# Supplementary material for: Multi-omics analysis reveals the genetic basis for rapid CO2 utilization in the acetogenic bacterium Sporomusa sphaeroides KIAC
Source: mSystems. 2025 Aug 6;10(9):e00451-25. doi: 10.1128/msystems.00451-25 (PMC12456013; doi:10.1128/msystems.00451-25)
Supplement: Data S1 — Transcriptome data. [file msystems.00451-25-s0001.xlsx]

## Sheet: DESeq2_norm_mean
Data S1. Transcriptome data
Locus tag	CO2	For	MeOH	Betaine	Cluster no.	Annotation	Gene name
KIAC18_002318	142.188	246.807	73.6542	278.233	C5	dipeptide/oligopeptide/nickel ABC transporter ATP-binding protein
KIAC18_001241	55.4633	59.5578	31.7148	31.0219	N/A	hypothetical protein
KIAC18_000624	742.368	645.572	339.986	1065.81	C2	bifunctional 4-hydroxy-3-methylbut-2-enyl diphosphate reductase/30S ribosomal protein S1
KIAC18_000001	353.134	495.311	219.937	339.155	N/A	DNA topoisomerase III
KIAC18_000002	228.135	335.57	267.691	191.414	N/A	glycosyltransferase family 9 protein
KIAC18_000003	904.725	1085.21	1020.73	1158	N/A	multidrug efflux RND transporter permease subunit
KIAC18_000004	200.212	260.037	149.066	258.782	N/A	efflux RND transporter periplasmic adaptor subunit
KIAC18_000005	73.9247	77.8548	33.7905	76.177	C8	TetR family transcriptional regulator
KIAC18_000006	343.833	727.379	786.603	382.584	C5	hypothetical protein
KIAC18_000007	111.917	141.707	119.866	149.942	N/A	hypothetical protein
KIAC18_000008	2.03214	3.91677	1.86582	1.84593	N/A	hypothetical protein
KIAC18_000009	65.9556	56.0376	109.153	119.936	N/A	AbrB family transcriptional regulator
KIAC18_000010	172.589	101.955	192.168	89.4708	N/A	citrate lyase holo-[acyl-carrier protein] synthase
KIAC18_000011	117.402	76.1807	107.05	121.831	N/A	zinc transporter ZupT
KIAC18_000012	752.247	486.742	239.145	572.451	C3	ATP-binding cassette domain-containing protein
KIAC18_000013	44.3951	63.365	29.3255	8.9524	C10	helix-turn-helix domain-containing protein
KIAC18_000014	58.9415	51.0752	103.446	34.8635	C10	hypothetical protein
KIAC18_000015	42.4064	15.4056	41.9581	22.2545	C10	hypothetical protein
KIAC18_000016	54.324	31.8099	25.6481	27.3384	N/A	poly-beta-1,6-N-acetyl-D-glucosamine N-deacetylase PgaB
KIAC18_000017	31.8177	14.0918	17.183	15.1878	N/A	poly-beta-1,6-N-acetyl-D-glucosamine synthase
KIAC18_000018	33.1978	17.855	12.6641	19.7726	N/A	poly-beta-1,6-N-acetyl-D-glucosamine biosynthesis protein PgaD
KIAC18_000019	249.376	207.266	268.626	237.58	N/A	GNAT family N-acetyltransferase
KIAC18_000020	82.004	79.487	104.327	187.826	C8	bifunctional DNA-formamidopyrimidine glycosylase/DNA-(apurinic or apyrimidinic site) lyase
KIAC18_000021	195.018	286.312	176.597	125.457	N/A	pyridoxamine 5'-phosphate oxidase family protein
KIAC18_000022	113.749	150.67	103.611	89.022	N/A	class II aldolase/adducin family protein
KIAC18_000023	170.272	137.467	136.619	108.199	N/A	ATP-binding protein
KIAC18_000024	223.715	233.706	295.393	113.428	C10	UDP-glucose 4-epimerase GalE
KIAC18_000025	520.386	540.489	614.525	233.336	C10	ATP-dependent helicase HrpB
KIAC18_000026	0	0	0	0	N/A	-
KIAC18_000027	0	0	0	0	N/A	-
KIAC18_000028	0	0	0	0	N/A	-
KIAC18_000029	0	0	0.268112	0	N/A	-
KIAC18_000030	11.7956	19.0436	30.9128	8.79386	C6	TfoX/Sxy family protein
KIAC18_000031	55.3468	49.6284	38.8987	36.696	N/A	hypothetical protein
KIAC18_000032	19.3909	88.4977	2512.38	2679.49	C7	radical SAM protein
KIAC18_000033	0	0	0	0	N/A	-
KIAC18_000034	1707.8	1770.07	764.548	3128.08	C1	trigger factor
KIAC18_000035	780.595	1096.98	500.922	1010.57	C2	ATP-dependent Clp endopeptidase proteolytic subunit ClpP
KIAC18_000036	3246.46	5139.46	2099.93	4558.15	C1	ATP-dependent Clp protease ATP-binding subunit ClpX
KIAC18_000037	667.957	864.437	1286.46	1222.63	N/A	ATP-dependent protease LonB
KIAC18_000038	1623.44	1780.64	1160.56	1869.32	N/A	endopeptidase La
KIAC18_000039	467.328	568.673	543.115	545.327	N/A	ribosome biogenesis GTP-binding protein YihA/YsxC
KIAC18_000040	93.4262	61.6394	90.7464	16.8446	C10	Lrp/AsnC family transcriptional regulator
KIAC18_000041	37.0062	51.2617	55.9784	27.5317	N/A	AsnC family transcriptional regulator
KIAC18_000042	313.491	540.857	288.059	184.116	N/A	phosphate butyryltransferase
KIAC18_000043	1218.53	465.691	2158.83	964.472	C2	lactate permease LctP family transporter
KIAC18_000044	384.665	1072.18	618.782	1320.25	C5	ferredoxin oxidoreductase
KIAC18_000045	244.6	703.693	351.992	712.614	C5	thiamine pyrophosphate-dependent enzyme
KIAC18_000046	184.869	584.981	281.509	662.504	C5	2-oxoacid:acceptor oxidoreductase family protein
KIAC18_000047	103.148	314.005	80.9211	162.622	C5	4Fe-4S binding protein
KIAC18_000048	214.514	235.247	329.702	383.477	N/A	polyprenyl synthetase family protein
KIAC18_000049	156.791	329.846	232.788	243.184	N/A	FadR family transcriptional regulator
KIAC18_000050	179.436	166.498	234.073	164.136	N/A	twin-arginine translocase TatA/TatE family subunit
KIAC18_000051	424.918	219.593	449.691	276.131	N/A	twin-arginine translocase subunit TatC
KIAC18_000052	698.723	456.444	583.68	313.339	N/A	menaquinone biosynthesis decarboxylase
KIAC18_000053	351.11	120.07	169.094	74.8174	C10	putative 4-hydroxybenzoate polyprenyltransferase
KIAC18_000054	2781.75	3203.75	1552.1	3759.58	C1	cyclodeaminase/cyclohydrolase family protein	fchA
KIAC18_000055	2663.05	2491.94	2730.51	4966.35	N/A	bifunctional 5,10-methylenetetrahydrofolate dehydrogenase/5,10-methenyltetrahydrofolate cyclohydrolase	folD
KIAC18_000056	2497	1543.87	2826.41	2253.21	N/A	DUF3786 domain-containing protein	DUF
KIAC18_000057	8751.61	9765.24	5131.4	7797	N/A	P-loop NTPase	cooC
KIAC18_000058	37335.8	35159.6	22617.9	64490.9	N/A	formate--tetrahydrofolate ligase	fhs
KIAC18_000059	34156.7	18902.6	13698.7	27537.9	C1	anaerobic carbon-monoxide dehydrogenase catalytic subunit	acsA
KIAC18_000060	49679.1	30455	15516.7	29107.6	N/A	acetyl-CoA decarbonylase/synthase complex subunit alpha/beta	acsB
KIAC18_000061	18451.1	13978.7	5439.78	24600.4	C1	acetyl-CoA decarbonylase/synthase complex subunit gamma	acsC
KIAC18_000062	25166.7	19628	11132.9	12826.3	N/A	ASKHA domain-containing protein	acsV
KIAC18_000063	7039.9	7530.15	2714.37	3009.59	C1	carbon monoxide dehydrogenase accessory protein CooC	acsF
KIAC18_000064	11437.4	7150.73	2727.95	9031.45	C1	acetyl-CoA decarbonylase/synthase complex subunit delta	acsD
KIAC18_000065	22268.3	18019.1	4365.94	17734.8	C1	methyltetrahydrofolate cobalamin methyltransferase	acsE
KIAC18_000066	17594.3	21082	7586.06	6993.44	C1	4Fe-4S dicluster domain-containing protein	hdrC
KIAC18_000067	19325.7	16890.2	8421.59	10714.9	C1	CoB--CoM heterodisulfide reductase iron-sulfur subunit B family protein	hdrB
KIAC18_000068	14955.4	19501.8	13330.3	8798.65	N/A	FAD-dependent oxidoreductase	hdrA
KIAC18_000069	1269.04	1452.86	967.099	595.902	C2	hydrogenase iron-sulfur subunit	mvhD
KIAC18_000070	2739.85	3839.27	2385.9	1823.03	N/A	methylenetetrahydrofolate reductase C-terminal domain-containing protein	metV
KIAC18_000071	5676.53	7717.16	3172.11	3401.2	C1	methylenetetrahydrofolate reductase	metF
KIAC18_000072	343.457	528.496	691.851	561.492	N/A	NAD(P)H-dependent oxidoreductase subunit E	hydC
KIAC18_000073	1235.27	1906.01	2308.72	1595.62	N/A	NADH-quinone oxidoreductase subunit F	hydB
KIAC18_000074	3158.28	4712.44	5616.42	4205.65	N/A	NADH-dependent [FeFe] hydrogenase, group A6	hydA
KIAC18_000075	57.5901	35.9837	64.9822	23.5367	C10	aminodeoxychorismate/anthranilate synthase component II	pabA
KIAC18_000076	244.552	231.138	217.619	150.421	N/A	aminodeoxychorismate synthase component I	pabB
KIAC18_000077	78.0566	70.0864	123.915	57.2344	N/A	aminotransferase class IV	ilvE
KIAC18_000078	104.219	124.727	93.3955	88.8185	N/A	formate dehydrogenase accessory sulfurtransferase FdhD	fdhD
KIAC18_000079	108.221	80.4431	89.8007	85.4396	N/A	molybdopterin-binding protein
KIAC18_000080	227.485	250.941	259.444	127.603	N/A	molybdopterin molybdotransferase MoeA	moeA
KIAC18_000081	41.5926	30.5306	29.1382	40.4263	N/A	DNA-3-methyladenine glycosylase I
KIAC18_000082	53.1725	30.9708	35.6886	51.2557	N/A	PLP-dependent aminotransferase family protein
KIAC18_000083	3.47932	3.36565	11.1352	16.7621	C8	DMT family transporter
KIAC18_000084	327.534	385.993	324.08	281.418	N/A	molybdopterin-guanine dinucleotide biosynthesis protein B	mobB
KIAC18_000085	1202.27	521.782	13287.3	7418.29	C1	formate dehydrogenase subunit alpha	fdhF1
KIAC18_000086	916.522	387.381	5821.87	11810	C1	formate dehydrogenase subunit alpha	fdhF2
KIAC18_000087	391.346	145.163	851.03	4440.47	C5	4Fe-4S dicluster domain-containing protein	hydB1
KIAC18_000088	850.567	233.276	5046.38	8271.61	C1	4Fe-4S binding protein	hydA
KIAC18_000089	2.18533	2.49503	48.19	16.382	C6	iron hydrogenase small subunit
KIAC18_000090	418.876	97.6402	1549.51	2936.52	C5	4Fe-4S dicluster domain-containing protein	hydB2
KIAC18_000091	4555.33	6400.34	1516.1	858.89	C1	formate dehydrogenase subunit alpha	fdhF3
KIAC18_000092	50.8453	28.7391	196.992	114.154	C8	4Fe-4S dicluster domain-containing protein
KIAC18_000093	174.471	137.133	774.753	363.453	C5	helix-turn-helix domain-containing protein
KIAC18_000094	534.675	1712.43	303.9	49.5915	C10	radical SAM protein
KIAC18_000095	201.83	882.078	176.507	24.2886	C10	molecular chaperone TorD family protein
KIAC18_000096	421.644	4239.53	1678.79	166.373	C2	molybdopterin-dependent oxidoreductase
KIAC18_000097	35.0828	526.511	125.385	24.3841	C10	4Fe-4S binding protein
KIAC18_000098	25.4976	536.529	310.481	24.4722	C10	dimethyl sulfoxide reductase anchor subunit
KIAC18_000099	102.213	1666.67	686.461	60.5252	C10	molybdopterin-dependent oxidoreductase
KIAC18_000100	39.0994	414.423	183.611	18.7211	C10	4Fe-4S dicluster domain-containing protein
KIAC18_000101	257.623	229.133	164.624	56.1283	C10	molybdenum cofactor guanylyltransferase
KIAC18_000102	607.219	570.567	207.308	544.059	C3	valine--tRNA ligase
KIAC18_000103	560.69	530.736	333.732	324.947	N/A	bifunctional folylpolyglutamate synthase/dihydrofolate synthase
KIAC18_000104	161.078	85.9835	84.7672	75.9198	N/A	O-antigen ligase family protein
KIAC18_000105	131.592	238.854	493.2	135.009	C10	DRTGG domain-containing protein
KIAC18_000106	95.6785	108.432	177.908	126.409	N/A	ATP-binding protein
KIAC18_000107	471.453	678.015	1179.63	567.395	C2	4Fe-4S dicluster domain-containing protein
KIAC18_000108	147.597	182.904	277.224	200.492	N/A	DRTGG domain-containing protein
KIAC18_000109	447.186	883.286	860.943	903.052	N/A	PHP domain-containing protein
KIAC18_000110	596.877	742.11	475.428	1750.57	C5	NADH-quinone oxidoreductase subunit NuoE	hydC
KIAC18_000111	1599.81	2202.96	683.892	3151.86	C1	ATP-binding protein	hydE
KIAC18_000112	445.163	516.61	515.252	1992.19	C5	(2Fe-2S) ferredoxin domain-containing protein	hydD
KIAC18_000113	4171.76	6470.37	4623.02	9589.92	C1	NADH-quinone oxidoreductase subunit NuoF	hydB
KIAC18_000114	7025.5	11156.5	10885.1	12719.7	N/A	NADH-dependent [FeFe] hydrogenase, group A6	hydA
KIAC18_000115	613.819	343.138	340.732	216.372	N/A	redox-sensing transcriptional repressor Rex
KIAC18_000116	4452.03	17091.3	4800.18	1758.17	C1	aldehyde ferredoxin oxidoreductase
KIAC18_000117	20.5637	59.9357	6.68485	3.36597	C11	MoaD/ThiS family protein
KIAC18_000118	937.602	2107.5	302.64	100.979	C2	sigma-54-dependent Fis family transcriptional regulator
KIAC18_000119	20.0824	48.7505	20.213	10.0919	C11	MoaD/ThiS family protein
KIAC18_000120	32.8554	50.7881	60.0806	18.7272	C10	hypothetical protein
KIAC18_000121	1123.52	1518.66	881.493	368.565	C2	molybdopterin molybdotransferase MoeA
KIAC18_000122	1630.96	2423.1	1296.94	567.356	C2	molybdopterin biosynthesis protein
KIAC18_000123	1345.88	867.912	907.767	1113.35	N/A	substrate-binding domain-containing protein
KIAC18_000124	1041.11	488.153	754.463	687.195	N/A	ABC transporter permease
KIAC18_000125	810.861	348.827	606.128	297.175	C10	ABC transporter ATP-binding protein
KIAC18_000126	833.899	775.557	963.368	1394.27	N/A	acetyl-CoA hydrolase/transferase family protein
KIAC18_000127	1371.82	1748.56	831.524	2942.26	C1	methylmalonyl-CoA mutase family protein
KIAC18_000128	273.28	314.459	218.062	541.615	N/A	cobalamin B12-binding domain-containing protein
KIAC18_000129	707.149	782.273	797.183	958.283	N/A	methylmalonyl Co-A mutase-associated GTPase MeaB
KIAC18_000130	439.336	807.599	195.241	744.945	C3	methylmalonyl-CoA epimerase
KIAC18_000131	1760.65	2710.05	1070.64	3748.96	C1	methylmalonyl-CoA carboxyltransferase
KIAC18_000132	293.773	539.4	165.767	439.24	C3	OadG family protein
KIAC18_000133	149.439	238.538	129.478	210.254	N/A	biotin/lipoyl-binding protein
KIAC18_000134	1681	2458.83	1300.41	1543.67	N/A	sodium ion-translocating decarboxylase subunit beta
KIAC18_000135	232.215	413.078	180.28	122.255	C10	hypothetical protein
KIAC18_000136	463.054	467.993	832.002	1270.53	C5	SLC13 family permease
KIAC18_000137	489.077	995.426	752.297	1116.29	C2	CoA transferase
KIAC18_000138	334.471	392.962	277.997	320.827	N/A	hypothetical protein
KIAC18_000139	133.656	172.85	200.443	155.63	N/A	SoxR reducing system RseC family protein
KIAC18_000140	4043.3	3420.46	2365.68	3570.15	N/A	electron transport complex subunit RsxC	rnfC
KIAC18_000141	3926.11	3507.44	2313.41	2627.36	N/A	RnfABCDGE type electron transport complex subunit D	rnfD
KIAC18_000142	2450.05	2765.51	1233.01	2110.9	N/A	RnfABCDGE type electron transport complex subunit G	rnfG
KIAC18_000143	2871.8	1993.48	1193.66	1440.63	N/A	electron transport complex subunit RsxE	rnfE
KIAC18_000144	1769.54	1296.49	952.223	1421.9	N/A	electron transport complex subunit RsxA	rnfA
KIAC18_000145	6089.61	5035.91	3152.54	4345.7	N/A	Fe-S cluster domain-containing protein	rnfB
KIAC18_000146	99.578	31.9762	61.6591	117.733	C8	NusG domain II-containing protein
KIAC18_000147	105.734	46.2642	72.614	99.214	C8	Gx transporter family protein
KIAC18_000148	28.9586	31.2499	26.4878	24.7805	N/A	DUF4321 domain-containing protein
KIAC18_000149	314.597	247.495	196.489	130.085	N/A	Maf family protein
KIAC18_000150	133.802	116.409	121.781	68.9783	N/A	DNA repair protein RadC
KIAC18_000151	331.518	248.23	223.889	287.414	N/A	rod shape-determining protein
KIAC18_000152	399.432	351.107	226.089	201.535	N/A	rod shape-determining protein MreC
KIAC18_000153	58.7336	34.0522	59.0921	45.8482	N/A	rod shape-determining protein MreD
KIAC18_000154	680.701	695.356	601.536	558.818	N/A	penicillin-binding protein 2
KIAC18_000155	48.9848	83.994	97.8061	109.915	N/A	bile acid:sodium symporter family protein
KIAC18_000156	215.158	125.885	191.788	73.252	C10	septum site-determining protein MinC
KIAC18_000157	431.266	277.565	266.677	124.036	C10	septum site-determining protein MinD
KIAC18_000158	61.2184	43.2099	24.5312	20.6301	C10	cell division topological specificity factor MinE
KIAC18_000159	496.82	291.894	303.326	240.619	N/A	rod shape-determining protein RodA
KIAC18_000160	292.92	447.404	447.308	482.355	N/A	M23 family metallopeptidase
KIAC18_000161	115.264	233.369	197.334	190.052	N/A	site-2 protease family protein
KIAC18_000162	491.783	861.947	927.911	703.047	N/A	TIGR03960 family B12-binding radical SAM protein
KIAC18_000163	90.3822	66.4956	61.9784	162.276	C8	TIGR03936 family radical SAM-associated protein
KIAC18_000164	387.931	378.964	182.172	386.956	C3	Rne/Rng family ribonuclease
KIAC18_000165	289.609	319.422	191.375	340.132	N/A	50S ribosomal protein L21
KIAC18_000166	578.278	771.658	417.725	518.249	N/A	ribosomal-processing cysteine protease Prp
KIAC18_000167	429.715	590.5	582.611	459.859	N/A	50S ribosomal protein L27
KIAC18_000168	4.40335	7.99504	10.2767	8.83328	N/A	Spo0B domain-containing protein
KIAC18_000169	300.117	360.028	285.508	341.153	N/A	GTPase ObgE
KIAC18_000170	24.3998	45.8954	30.6039	25.1462	N/A	ribosome assembly RNA-binding protein YhbY
KIAC18_000171	279.599	369.675	308.501	282.092	N/A	glutamate 5-kinase
KIAC18_000172	396.511	355.149	334.499	310.044	N/A	glutamate-5-semialdehyde dehydrogenase
KIAC18_000173	0.63781	0.970206	1.68149	2.04432	N/A	hypothetical protein
KIAC18_000174	161.618	117.805	160.182	89.7035	N/A	nicotinate-nucleotide adenylyltransferase
KIAC18_000175	1128.92	2688.85	2579.45	2863.23	C1	RNA-binding protein
KIAC18_000176	17.615	16.6825	21.3062	20.7947	N/A	bis(5'-nucleosyl)-tetraphosphatase (symmetrical) YqeK
KIAC18_000177	83.1446	50.6079	73.8537	35.1055	C10	LCP family protein
KIAC18_000178	110.582	132.676	100.214	60.9099	N/A	ribosome silencing factor
KIAC18_000179	248.533	358.003	222.519	135.695	N/A	S1-like domain-containing RNA-binding protein
KIAC18_000180	98.3674	267.826	495.691	2326.69	C5	hypothetical protein
KIAC18_000181	53.3367	129.5	179.059	67.8092	C10	hypothetical protein
KIAC18_000182	241.848	171.208	197.088	320.037	N/A	hemolysin family protein
KIAC18_000183	219.341	160.769	211.3	142.991	N/A	VTT domain-containing protein
KIAC18_000184	0	0	0.268112	0.419991	N/A	-
KIAC18_000185	217.108	156.337	213.927	139.936	N/A	amidohydrolase family protein
KIAC18_000186	169.963	112.87	163.719	141.879	N/A	MoxR family ATPase
KIAC18_000187	191.659	155.894	175.751	124.02	N/A	VWA domain-containing protein
KIAC18_000188	3.92207	17.1841	21.7729	34.1923	C8	metal-dependent hydrolase
KIAC18_000189	267.604	187.4	113.891	132.461	C10	ATP-binding protein
KIAC18_000190	100.399	1574.06	98.5496	180.566	C5	(Fe-S)-binding protein
KIAC18_000191	94.4811	1147.18	62.5478	179.573	C5	FAD-binding protein
KIAC18_000192	40.2281	28.4639	25.844	39.5465	N/A	response regulator transcription factor
KIAC18_000193	447.14	131.052	159.746	208.647	C3	hydrogenase 4 subunit B
KIAC18_000194	107.81	44.207	43.5836	44.9878	C10	NADH-quinone oxidoreductase subunit H
KIAC18_000195	56.2914	36.0398	38.0547	28.0361	N/A	hydrogenase
KIAC18_000196	160.876	77.2887	105.069	102.598	N/A	hydrogenase 4 subunit F
KIAC18_000197	339.874	235.427	198.518	292.036	N/A	NADH-quinone oxidoreductase subunit C
KIAC18_000198	135.943	100.533	57.2385	117.007	C10	NADH-quinone oxidoreductase subunit NuoB
KIAC18_000199	162.903	131.471	77.7625	107.614	N/A	L-serine ammonia-lyase, iron-sulfur-dependent subunit beta
KIAC18_000200	110.975	87.5136	55.2222	76.8813	N/A	L-serine ammonia-lyase, iron-sulfur-dependent, subunit alpha
KIAC18_000201	482.2	320.067	589.283	166.879	C10	RidA family protein
KIAC18_000202	134.338	80.1328	93.0141	77.1079	N/A	prolipoprotein diacylglyceryl transferase
KIAC18_000203	368.672	561.092	591.738	499.085	N/A	TlpA family protein disulfide reductase
KIAC18_000204	580.228	1248.52	1294.71	1019.4	C2	cytochrome c biogenesis protein CcdA
KIAC18_000205	58.5043	53.7317	61.8827	33.5025	N/A	metallophosphoesterase
KIAC18_000206	246.246	240.538	196.686	248.709	N/A	DEAD/DEAH box helicase
KIAC18_000207	28.2874	100.955	1950.94	1483.96	C7	aminotransferase class V-fold PLP-dependent enzyme
KIAC18_000208	1009.14	4318.61	1643.64	4617.78	C1	hypothetical protein
KIAC18_000209	176.679	134.994	175.572	112.653	N/A	ABC transporter ATP-binding protein/permease
KIAC18_000210	161.131	144.285	303.438	131.823	C5	ABC transporter ATP-binding protein/permease
KIAC18_000211	1321.14	933.361	564.663	1468.51	C2	leucine--tRNA ligase
KIAC18_000212	287.251	340.512	242.37	358.934	N/A	thioredoxin
KIAC18_000213	834.614	784.513	543.252	460.718	N/A	radical SAM protein
KIAC18_000214	593.807	690.447	538.567	226.767	C10	putative heme d1 biosynthesis radical SAM protein NirJ2
KIAC18_000215	42.007	36.8054	65.7469	112.677	C8	NapC/NirT family cytochrome c
KIAC18_000216	364.508	703.705	500.661	703.404	N/A	ammonia-forming cytochrome c nitrite reductase subunit c552
KIAC18_000217	658.723	757.969	825.313	655.367	N/A	hydrogenase small subunit	hynA
KIAC18_000218	1644.47	1973.77	1396.85	1785.8	N/A	nickel-dependent hydrogenase large subunit	hynB
KIAC18_000219	737.513	576.512	630.617	501.707	N/A	Ni/Fe-hydrogenase, b-type cytochrome subunit	hynC
KIAC18_000220	69.0058	48.3563	58.9837	30.0892	N/A	HyaD/HybD family hydrogenase maturation endopeptidase
KIAC18_000221	175.473	558.255	635.68	846.973	C5	hypothetical protein
KIAC18_000222	83.3997	123.107	262.044	410.88	C5	chorismate mutase
KIAC18_000223	77.9182	36.5826	50.1564	54.9076	N/A	glycosyltransferase family 2 protein
KIAC18_000224	6387.93	1682.57	6845.55	8520.99	C1	NlpC/P60 family protein
KIAC18_000225	529.539	460.131	524.236	397.847	N/A	zinc ABC transporter substrate-binding protein
KIAC18_000226	27.9457	19.9117	28.7912	24.2738	N/A	transcriptional repressor
KIAC18_000227	59.3106	97.7913	113.429	42.7321	C10	metal ABC transporter ATP-binding protein
KIAC18_000228	68.253	86.2832	79.8789	50.8223	N/A	metal ABC transporter permease
KIAC18_000229	211.525	247.999	188.258	137.379	N/A	HD domain-containing protein
KIAC18_000230	927.916	3956	1349.61	4061.89	C1	spore protease YyaC
KIAC18_000231	74.7801	313.729	1067.67	789.801	C5	sigma-70 family RNA polymerase sigma factor
KIAC18_000232	198.009	164.37	103.815	163.093	N/A	recombinase family protein
KIAC18_000233	1.19187	2.44941	0.947846	2.02068	N/A	DUF4177 domain-containing protein
KIAC18_000234	21.1597	24.6143	15.8912	30.556	N/A	DUF898 family protein
KIAC18_000235	9.32401	54.9544	24.6265	49.0862	C8	hypothetical protein
KIAC18_000236	4.96659	6.50265	2.02029	13.825	N/A	aspartyl-phosphate phosphatase Spo0E family protein
KIAC18_000237	42.1984	23.4414	31.3106	23.2298	N/A	hypothetical protein
KIAC18_000238	68.9107	36.9692	65.6215	12.3022	C10	hypothetical protein
KIAC18_000239	43.2106	146.367	631.555	363.101	C5	helix-turn-helix domain-containing protein
KIAC18_000240	32.7366	34.7314	77.0929	53.6565	C10	YqeG family HAD IIIA-type phosphatase
KIAC18_000241	87.2167	110.481	191.821	131.4	N/A	shikimate dehydrogenase
KIAC18_000242	297.769	155.596	276.271	119.939	C10	GspE/PulE family protein
KIAC18_000243	11.7772	3.295	12.2564	4.41315	N/A	hypothetical protein
KIAC18_000244	3.11854	1.78592	1.11725	3.21623	N/A	recombinase family protein
KIAC18_000245	22.5238	7.47285	7.21895	14.6737	N/A	ImmA/IrrE family metallo-endopeptidase
KIAC18_000246	44.9764	21.5628	33.2602	94.1737	C8	helix-turn-helix domain-containing protein
KIAC18_000247	11.8885	3.83777	0.268112	3.86661	N/A	hypothetical protein
KIAC18_000248	5.6044	6.35299	10.4205	4.89619	N/A	hypothetical protein
KIAC18_000249	225.596	204.997	164.368	116.601	N/A	hypothetical protein
KIAC18_000250	975.328	802.854	1916.71	1320.64	N/A	helix-turn-helix domain-containing protein
KIAC18_000251	24.5846	13.9421	33.456	25.6423	N/A	hypothetical protein
KIAC18_000252	4.97578	5.47497	4.02963	1.84593	N/A	hypothetical protein
KIAC18_000253	18.7909	7.84538	22.6638	16.4933	N/A	LysM peptidoglycan-binding domain-containing protein
KIAC18_000254	11.6424	9.31624	10.3976	5.38666	N/A	AbrB/MazE/SpoVT family DNA-binding domain-containing protein
KIAC18_000255	107.647	51.0305	84.9796	58.3516	N/A	hypothetical protein
KIAC18_000256	186.38	95.5055	165.693	108.727	N/A	DUF1351 domain-containing protein
KIAC18_000257	5.956	4.35995	2.47274	4.03999	N/A	hypothetical protein
KIAC18_000258	115.533	78.296	122.147	65.5591	N/A	ATP-binding protein
KIAC18_000259	61.1177	29.3924	37.7537	23.1946	C10	single-stranded DNA-binding protein
KIAC18_000260	48.4167	22.1042	48.5163	18.4009	N/A	hydrolase
KIAC18_000261	61.8233	44.2142	61.3559	42.5569	N/A	DEAD/DEAH box helicase
KIAC18_000262	2.40211	0.758241	1.75218	3.11332	N/A	hypothetical protein
KIAC18_000263	20.9704	14.3962	11.9563	5.80665	N/A	DUF551 domain-containing protein
KIAC18_000264	17.2651	12.1886	12.651	11.5678	N/A	DUF5651 domain-containing protein
KIAC18_000265	36.856	26.362	23.2798	28.1066	N/A	ParB/RepB/Spo0J family partition protein
KIAC18_000266	15.3517	14.7328	9.82239	5.80665	N/A	VRR-NUC domain-containing protein
KIAC18_000267	44.6785	34.446	42.1852	26.7381	N/A	AAA family ATPase
KIAC18_000268	81.1633	91.8376	96.8895	47.0628	N/A	DUF927 domain-containing protein
KIAC18_000269	11.6791	10.2412	9.55614	8.07256	N/A	hypothetical protein
KIAC18_000270	0.328091	0.505494	1.31467	0.926673	N/A	hypothetical protein
KIAC18_000271	15.8014	6.9208	13.001	6.24286	N/A	HNH endonuclease
KIAC18_000272	20.5763	22.6655	25.1067	8.16668	C11	hypothetical protein
KIAC18_000273	2.99804	3.96589	5.01644	1.78287	N/A	hypothetical protein
KIAC18_000274	18.3791	14.6381	19.4455	8.08878	N/A	hypothetical protein
KIAC18_000275	15.4733	19.956	5.95121	7.38975	C11	hypothetical protein
KIAC18_000276	6.03975	3.22434	3.39072	3.28808	N/A	hypothetical protein
KIAC18_000277	351.367	150.646	79.8543	85.3112	C10	hypothetical protein
KIAC18_000278	3.40989	6.94583	8.4669	2.70955	N/A	hypothetical protein
KIAC18_000279	3.10936	8.27094	5.27148	0.681441	N/A	hypothetical protein
KIAC18_000280	100.199	107.19	154.647	83.8937	N/A	site-specific DNA-methyltransferase
KIAC18_000281	2.84151	1.1523	0.947846	2.95478	N/A	nicotinamide mononucleotide transporter family protein
KIAC18_000282	0.872964	1.67448	12.1159	0.760712	C8	hypothetical protein
KIAC18_000283	54.3776	56.4698	62.7494	43.7455	N/A	phage terminase small subunit
KIAC18_000284	72.5215	91.2888	116.291	43.8275	N/A	terminase
KIAC18_000285	124.671	166.919	207.952	126.953	N/A	hypothetical protein
KIAC18_000286	216.977	199.583	160.969	192.06	N/A	hypothetical protein
KIAC18_000287	24.1544	29.0577	27.9161	25.97	N/A	hypothetical protein
KIAC18_000288	67.4477	119.072	89.6227	63.3535	N/A	hypothetical protein
KIAC18_000289	16.9514	30.3063	39.3725	30.7355	N/A	hypothetical protein
KIAC18_000290	115.836	154.734	136.493	84.2729	N/A	major capsid protein
KIAC18_000291	29.2907	35.1718	39.6865	54.4789	N/A	hypothetical protein
KIAC18_000292	22.7381	22.8634	34.8696	29.5886	N/A	hypothetical protein
KIAC18_000293	27.0051	40.351	45.1015	24.0666	N/A	hypothetical protein
KIAC18_000294	85.1823	103.606	137.357	89.2803	N/A	hypothetical protein
KIAC18_000295	59.1549	53.5949	84.9154	30.3256	N/A	hypothetical protein
KIAC18_000296	1.21024	2.92987	3.80234	0	N/A	hypothetical protein
KIAC18_000297	228.311	302.884	298.942	252.527	N/A	hypothetical protein
KIAC18_000298	99.478	60.173	61.656	33.5961	N/A	hypothetical protein
KIAC18_000299	38.6806	45.5767	65.2734	36.003	N/A	hypothetical protein
KIAC18_000300	64.921	103.889	110.28	53.9458	N/A	hypothetical protein
KIAC18_000301	68.6051	88.6096	79.5678	68.258	N/A	hypothetical protein
KIAC18_000302	21.63	40.0574	42.2041	35.2042	N/A	hypothetical protein
KIAC18_000303	40.2251	64.4498	148.818	154.574	C8	hypothetical protein
KIAC18_000304	15.0648	22.5439	34.9529	22.5201	N/A	phage BR0599 family protein
KIAC18_000305	92.5496	134.012	146.972	94.1695	N/A	phage tail protein
KIAC18_000306	29.0497	47.1186	101.605	34.7226	C10	hypothetical protein
KIAC18_000307	16.9462	23.0872	31.9162	26.2212	N/A	hypothetical protein
KIAC18_000308	46.0378	69.4781	45.319	57.7141	N/A	LamG domain-containing protein
KIAC18_000309	8.44413	12.4979	15.5426	8.16668	N/A	hypothetical protein
KIAC18_000310	11.8834	15.9583	16.8421	8.65109	N/A	hypothetical protein
KIAC18_000311	8.87029	20.2652	18.8605	4.63337	C11	D-Ala-D-Ala carboxypeptidase family metallohydrolase
KIAC18_000312	43.6434	47.8544	63.7366	24.5394	N/A	hypothetical protein
KIAC18_000313	29.3635	11.9324	4.26973	3.69048	C11	hypothetical protein
KIAC18_000314	245.357	156.363	93.7422	65.9087	C10	hypothetical protein
KIAC18_000315	26.6841	35.731	50.1688	4.41315	C11	hypothetical protein
KIAC18_000316	15.8581	15.3889	14.5598	27.2211	N/A	2-hydroxymuconate tautomerase family protein
KIAC18_000317	328.985	220.323	275.557	263.652	N/A	AAA family ATPase
KIAC18_000318	78.6084	170.547	170.072	311.295	C5	site-specific integrase
KIAC18_000319	11.089	2.11766	3.618	3.03405	N/A	hypothetical protein
KIAC18_000320	12.1277	5.35425	13.3844	4.96667	N/A	hypothetical protein
KIAC18_000321	9.43354	7.75804	9.61402	3.70807	N/A	UPF0175 family protein
KIAC18_000322	8.13036	5.94803	7.208	3.03405	N/A	hypothetical protein
KIAC18_000323	351.859	289.923	173.99	125.86	C10	ankyrin repeat domain-containing protein
KIAC18_000324	7.83161	2.01457	3.87118	3.79476	N/A	hypothetical protein
KIAC18_000325	41.641	17.1173	8.64726	10.9494	C11	hypothetical protein
KIAC18_000326	4.42172	1.42173	13.5751	3.9445	N/A	hypothetical protein
KIAC18_000327	4.44522	1.40504	34.2722	5.04594	C6	hypothetical protein
KIAC18_000328	58.8573	48.5991	50.9922	15.4711	C10	hypothetical protein
KIAC18_000329	3.98232	2.89259	3.80234	0.340721	N/A	Flp pilus assembly complex ATPase component TadA
KIAC18_000330	40.7391	87.4788	179.124	203.468	C8	type II secretion system F family protein
KIAC18_000331	0	0.252747	0	0	N/A	type II secretion system GspH family protein
KIAC18_000332	9.89644	7.56854	10.6158	14.505	N/A	prepilin peptidase
KIAC18_000333	3.4007	2.32128	4.75019	7.14589	N/A	prepilin-type N-terminal cleavage/methylation domain-containing protein
KIAC18_000334	1.80618	1.08999	2.6144	3.46284	N/A	type II secretion system GspH family protein
KIAC18_000335	7.23162	6.2499	32.8438	21.9137	C6	prepilin-type N-terminal cleavage/methylation domain-containing protein
KIAC18_000336	10.1827	12.7815	18.0452	8.25474	N/A	hypothetical protein
KIAC18_000337	16.7438	12.4748	7.45932	10.8776	N/A	late competence development ComFB family protein
KIAC18_000338	553.994	575.136	535.792	308.846	N/A	type IV pilus assembly protein PilM
KIAC18_000339	90.2867	116.687	71.2359	31.9236	C10	PilN domain-containing protein
KIAC18_000340	124.834	194.768	54.5827	75.6718	C10	type 4a pilus biogenesis protein PilO
KIAC18_000341	214.15	239.744	161.476	183.44	N/A	chorismate synthase
KIAC18_000342	49.9059	43.6887	40.1686	21.3325	C10	hypothetical protein
KIAC18_000343	312.909	261.433	97.7057	98.2804	C10	type II and III secretion system protein
KIAC18_000344	130.357	148.054	107.336	51.3289	C10	shikimate kinase
KIAC18_000345	464.587	473.612	432.802	256.146	N/A	3-dehydroquinate synthase
KIAC18_000346	160.864	108.349	171.113	66.7671	C10	efflux RND transporter periplasmic adaptor subunit
KIAC18_000347	697.117	429.663	572.387	367.324	N/A	efflux RND transporter permease subunit
KIAC18_000348	1307.36	876.017	1099.07	920.761	N/A	2-hydroxyacid dehydrogenase family protein
KIAC18_000349	7.61817	27.9132	952.018	775.11	C7	hypothetical protein
KIAC18_000350	193.818	216.517	194.708	157.025	N/A	ATP-dependent sacrificial sulfur transferase LarE
KIAC18_000351	220.879	243.843	175.561	190.278	N/A	nickel pincer cofactor biosynthesis protein LarB
KIAC18_000352	253.674	221.648	231.747	330.658	N/A	nickel pincer cofactor biosynthesis protein LarC
KIAC18_000353	120.31	109.523	98.5981	120.177	N/A	ribonuclease HIII
KIAC18_000354	464.882	273.856	296.727	310.442	N/A	HD-GYP domain-containing protein
KIAC18_000355	200.903	139.836	159.655	106.989	N/A	7-cyano-7-deazaguanine synthase QueC
KIAC18_000356	516.944	405.635	284.812	280.05	N/A	GTP cyclohydrolase FolE2
KIAC18_000357	1986.71	10350.9	27226.3	37779	C1	hypothetical protein
KIAC18_000358	95.3139	89.8441	48.3935	34.5627	C10	ChbG/HpnK family deacetylase
KIAC18_000359	110.921	79.1867	40.3569	47.0247	C10	NAD-dependent epimerase/dehydratase family protein
KIAC18_000360	187.342	258.836	196.243	111.665	N/A	ferredoxin family protein
KIAC18_000361	1384.34	921.183	823.632	831.393	N/A	2-oxoacid:acceptor oxidoreductase subunit alpha
KIAC18_000362	952.99	679.621	641.399	487.542	N/A	thiamine pyrophosphate-dependent enzyme
KIAC18_000363	893.421	785.03	580.868	497.874	N/A	2-oxoacid:acceptor oxidoreductase family protein
KIAC18_000364	1459.95	191.92	898.465	654.543	C2	LUD domain-containing protein
KIAC18_000365	398.429	47.4658	328.834	183.564	C10	lactate utilization protein C
KIAC18_000366	560.487	373.682	641.005	482.63	N/A	cobalt-precorrin-5B (C(1))-methyltransferase CbiD
KIAC18_000367	246.9	144.657	280.478	225.18	N/A	precorrin-6y C5,15-methyltransferase (decarboxylating) subunit CbiE
KIAC18_000368	313.496	191.121	374.676	252.951	N/A	precorrin-6Y C5,15-methyltransferase (decarboxylating) subunit CbiT
KIAC18_000369	280.592	183.072	265.327	414.105	N/A	precorrin-4 C(11)-methyltransferase
KIAC18_000370	547.265	330.175	513.904	376.442	N/A	cobalt-precorrin 5A hydrolase
KIAC18_000371	292.154	215.483	340.426	263.422	N/A	precorrin-3B C(17)-methyltransferase
KIAC18_000372	269.549	161.188	245.417	227.319	N/A	precorrin-6A reductase
KIAC18_000373	99.6527	61.6635	127.528	101.237	N/A	precorrin-8X methylmutase
KIAC18_000374	645.568	319.664	660.462	485.92	C3	cobyrinate a,c-diamide synthase
KIAC18_000375	209.714	180.33	267.739	90.5361	C10	bifunctional adenosylcobinamide kinase/adenosylcobinamide-phosphate guanylyltransferase
KIAC18_000376	627.514	305.753	515.219	570.647	N/A	cobyric acid synthase
KIAC18_000377	307.531	162.594	320.223	245.851	N/A	adenosylcobinamide-phosphate synthase CbiB
KIAC18_000378	141.771	67.7248	144.663	71.4677	C10	adenosylcobinamide-GDP ribazoletransferase
KIAC18_000379	326.251	233.508	303.737	194.467	N/A	GHMP kinase
KIAC18_000380	259.112	194.7	169.969	134.999	N/A	threonine-phosphate decarboxylase CobD
KIAC18_000381	187.56	127.343	126.006	81.446	N/A	alpha-ribazole phosphatase
KIAC18_000382	3870.92	1779.63	27986.4	5179.77	C1	-
KIAC18_000383	15.8524	14.1457	14.9671	20.4466	N/A	SGNH/GDSL hydrolase family protein
KIAC18_000384	607.856	662.546	406.623	529.359	N/A	peptidylprolyl isomerase
KIAC18_000385	405.617	478.028	373.956	555.469	N/A	CoA-binding protein
KIAC18_000386	1071.68	3063.55	2281.31	2424.5	C1	thioredoxin
KIAC18_000387	299.331	736.931	603.573	605.916	C5	ferrous iron transport protein B
KIAC18_000388	160.105	593.27	274.314	292.195	C10	ferrous iron transport protein A
KIAC18_000389	379.886	349.06	391.643	225.034	N/A	DUF1858 domain-containing protein
KIAC18_000390	46.4559	31.4978	66.6039	22.3324	C10	prolipoprotein diacylglyceryl transferase
KIAC18_000391	131.282	204.458	159.127	116.907	N/A	polysaccharide deacetylase family protein
KIAC18_000392	59.8163	25.3545	134.585	41.7317	C10	division/cell wall cluster transcriptional repressor MraZ
KIAC18_000393	275.472	113.1	267.54	242.352	C5	16S rRNA (cytosine(1402)-N(4))-methyltransferase RsmH
KIAC18_000394	137.583	147	168.404	236.267	N/A	cell division protein FtsL
KIAC18_000395	613.65	1178.83	1128.83	719.231	N/A	stage V sporulation protein D
KIAC18_000396	1173.39	2661.19	1734.18	1950.46	N/A	UDP-N-acetylmuramoyl-L-alanyl-D-glutamate--2, 6-diaminopimelate ligase
KIAC18_000397	802.93	1338.6	1472.34	1409.89	N/A	UDP-N-acetylmuramoyl-tripeptide--D-alanyl-D- alanine ligase
KIAC18_000398	280.074	269.148	553.846	381.874	N/A	phospho-N-acetylmuramoyl-pentapeptide- transferase
KIAC18_000399	942.325	1534.07	1579.97	1080.01	N/A	UDP-N-acetylmuramoyl-L-alanine--D-glutamate ligase
KIAC18_000400	719.119	765.096	716.339	992.629	N/A	stage V sporulation protein E
KIAC18_000401	396.84	368.034	291.351	376.305	N/A	undecaprenyldiphospho-muramoylpentapeptide beta-N-acetylglucosaminyltransferase
KIAC18_000402	696.455	855.939	5374.05	6770.67	C1	UDP-N-acetylmuramate--L-alanine ligase
KIAC18_000403	931.67	1412.27	3325.54	3087.72	C1	UDP-N-acetylglucosamine 1-carboxyvinyltransferase
KIAC18_000404	810.157	1690.36	6164.22	4523.91	C1	D-alanine--D-alanine ligase
KIAC18_000405	90.7063	55.8962	73.7477	43.0742	N/A	FtsQ-type POTRA domain-containing protein
KIAC18_000406	147.032	82.353	102.283	88.8459	N/A	DUF881 domain-containing protein
KIAC18_000407	59.6216	26.9356	58.5836	16.0102	C10	small basic family protein
KIAC18_000408	575.698	369.891	402.639	177.88	C10	cell division protein FtsA
KIAC18_000409	816.561	648.518	433.879	456.422	N/A	cell division protein FtsZ
KIAC18_000410	963.015	1526.56	1584.62	1429.23	N/A	sigma-E processing peptidase SpoIIGA
KIAC18_000411	1988.08	3177.19	2482.91	4215.59	N/A	RNA polymerase sporulation sigma factor SigE
KIAC18_000412	248.453	118.181	232.064	252.926	C5	RNA polymerase sporulation sigma factor SigG
KIAC18_000413	174.085	69.8544	99.6492	243.559	C8	stage II sporulation protein R
KIAC18_000414	195.196	434.268	1369.71	1754.39	C5	YlmC/YmxH family sporulation protein
KIAC18_000415	241.219	80.3879	132.808	101.269	C10	transcriptional regulator NrdR
KIAC18_000416	1461.94	468.993	586.613	1078.68	C2	anaerobic ribonucleoside-triphosphate reductase
KIAC18_000417	546.868	204.426	359.529	257.623	C10	anaerobic ribonucleoside-triphosphate reductase activating protein
KIAC18_000418	599.691	357.204	374.199	348.309	N/A	TIGR03960 family B12-binding radical SAM protein
KIAC18_000419	0	0	0	0	N/A	-
KIAC18_000420	82.6501	45.5571	299.68	164.876	C8	NlpC/P60 family protein
KIAC18_000421	68.694	43.8743	78.6233	60.2225	N/A	16S rRNA (guanine(966)-N(2))-methyltransferase RsmD
KIAC18_000422	98.7686	40.536	40.9006	90.4452	C8	pantetheine-phosphate adenylyltransferase
KIAC18_000423	110.035	82.3427	56.7863	114.415	N/A	ATPase
KIAC18_000424	693.986	1584.41	1587.69	1382.35	C1	sporulation integral membrane protein YlbJ
KIAC18_000425	123.835	88.5549	98.0383	106.674	N/A	patatin-like phospholipase family protein
KIAC18_000426	26.8478	30.307	31.8265	47.3729	N/A	nucleotidyltransferase
KIAC18_000427	1950.37	2083	1180.43	2522.16	N/A	acetate kinase	ack
KIAC18_000428	436.65	342.603	218.099	627.084	C3	DUF177 domain-containing protein
KIAC18_000429	454.579	346.009	183.893	522.264	C3	50S ribosomal protein L32
KIAC18_000430	277.598	475.838	238.832	205.761	N/A	transcription factor FapR
KIAC18_000431	947.242	2558.75	392.145	323.092	C2	phosphate acyltransferase PlsX
KIAC18_000432	593.271	1453.09	328.727	373.826	C2	ketoacyl-ACP synthase III
KIAC18_000433	674.251	1652.08	283.477	386.534	C2	DUF561 domain-containing protein
KIAC18_000434	1544.22	3375.93	476.833	1180.76	C2	ACP S-malonyltransferase
KIAC18_000435	1703.81	3107.18	594.161	975.8	C2	3-oxoacyl-[acyl-carrier-protein] reductase
KIAC18_000436	1509.3	2172.24	573.941	1534.9	C2	acyl carrier protein
KIAC18_000437	649.041	1390.67	272.22	280.844	C2	nitronate monooxygenase
KIAC18_000438	2093.25	5091.67	1063.61	2120.55	C1	beta-ketoacyl-ACP synthase II
KIAC18_000439	1012.36	2450.8	574.879	769.839	C2	ribonuclease III
KIAC18_000440	138.802	134.158	61.8544	56.5028	C10	radical SAM protein
KIAC18_000441	371.031	595.995	752.273	678.783	N/A	stage V sporulation protein S
KIAC18_000442	548.741	574.753	370.762	571.48	N/A	chromosome segregation protein SMC
KIAC18_000443	145.468	146.574	68.5411	104.326	C10	signal recognition particle-docking protein FtsY
KIAC18_000444	103.5	99.4073	58.3114	81.368	N/A	YlxM family DNA-binding protein
KIAC18_000445	590.166	602.99	258	350.284	C3	signal recognition particle protein
KIAC18_000446	204.663	277.846	127.409	186.74	N/A	30S ribosomal protein S16
KIAC18_000447	160.524	220.084	57.7196	112.52	C10	KH domain-containing protein
KIAC18_000448	435.996	812.973	306.976	422.299	N/A	YlqD family protein
KIAC18_000449	74.8245	53.9664	44.5284	34.7184	N/A	ribosome maturation factor RimM
KIAC18_000450	323.352	238.538	276.569	135.447	C10	tRNA (guanosine(37)-N1)-methyltransferase TrmD
KIAC18_000451	179.653	171.018	94.8057	54.7593	C10	RNA methyltransferase
KIAC18_000452	734.439	1179.83	1213.67	1666.6	N/A	50S ribosomal protein L19
KIAC18_000453	75.4512	74.8039	63.3953	38.1645	N/A	signal peptidase I
KIAC18_000454	366.198	452.697	209.988	389.093	N/A	ribosome biogenesis GTPase YlqF
KIAC18_000455	120.584	169.68	63.0114	250.095	C5	type I methionyl aminopeptidase
KIAC18_000456	340.887	222.22	241.431	197.724	N/A	ribonuclease HII
KIAC18_000457	54.771	36.29	53.3829	26.2226	C10	EscU/YscU/HrcU family type III secretion system export apparatus switch protein
KIAC18_000458	54.1677	48.2436	67.8573	38.1048	N/A	YraN family protein
KIAC18_000459	443.218	385.35	324.374	269.829	N/A	YifB family Mg chelatase-like AAA ATPase
KIAC18_000460	80.5851	95.1865	97.4531	105.858	N/A	LemA family protein
KIAC18_000461	372.554	328.003	186.88	320.197	N/A	TPM domain-containing protein
KIAC18_000462	161.027	200.268	211.357	150.444	N/A	methyl-accepting chemotaxis protein
KIAC18_000463	268.86	133.169	177.333	160.74	N/A	nicotinate phosphoribosyltransferase
KIAC18_000464	327.914	315.893	371.665	282.531	N/A	dihydropteroate synthase
KIAC18_000465	42.2274	28.191	32.2809	29.8528	N/A	dihydroneopterin aldolase
KIAC18_000466	75.7528	59.8182	113.597	87.3467	N/A	2-amino-4-hydroxy-6- hydroxymethyldihydropteridine diphosphokinase
KIAC18_000467	288.599	251.891	276.57	203.147	N/A	glycosyltransferase
KIAC18_000468	269.051	390.218	304.13	166.425	N/A	DNA-processing protein DprA
KIAC18_000469	1147.92	2209.58	1083.09	2157.41	N/A	type I DNA topoisomerase
KIAC18_000470	637.318	964.67	724.021	1261.12	N/A	methylenetetrahydrofolate--tRNA-(uracil(54)- C(5))-methyltransferase (FADH(2)-oxidizing) TrmFO
KIAC18_000471	791.512	1963.89	1409.03	1136.73	N/A	tyrosine recombinase XerC
KIAC18_000472	113.088	299.46	253.965	266.786	C5	ATP-dependent protease subunit HslV
KIAC18_000473	1252.94	3278.97	1949.38	1873.7	N/A	ATP-dependent protease ATPase subunit HslU
KIAC18_000474	1194.11	2049.99	1237.77	2032.9	N/A	GTP-sensing pleiotropic transcriptional regulator CodY
KIAC18_000475	96.3147	66.9522	67.4031	36.7169	N/A	flagellar basal body rod protein FlgB
KIAC18_000476	96.889	40.6972	35.9369	34.476	C10	flagellar basal body rod protein FlgC
KIAC18_000477	94.0423	60.4961	111.626	53.028	N/A	flagellar hook-basal body complex protein FliE
KIAC18_000478	433.166	248.579	211.876	167.017	C10	flagellar M-ring protein FliF
KIAC18_000479	226.451	161.468	129.938	78.7328	C10	flagellar motor switch protein FliG
KIAC18_000480	175.131	113.579	85.5187	47.9343	C10	FliH/SctL family protein
KIAC18_000481	465.88	242.138	210.831	135.714	C10	flagellar protein export ATPase FliI
KIAC18_000482	112.359	94.9583	57.8107	27.7602	C10	flagellar export protein FliJ
KIAC18_000483	69.1611	39.216	60.4875	12.6841	C10	lytic transglycosylase domain-containing protein
KIAC18_000484	94.7423	68.1678	45.8706	32.3862	C10	magnesium transporter MgtE
KIAC18_000485	359.599	245.825	151.037	196.939	N/A	flagellar hook-length control protein FliK
KIAC18_000486	69.2284	59.7001	41.0551	31.6797	N/A	flagellar hook assembly protein FlgD
KIAC18_000487	10.6254	17.0958	8.55465	6.57616	N/A	flagellar protein
KIAC18_000488	1283.18	1214.7	959.078	455.145	C2	flagellar hook-basal body complex protein
KIAC18_000489	23.1201	23.6239	22.0529	7.64378	C11	flagellar FlbD family protein
KIAC18_000490	186.306	121.888	40.6338	34.0342	C10	flagellar basal body-associated FliL family protein
KIAC18_000491	426.233	335.688	214.662	156.808	C10	flagellar motor switch protein FliM
KIAC18_000492	421.356	261.831	208.271	151.875	C10	flagellar motor switch phosphatase FliY
KIAC18_000493	95.9492	86.3192	73.7614	22.2943	C10	response regulator
KIAC18_000494	173.572	119.654	105.908	20.7317	C10	flagellar biosynthetic protein FliO
KIAC18_000495	114.843	46.7669	45.0065	27.1432	C10	flagellar type III secretion system pore protein FliP
KIAC18_000496	34.9374	14.4893	13.1723	10.4576	C11	flagellar biosynthesis protein FliQ
KIAC18_000497	92.7538	39.2919	41.5054	20.5365	C10	flagellar type III secretion system protein FliR
KIAC18_000498	139.317	83.6176	48.0766	28.1242	C10	flagellar biosynthesis protein FlhB
KIAC18_000499	388.664	264.595	167.986	70.046	C10	flagellar biosynthesis protein FlhA
KIAC18_000500	132.452	80.6786	41.2469	30.5416	C10	flagellar biosynthesis protein FlhF
KIAC18_000501	134.987	82.6022	42.5786	29.0893	C10	MinD/ParA family protein
KIAC18_000502	219.248	223.103	162.962	61.3535	C10	PilZ domain-containing protein
KIAC18_000503	639.308	505.816	337.598	213.419	C10	chemotaxis response regulator protein-glutamate methylesterase
KIAC18_000504	1050.06	1025.76	491.893	576.197	C2	chemotaxis protein CheA
KIAC18_000505	156.703	137.086	108.223	71.6012	N/A	chemotaxis protein CheW
KIAC18_000506	166.91	130.419	100.656	73.4587	N/A	chemotaxis protein CheC
KIAC18_000507	148.358	141.097	75.0809	54.6305	C10	chemotaxis protein CheD
KIAC18_000508	37.9887	27.3791	10.8522	15.0822	C11	hypothetical protein
KIAC18_000509	183.681	103.423	46.5832	50.6637	C10	FliA/WhiG family RNA polymerase sigma factor
KIAC18_000510	416.7	235.694	180.116	153.728	C10	FapA family protein
KIAC18_000511	66.6996	31.0453	32.8423	17.896	C10	hypothetical protein
KIAC18_000512	59.9526	53.8014	50.394	25.1842	C10	hypothetical protein
KIAC18_000513	1342.05	1425.51	537.978	1409.32	C2	30S ribosomal protein S2
KIAC18_000514	1344.18	2052.2	687.373	2447.93	C1	translation elongation factor Ts
KIAC18_000515	1309.75	948.426	475.253	622.055	C2	UMP kinase
KIAC18_000516	442.275	414.807	171.87	331.088	C3	ribosome recycling factor
KIAC18_000517	1303.96	1451.27	171.009	501.462	C2	hypothetical protein
KIAC18_000518	687.361	751.914	736.914	737.738	N/A	4Fe-4S binding protein
KIAC18_000519	114.543	151.491	56.3181	95.9584	C10	isoprenyl transferase
KIAC18_000520	97.8875	121.247	63.973	70.1984	N/A	phosphatidate cytidylyltransferase
KIAC18_000521	207.025	277.086	103.601	174.535	N/A	1-deoxy-D-xylulose-5-phosphate reductoisomerase
KIAC18_000522	378.029	540.367	307.211	320.923	N/A	RIP metalloprotease RseP
KIAC18_000523	415.267	712.242	249.303	310.691	C10	flavodoxin-dependent (E)-4-hydroxy-3-methylbut-2-enyl-diphosphate synthase
KIAC18_000524	1072.51	1879.24	667.46	1049.82	N/A	proline--tRNA ligase
KIAC18_000525	70.6713	88.9296	44.4813	75.4896	N/A	MgtC/SapB family protein
KIAC18_000526	723.885	802.375	345.9	684.665	C2	PolC-type DNA polymerase III
KIAC18_000527	157.247	192.051	53.2625	243.416	C5	ribosome maturation factor RimP
KIAC18_000528	573.656	499.402	143.816	799.082	C3	transcription termination factor NusA
KIAC18_000529	23.0536	25.0285	9.44276	27.7969	C11	YlxR family protein
KIAC18_000530	122.108	114.771	26.0249	94.1844	C8	ribosomal L7Ae/L30e/S12e/Gadd45 family protein
KIAC18_000531	2052.6	3473.2	1048.81	3024.55	C1	translation initiation factor IF-2
KIAC18_000532	254.599	536.205	182.769	268.934	C10	30S ribosome-binding factor RbfA
KIAC18_000533	623.892	1163.25	494.609	531.279	C2	bifunctional oligoribonuclease/PAP phosphatase NrnA
KIAC18_000534	513.836	691.089	307.91	368.529	N/A	tRNA pseudouridine(55) synthase TruB
KIAC18_000535	187.265	231.868	65.3301	106.01	C10	bifunctional riboflavin kinase/FAD synthetase
KIAC18_000536	1640.58	3299.14	1334.37	1406.01	C1	30S ribosomal protein S15
KIAC18_000537	1852.75	1940.18	1026.45	2097.76	N/A	polyribonucleotide nucleotidyltransferase
KIAC18_000538	293.994	824.011	778.74	878.946	C5	polysaccharide deacetylase family protein
KIAC18_000539	1.57102	4.04139	0.536223	3.78596	N/A	glycosyl hydrolase family 18 protein
KIAC18_000540	4.36147	8.67912	5.59535	1.68738	N/A	N-acetylmuramoyl-L-alanine amidase
KIAC18_000541	175.871	249.956	264.693	328.952	N/A	insulinase family protein
KIAC18_000542	13.756	13.997	31.9514	21.0501	N/A	dUTP diphosphatase
KIAC18_000543	489.123	1087.4	1333.64	1239.67	C2	hypothetical protein
KIAC18_000544	562.843	1290.12	781.481	947.9	N/A	YlmC/YmxH family sporulation protein
KIAC18_000545	8338.34	22890.7	15630.7	16503.9	N/A	general stress protein
KIAC18_000546	148.252	270.336	731.834	1756.56	C5	4-hydroxy-tetrahydrodipicolinate reductase
KIAC18_000547	326.411	556.444	1037.77	3392.61	C5	aspartate-semialdehyde dehydrogenase
KIAC18_000548	396.098	481.923	909.712	2992.95	C5	aspartate kinase
KIAC18_000549	462.663	606.458	2008.59	3789.92	C1	4-hydroxy-tetrahydrodipicolinate synthase
KIAC18_000550	961.966	935.007	597.985	1164.04	N/A	ribonuclease J
KIAC18_000551	585.666	984.983	848.133	1099.85	N/A	ATP-dependent Clp protease proteolytic subunit
KIAC18_000552	162.189	228.109	150.896	470.388	C5	YlzJ-like family protein
KIAC18_000553	704.677	562.121	752.192	467.608	N/A	DNA translocase FtsK
KIAC18_000554	349.606	364.445	251.036	238.439	N/A	tRNA 2-selenouridine(34) synthase MnmH
KIAC18_000555	269.802	283.744	326.315	175.144	N/A	DUF4115 domain-containing protein
KIAC18_000556	652.742	1035.39	550.212	556.412	N/A	YgiQ family radical SAM protein
KIAC18_000557	17.4727	9.3593	9.76266	28.5604	C11	hypothetical protein
KIAC18_000558	185.384	115.305	105.691	163.33	N/A	extracellular solute-binding protein
KIAC18_000559	436.76	358.483	289.111	388.633	N/A	30S ribosomal protein S12 methylthiotransferase RimO
KIAC18_000560	622.633	534.117	317.222	375.825	N/A	competence/damage-inducible protein A
KIAC18_000561	987.78	954.368	575.225	884.083	N/A	DEAD/DEAH box helicase
KIAC18_000562	755.635	445.033	220.292	814.42	C3	recombinase RecA
KIAC18_000563	37.1525	14.4152	13.0456	24.7629	C11	recombination regulator RecX
KIAC18_000564	6775.08	4108.52	3127.64	4627.3	N/A	ribonuclease Y
KIAC18_000565	94.6944	84.4671	67.3938	53.5786	N/A	hypothetical protein
KIAC18_000566	244.124	393.553	330.521	373.562	N/A	stage V sporulation protein S
KIAC18_000567	640.402	1354.76	934.989	1841.6	C2	leucyl aminopeptidase
KIAC18_000568	225.169	434.081	532.703	778.609	C5	PHP domain-containing protein
KIAC18_000569	277.101	221.094	133.962	182.954	N/A	Asp23/Gls24 family envelope stress response protein
KIAC18_000570	97.8262	96.2605	68.4985	52.9125	N/A	DUF3870 domain-containing protein
KIAC18_000571	27.6966	22.9301	26.6836	28.6986	N/A	sulfite exporter TauE/SafE family protein
KIAC18_000572	74.6749	52.2201	115.883	44.2169	C10	sulfite exporter TauE/SafE family protein
KIAC18_000573	233.858	142.551	152.022	335.466	C5	tRNA (N6-isopentenyl adenosine(37)-C2)-methylthiotransferase MiaB
KIAC18_000574	557.037	344.972	392.202	442.54	N/A	DNA mismatch repair protein MutS
KIAC18_000575	495.578	452.369	361.681	345.769	N/A	DNA mismatch repair endonuclease MutL
KIAC18_000576	483.399	397.015	383.571	516.906	N/A	class I SAM-dependent methyltransferase
KIAC18_000577	380.055	248.351	204.7	210.493	N/A	tRNA (adenosine(37)-N6)-dimethylallyltransferase MiaA
KIAC18_000578	485.091	274	256.572	344.484	N/A	RNA chaperone Hfq
KIAC18_000579	4787.55	5492.23	2451.63	3988.46	N/A	sporulation transcription factor Spo0A
KIAC18_000580	768.635	813.218	696.824	480.302	N/A	butyrate kinase
KIAC18_000581	454.564	298.138	411.864	385.873	N/A	hypothetical protein
KIAC18_000582	122.657	155.926	114.815	78.7856	N/A	NUDIX hydrolase
KIAC18_000583	267.766	208.667	156.502	131.923	N/A	endonuclease Q family protein
KIAC18_000584	193.442	123.756	224.673	103.614	N/A	stage II sporulation protein M
KIAC18_000585	0.914839	3.35731	2.67016	3.39099	N/A	hypothetical protein
KIAC18_000586	29.3068	68.005	32.1114	94.5301	C8	hypothetical protein
KIAC18_000587	592.419	1300.67	469.789	1351.57	C2	site-specific tyrosine recombinase XerD
KIAC18_000588	1053.02	1765.79	1162.24	2024.47	N/A	phosphopentomutase
KIAC18_000589	1313.03	3119.03	1670.22	1300.32	C1	pyrimidine-nucleoside phosphorylase
KIAC18_000590	958.389	2564.32	1435.48	3907.39	C1	D-alanyl-D-alanine carboxypeptidase
KIAC18_000591	61.4096	63.0583	66.2014	96.9059	N/A	anti-sigma F factor antagonist
KIAC18_000592	78.5219	52.3941	51.1466	98.7135	N/A	anti-sigma F factor
KIAC18_000593	312.18	187.354	157.514	501.47	C3	SigB/SigF/SigG family RNA polymerase sigma factor
KIAC18_000594	1397.48	7384.91	7071.25	4460.32	C1	dodecin family protein
KIAC18_000595	58.1578	29.6839	71.6851	100.197	C8	stage V sporulation protein AC
KIAC18_000596	100.57	86.4271	109.1	139.967	N/A	stage V sporulation protein AD
KIAC18_000597	18.5665	18.1951	10.3775	32.4553	N/A	stage V sporulation protein AE
KIAC18_000598	118.836	301.398	93.048	166.059	C5	hypothetical protein
KIAC18_000599	114.662	144.353	82.8317	260.865	C5	stage V sporulation protein AE
KIAC18_000600	219.33	323.672	286.931	627.231	C3	spore germination protein
KIAC18_000601	404.849	726.858	413.28	1007.99	C5	hypothetical protein
KIAC18_000602	68.8396	43.5808	48.5419	52.5565	N/A	site-2 protease family protein
KIAC18_000603	246.336	214.531	119.361	296.133	C3	tryptophan--tRNA ligase
KIAC18_000604	237.697	149.179	45.8365	115.866	C10	segregation/condensation protein A
KIAC18_000605	143.925	144.079	67.3199	136.302	C10	SMC-Scp complex subunit ScpB
KIAC18_000606	34.4943	21.149	51.7584	35.3423	N/A	DUF2953 domain-containing protein
KIAC18_000607	249.203	295.739	509.793	432.848	N/A	GerW family sporulation protein
KIAC18_000608	532.672	1502.11	1668.38	1278.52	C2	rubrerythrin family protein
KIAC18_000609	380.531	519.654	480.456	504.572	N/A	D-alanyl-D-alanine carboxypeptidase
KIAC18_000610	58.7251	156.102	195.388	311.306	C5	spore maturation protein
KIAC18_000611	55.1219	174.901	217.281	122.284	C5	spore maturation protein
KIAC18_000612	54.3412	208.823	2308.95	5413.05	C7	FAD-dependent oxidoreductase
KIAC18_000613	432.734	502.568	3344.9	3844.9	C1	hypothetical protein
KIAC18_000614	391.292	552.377	2798.94	3687.28	C1	rRNA pseudouridine synthase
KIAC18_000615	112.315	119.475	202.58	292.338	C5	NAD(P)/FAD-dependent oxidoreductase
KIAC18_000616	34.7775	29.6952	24.3715	43.6031	N/A	hypothetical protein
KIAC18_000617	114.361	108.325	74.7485	93.9405	N/A	3-deoxy-7-phosphoheptulonate synthase
KIAC18_000618	235.83	263.446	255.656	276.108	N/A	3-phosphoshikimate 1-carboxyvinyltransferase
KIAC18_000619	238.039	320.434	247.06	233.114	N/A	(d)CMP kinase
KIAC18_000620	110.157	92.6578	160.859	117.752	N/A	1-acyl-sn-glycerol-3-phosphate acyltransferase
KIAC18_000621	331.9	280.662	259.491	242.626	N/A	sensor histidine kinase
KIAC18_000622	213.72	276.587	404.787	189.272	N/A	LytTR family DNA-binding domain-containing protein
KIAC18_000623	1130.84	1306.15	2797.51	4093.08	C1	carbon starvation protein A
KIAC18_000625	261.915	196.74	145.067	265.977	N/A	type 2 isopentenyl-diphosphate Delta-isomerase
KIAC18_000626	34.1981	21.6265	24.3355	40.5218	N/A	NAD(P)H-binding protein
KIAC18_000627	494.367	576.236	597.282	646.65	N/A	DUF1614 domain-containing protein
KIAC18_000628	655.421	1002.29	976.997	1130.43	N/A	stage II sporulation protein P
KIAC18_000629	369.579	230.436	218.284	376.425	N/A	DUF512 domain-containing protein
KIAC18_000630	514.44	428.102	231.514	368.407	N/A	ribosome biogenesis GTPase Der
KIAC18_000631	208.232	178.4	103.415	84.0076	C10	glycerol-3-phosphate 1-O-acyltransferase PlsY
KIAC18_000632	245.811	218.645	144.327	92.0426	C10	NAD(P)H-dependent glycerol-3-phosphate dehydrogenase
KIAC18_000633	4456.89	10619.1	3114.87	14274.5	C1	stage IV sporulation protein A
KIAC18_000634	179.217	381.806	83.7578	222.736	C5	ACT domain-containing protein
KIAC18_000635	543.386	1158.4	374.017	720.712	C2	homoserine dehydrogenase
KIAC18_000636	339.745	636.08	413.051	459.405	N/A	homoserine kinase
KIAC18_000637	103.693	134.038	173.574	241.01	N/A	FAD-dependent oxidoreductase
KIAC18_000638	0	0	0	0	N/A	-
KIAC18_000639	31.4616	28.3564	20.5667	24.1389	N/A	IS1182 family transposase
KIAC18_000640	94.5965	219.506	54.3079	42.7465	C10	hypothetical protein
KIAC18_000641	5.65546	5.01026	7.84293	12.1214	N/A	hypothetical protein
KIAC18_000642	0	0	0	0	N/A	-
KIAC18_000643	184.541	88.5882	43.7629	65.7537	N/A	hypothetical protein
KIAC18_000644	8.11782	1.68283	12.7497	11.9628	C8	hypothetical protein
KIAC18_000645	2.09239	2.12601	4.51009	0	N/A	hypothetical protein
KIAC18_000646	28.3351	31.7255	18.2765	42.5379	N/A	hypothetical protein
KIAC18_000647	10.474	14.7685	523.18	304.222	C7	SDR family oxidoreductase
KIAC18_000648	0.595934	1.01933	0.268112	0	N/A	DUF1294 domain-containing protein
KIAC18_000649	6.55933	15.6548	32.6487	30.079	C8	DUF4878 domain-containing protein
KIAC18_000650	13.2954	31.2306	11.1819	8.45314	C11	HutP family protein
KIAC18_000651	125.102	316.178	204.214	100	C10	sodium:solute symporter family protein
KIAC18_000652	67.8749	40.5029	77.1095	19.1235	C10	ComEA family DNA-binding protein
KIAC18_000653	248.366	107.875	216.388	85.3144	C10	DNA internalization-related competence protein ComEC/Rec2
KIAC18_000654	104.638	73.7052	78.6818	45.437	N/A	DNA polymerase III subunit delta
KIAC18_000655	2138.44	2534.96	1157.13	1973.15	N/A	30S ribosomal protein S20
KIAC18_000656	166.743	169.761	771.889	667.356	C5	GPR endopeptidase
KIAC18_000657	434.364	482.209	643.391	1059.75	C5	stage II sporulation protein P
KIAC18_000658	108.801	117.981	148.224	193.81	N/A	hypothetical protein
KIAC18_000659	718.608	724.839	556.215	817.335	N/A	translation elongation factor 4
KIAC18_000660	78.8585	68.0573	68.9206	59.9026	N/A	radical SAM family heme chaperone HemW
KIAC18_000661	1214.31	147.031	415.603	239.785	C3	heat-inducible transcriptional repressor HrcA
KIAC18_000662	1512.41	575.631	1126.12	367.71	C2	TCP-1/cpn60 chaperonin family protein
KIAC18_000663	312.727	183.891	264.344	173.477	N/A	nucleotide exchange factor GrpE
KIAC18_000664	2735.44	1364.44	1631.96	2510.58	N/A	molecular chaperone DnaK
KIAC18_000665	823.638	585.536	637.46	838.234	N/A	molecular chaperone DnaJ
KIAC18_000666	717.37	341.307	550.702	419.659	N/A	50S ribosomal protein L11 methyltransferase
KIAC18_000667	362.865	261.607	360.571	330.789	N/A	16S rRNA (uracil(1498)-N(3))-methyltransferase
KIAC18_000668	487.873	237.192	285.874	183.714	C10	tRNA (N(6)-L-threonylcarbamoyladenosine(37)-C(2))- methylthiotransferase MtaB
KIAC18_000669	273.182	194.953	155.161	250.725	N/A	histidine triad nucleotide-binding protein
KIAC18_000670	137.191	195.129	77.8918	156.342	C10	30S ribosomal protein S21
KIAC18_000671	4640.89	6060.11	1256.91	3643.09	C1	GatB/YqeY domain-containing protein
KIAC18_000672	668.346	678.413	967.136	829.008	N/A	nodulation protein NfeD
KIAC18_000673	880.394	1016.78	730.587	1667.83	N/A	flotillin-like protein FloA
KIAC18_000674	350.392	786.805	193.515	525.107	C3	hypothetical protein
KIAC18_000675	442.959	518.009	894.103	1205.8	C5	ATP-binding protein
KIAC18_000676	89.0695	291.032	285.074	254.16	C5	sporulation protein YqfC
KIAC18_000677	301.377	602.204	282.091	728.213	C5	sporulation protein YqfD
KIAC18_000678	271.734	441.955	322.109	387.671	N/A	PhoH family protein
KIAC18_000679	563.126	920.087	514.627	970.726	N/A	HDIG domain-containing protein
KIAC18_000680	100.959	173.099	134.401	93.5928	N/A	rRNA maturation RNase YbeY
KIAC18_000681	145.5	319.159	273.31	81.0194	C10	diacylglycerol kinase family protein
KIAC18_000682	87.3433	189.644	92.7546	59.9476	C10	cytidine deaminase
KIAC18_000683	581.793	840.403	374.744	868.392	C2	GTPase Era
KIAC18_000684	358.366	221.44	315.462	177.49	N/A	DUF502 domain-containing protein
KIAC18_000685	1010.48	793.791	1199.4	843.379	N/A	hemolysin family protein
KIAC18_000686	228.315	261.327	227.171	332.527	N/A	DNA repair protein RecO
KIAC18_000687	374.365	298.915	450.513	509.719	N/A	DUF4342 domain-containing protein
KIAC18_000688	124.185	127.835	65.1076	160.106	N/A	glycine--tRNA ligase subunit alpha
KIAC18_000689	822.032	1007.47	419.378	1299.76	C2	glycine--tRNA ligase subunit beta
KIAC18_000690	245.186	337.481	159.489	412.878	C3	helix-turn-helix transcriptional regulator
KIAC18_000691	532.606	901.306	171.496	565.225	C3	kinase/pyrophosphorylase
KIAC18_000692	410.247	229.385	292.853	317.78	N/A	organic solvent tolerance protein OstA
KIAC18_000693	429.186	149.512	429.979	121.227	C10	deoxyguanosinetriphosphate triphosphohydrolase
KIAC18_000694	996.883	773.789	572.237	582.781	N/A	DNA primase
KIAC18_000695	1676.28	1420.64	955.443	1546.83	N/A	RNA polymerase sigma factor RpoD
KIAC18_000696	0	0	0	0	N/A	-
KIAC18_000697	0	0	0	0	N/A	-
KIAC18_000698	0	0	0	0	N/A	-
KIAC18_000699	0	0	0	0	N/A	-
KIAC18_000700	40.267	36.5152	30.1045	36.3469	N/A	class I SAM-dependent methyltransferase
KIAC18_000701	115.139	102.61	79.3616	81.1878	N/A	Nif3-like dinuclear metal center hexameric protein
KIAC18_000702	10797	14275.5	28963.5	36683.5	C1	-
KIAC18_000703	419.176	531.487	301.147	570.131	N/A	nitroreductase family protein
KIAC18_000704	27.6605	9.01086	26.2498	35.201	C8	TMEM165/GDT1 family protein
KIAC18_000705	3057	627.055	320.351	1774.47	C2	glutamine synthetase
KIAC18_000706	2685.45	7398.44	2517.45	3006.47	C1	ferritin family protein
KIAC18_000707	1397.04	864.804	504.001	5771.47	C1	NAD(P)/FAD-dependent oxidoreductase
KIAC18_000708	131.652	53.2911	14.8745	221.439	C8	2-phosphosulfolactate phosphatase
KIAC18_000709	0	0.522183	3.23625	1.60811	N/A	hypothetical protein
KIAC18_000710	24.8208	31.081	4.15423	34.5316	C11	hypothetical protein
KIAC18_000711	39.2628	117.985	139.198	103.125	C8	L,D-transpeptidase family protein
KIAC18_000712	1661.26	1284.78	747.941	1982.62	C1	peptidoglycan-binding protein
KIAC18_000713	67.0339	36.3757	94.6072	90.2212	N/A	DMT family transporter
KIAC18_000714	626.273	505.695	302.934	480.841	N/A	acyl-CoA dehydrogenase family protein
KIAC18_000715	0	0	0	0	N/A	-
KIAC18_000716	97.6069	64.2779	60.8999	53.084	N/A	integrin alpha
KIAC18_000717	193.199	148.033	190.69	54.649	C10	GGDEF domain-containing protein
KIAC18_000718	0	0	0	0	N/A	-
KIAC18_000719	0	0	0	0	N/A	-
KIAC18_000720	0	0	0	0	N/A	-
KIAC18_000721	318.374	266.818	268.602	352.312	N/A	peptide chain release factor 3
KIAC18_000722	23.4637	14.983	14.5558	12.794	N/A	GRAM domain-containing protein
KIAC18_000723	748.87	968.569	516.619	1306.47	N/A	putative sporulation protein YtxC
KIAC18_000724	537.789	654.702	236.805	1230.54	C5	threonine--tRNA ligase
KIAC18_000725	478.482	366.508	174.187	542.403	C3	translation initiation factor IF-3
KIAC18_000726	46.3885	39.4297	5.99416	49.6254	C8	50S ribosomal protein L35
KIAC18_000727	643.616	888.016	178.732	732.278	C3	50S ribosomal protein L20
KIAC18_000728	777.115	2137.27	916.058	1248.54	C2	class II fructose-bisphosphate aldolase family protein	FBA
KIAC18_000729	64.7952	30.9529	25.3023	31.129	C10	TrkH family potassium uptake protein
KIAC18_000730	49.2611	60.8828	38.2083	57.3516	N/A	TrkA family potassium uptake protein
KIAC18_000731	32.5048	34.9723	23.2707	24.2432	N/A	RNA methyltransferase
KIAC18_000732	138.738	174.346	78.5039	202.171	C5	phenylalanine--tRNA ligase subunit alpha
KIAC18_000733	579.748	588.76	242.369	655.613	C3	phenylalanine--tRNA ligase subunit beta
KIAC18_000734	59.1443	45.4394	78.2224	11.4798	C10	cell division protein ZapA
KIAC18_000735	189.274	143.11	155.698	160.892	N/A	DUF421 domain-containing protein
KIAC18_000736	78.9448	68.4198	54.6019	65.7959	N/A	alkaline phosphatase family protein
KIAC18_000737	302.076	422.933	341.958	443.886	N/A	DUF3656 domain-containing protein
KIAC18_000738	508.597	890.559	375.656	863.337	C2	endonuclease MutS2
KIAC18_000739	299.638	832.18	394.938	656.454	C5	DUF2148 domain-containing protein
KIAC18_000740	638.722	1183.12	1027.4	1333.18	N/A	hypothetical protein
KIAC18_000741	168.325	250.29	134.262	411.625	C5	YbaB/EbfC family nucleoid-associated protein
KIAC18_000742	9.31375	30.0105	614.983	595.51	C7	hypothetical protein
KIAC18_000743	529.418	858.501	876.799	1114.61	N/A	penicillin-binding protein 1A
KIAC18_000744	231.357	436.081	172.44	493.737	C3	tyrosine--tRNA ligase
KIAC18_000745	746.424	2405.27	1410.57	2831.37	C1	alpha/beta-type small acid-soluble spore protein
KIAC18_000746	13.3012	32.9719	182.658	259.453	C7	sporulation protein YunB
KIAC18_000747	6.79627	19.6786	35.2124	9.64549	C6	-
KIAC18_000748	0	0	0	0	N/A	-
KIAC18_000749	12.3037	13.3409	6.31803	5.38666	N/A	GNAT family N-acetyltransferase
KIAC18_000750	6.65227	2.66878	0.763508	0	N/A	NAD(P)H-dependent oxidoreductase subunit E
KIAC18_000751	194.72	127.766	63.3167	128.534	C10	4Fe-4S binding protein
KIAC18_000752	252.822	118.257	25.8793	95.3052	C10	serine/threonine-protein phosphatase
KIAC18_000753	489.556	444.591	203.26	501.658	C3	YebC/PmpR family DNA-binding transcriptional regulator
KIAC18_000754	1294.65	914.739	502.022	986.628	N/A	BofC C-terminal domain-containing protein
KIAC18_000755	77.1263	47.7914	70.6732	42.0034	N/A	crossover junction endodeoxyribonuclease RuvC
KIAC18_000756	85.2697	54.7905	79.384	39.5965	N/A	Holliday junction branch migration protein RuvA
KIAC18_000757	167.749	98.6495	107.308	93.8937	N/A	Holliday junction branch migration DNA helicase RuvB
KIAC18_000758	60.4126	36.7858	33.9941	24.265	N/A	epoxyqueuosine reductase QueH
KIAC18_000759	6.40793	6.66899	4.96254	1.34666	N/A	DUF2905 domain-containing protein
KIAC18_000760	155.734	136.167	167.614	70.5804	C10	SpoIID/LytB domain-containing protein
KIAC18_000761	215.207	219.774	270.714	183.594	N/A	tRNA preQ1(34) S-adenosylmethionine ribosyltransferase-isomerase QueA
KIAC18_000762	281.315	182.225	114.729	310.95	C3	tRNA guanosine(34) transglycosylase Tgt
KIAC18_000763	389.149	1005.09	416.347	322.212	C2	preprotein translocase subunit YajC
KIAC18_000764	357.571	328.087	217.763	424.511	N/A	5-formyltetrahydrofolate cyclo-ligase
KIAC18_000765	325.927	308.903	354.776	390.751	N/A	phosphohydrolase
KIAC18_000766	646.93	562.915	509.878	642.013	N/A	protein translocase subunit SecD
KIAC18_000767	580.307	614.102	330.926	604.257	N/A	protein translocase subunit SecF
KIAC18_000768	18.0745	43.3858	2410.99	1232.56	C7	hypothetical protein
KIAC18_000769	6.01112	1.09833	92.79	41.9079	C6	DUF456 family protein
KIAC18_000770	56.2539	25.0575	31.5752	43.4631	N/A	lipopolysaccharide assembly protein LapA domain-containing protein
KIAC18_000771	725.428	595.168	849.976	469.271	N/A	single-stranded-DNA-specific exonuclease RecJ
KIAC18_000772	42.0933	34.7318	41.1356	50.59	N/A	adenine phosphoribosyltransferase
KIAC18_000773	644.478	695.348	377.388	406.224	N/A	bifunctional (p)ppGpp synthetase/guanosine-3',5'-bis(diphosphate) 3'-pyrophosphohydrolase
KIAC18_000774	59.2321	62.6341	51.184	32.9809	N/A	D-aminoacyl-tRNA deacylase
KIAC18_000775	130.162	146.414	142.614	138.354	N/A	MBL fold metallo-hydrolase
KIAC18_000776	77.5061	79.0563	101.68	80.8864	N/A	transcriptional repressor
KIAC18_000777	226.556	253.527	206.349	147.255	N/A	coproporphyrinogen dehydrogenase HemZ
KIAC18_000778	413.405	593.57	287.353	300.391	N/A	histidine--tRNA ligase
KIAC18_000779	694.81	618.285	234.763	693.041	C3	aspartate--tRNA ligase
KIAC18_000780	8271.01	9609.31	109903	36693.5	C1	-
KIAC18_000781	229.08	223.714	136.039	96.499	C10	low-specificity L-threonine aldolase
KIAC18_000782	274.431	241.68	118.773	104.932	C10	replication-associated recombination protein A
KIAC18_000783	545.307	232.684	492.878	214.498	C10	acetate uptake transporter
KIAC18_000784	379.987	204.116	176.859	214.294	N/A	Rrf2 family transcriptional regulator
KIAC18_000785	1018.73	645.593	453.776	779.278	N/A	cysteine desulfurase NifS
KIAC18_000786	379.148	259.136	212.573	250.203	N/A	Fe-S cluster assembly scaffold protein NifU
KIAC18_000787	163.146	196.607	155.697	128.864	N/A	tRNA 2-thiouridine(34) synthase MnmA
KIAC18_000788	1136.75	909.119	873.869	1600.59	N/A	PRC-barrel domain-containing protein
KIAC18_000789	189.051	282	703.999	135.23	C10	hypothetical protein
KIAC18_000790	140.423	180.47	242.735	224.884	N/A	hypothetical protein
KIAC18_000791	75.8324	18.2661	18.0471	46.1963	C10	AI-2E family transporter
KIAC18_000792	1054.38	1021.63	697.817	1004.34	N/A	alanine--tRNA ligase
KIAC18_000793	277.791	216.075	200.351	270.024	N/A	IreB family regulatory phosphoprotein
KIAC18_000794	488.942	543.865	319.531	228.935	C10	aldo/keto reductase
KIAC18_000795	240.463	296.225	145.115	354.913	C3	Holliday junction resolvase RuvX
KIAC18_000796	3863.62	11790.3	5119.04	5604.05	C1	DUF1292 domain-containing protein
KIAC18_000797	101.462	81.2215	78.1011	98.6731	N/A	endolytic transglycosylase MltG
KIAC18_000798	25.2033	20.9178	20.185	16.3685	N/A	O-methyltransferase
KIAC18_000799	129.61	95.2803	72.8557	83.8792	N/A	U32 family peptidase
KIAC18_000800	2.96536	3.61005	2.81367	2.09995	N/A	DUF4911 domain-containing protein
KIAC18_000801	231.214	250.002	291.175	279.331	N/A	penicillin-binding transpeptidase domain-containing protein
KIAC18_000802	90.1185	60.71	116.788	104.049	N/A	type II 3-dehydroquinate dehydratase
KIAC18_000803	359.573	456.617	381.229	247.324	N/A	aminopeptidase P family protein
KIAC18_000804	337.795	454.929	201.872	311.583	N/A	elongation factor P
KIAC18_000805	1526.39	2140.09	1273.14	3652.99	C1	AraC family transcriptional regulator
KIAC18_000806	318.259	755.885	369.865	2354.3	C5	stage III sporulation protein AA
KIAC18_000807	107.914	208.383	100.294	234.445	C5	stage III sporulation protein SpoIIIAB
KIAC18_000808	22.698	30.4956	19.2932	23.2915	N/A	stage III sporulation protein AC
KIAC18_000809	74.3196	151.798	52.8031	126.199	C8	stage III sporulation protein AD
KIAC18_000810	269.007	327.856	137.917	449.946	C3	stage III sporulation protein AE
KIAC18_000811	538.444	1670.59	370.928	754.517	C2	stage III sporulation protein AF
KIAC18_000812	385.537	1050.05	178.686	889.342	C5	hypothetical protein
KIAC18_000813	280.929	369.925	198.645	563.101	C3	SpoIIIAH-like family protein
KIAC18_000814	920.055	1287.75	1233.76	1501.54	N/A	Asp23/Gls24 family envelope stress response protein
KIAC18_000815	420.851	255.172	260.507	262.32	N/A	alkaline shock response membrane anchor protein AmaP
KIAC18_000816	37.7267	21.4773	41.0737	50.9252	N/A	DUF2273 domain-containing protein
KIAC18_000817	182.613	138.147	118.299	55.807	C10	transcription antitermination factor NusB
KIAC18_000818	700.901	511.727	505.915	421.11	N/A	O-sialoglycoprotein endopeptidase
KIAC18_000819	188.891	165.489	149.582	168.373	N/A	exodeoxyribonuclease VII large subunit
KIAC18_000820	27.9434	36.6814	55.203	23.412	N/A	exodeoxyribonuclease VII small subunit
KIAC18_000821	286.759	228.822	261.164	167.958	N/A	polyprenyl synthetase family protein
KIAC18_000822	33.2716	25.8873	37.5825	10.9411	C11	divergent PAP2 family protein
KIAC18_000823	548.967	500.813	539.529	438.884	N/A	1-deoxy-D-xylulose-5-phosphate synthase
KIAC18_000824	132.404	87.3251	80.3347	62.3581	N/A	TlyA family RNA methyltransferase
KIAC18_000825	225.229	186.772	181.874	139.347	N/A	NAD(+)/NADH kinase
KIAC18_000826	95.2669	69.0757	54.8191	35.3687	N/A	class I SAM-dependent methyltransferase
KIAC18_000827	27.1149	19.1736	17.2619	20.3232	N/A	arginine repressor
KIAC18_000828	510.9	553.187	215.568	311.922	C3	DNA repair protein RecN
KIAC18_000829	184.121	450.598	1754.06	2234.51	C5	SpoIVB peptidase
KIAC18_000830	5.69221	7.51107	93.6858	69.2087	C7	AAA family ATPase
KIAC18_000831	131.591	270.01	105.325	342.259	C5	recombinase family protein
KIAC18_000832	2.36023	8.03676	0.649866	13.5621	C8	hypothetical protein
KIAC18_000833	110.3	34.1306	43.9207	15.1614	C10	hypothetical protein
KIAC18_000834	3.14204	3.1129	46.0457	47.9366	C6	AAA family ATPase
KIAC18_000835	3.3537	1.80745	63.5387	36.0956	C6	50S ribosome-binding GTPase
KIAC18_000836	3.72366	1.62052	171.944	70.8572	C7	hypothetical protein
KIAC18_000837	0.605121	1.94392	83.7398	16.9619	C6	hypothetical protein
KIAC18_000838	82.2554	110.934	365.007	465.297	C5	GTPase HflX
KIAC18_000839	73.5429	88.5386	102.817	225.705	C8	methionine gamma-lyase family protein
KIAC18_000840	215.333	161.984	113.022	109.969	N/A	hypothetical protein
KIAC18_000841	391.471	514.634	212.282	242.749	C10	PRC-barrel domain-containing protein
KIAC18_000842	89.9208	51.835	34.5434	20.7391	C10	VanW family protein
KIAC18_000843	362.756	131.375	208.958	720.433	C3	transcriptional repressor LexA
KIAC18_000844	23.2888	12.7398	5.92134	10.1095	N/A	LysM peptidoglycan-binding domain-containing protein
KIAC18_000845	105.845	384.996	181.914	766.166	C5	hypothetical protein
KIAC18_000846	952.7	3752.13	2014.44	3180.48	C1	spore coat protein
KIAC18_000847	16.11	38.2314	764.958	858.25	C7	S1 family peptidase
KIAC18_000848	10.5033	14.3818	245.106	306.496	C7	patatin-like phospholipase family protein
KIAC18_000849	558.236	1143.25	533.33	602.039	C2	class I SAM-dependent methyltransferase
KIAC18_000850	726.875	1227.58	526.283	828.659	N/A	sensor domain-containing diguanylate cyclase
KIAC18_000851	420.713	307.35	309.064	522.864	N/A	2-oxoacid:acceptor oxidoreductase family protein
KIAC18_000852	632.651	494.542	343.68	948.343	N/A	thiamine pyrophosphate-dependent enzyme
KIAC18_000853	1159.96	1407.97	814.764	1899.17	N/A	3-methyl-2-oxobutanoate dehydrogenase subunit VorB
KIAC18_000854	170.729	309.797	175.059	163.036	N/A	4Fe-4S binding protein
KIAC18_000855	1411.63	1227.6	1529.12	3065.7	C1	phosphate propanoyltransferase	pta
KIAC18_000856	284.984	204.056	112.813	193.338	N/A	RNA-binding protein
KIAC18_000857	1255	923.689	845.478	981.713	N/A	LL-diaminopimelate aminotransferase
KIAC18_000858	1000.22	1019.84	930.468	1627.38	N/A	amidohydrolase
KIAC18_000859	726.351	862.888	621.975	1604.95	C2	adenosylhomocysteinase
KIAC18_000860	435.339	560.282	414.59	688.3	N/A	S-methyl-5-thioribose-1-phosphate isomerase
KIAC18_000861	586.559	873.165	744.027	881.25	N/A	S-methyl-5'-thioadenosine phosphorylase
KIAC18_000862	388.117	441.35	288.848	430.916	N/A	pyrophosphatase PpaX
KIAC18_000863	145.136	224.11	330.023	375.011	C5	TIGR04086 family membrane protein
KIAC18_000864	328.977	554.924	622.676	913.444	N/A	5'/3'-nucleotidase SurE
KIAC18_000865	167.63	261.714	153.76	197.055	N/A	7-carboxy-7-deazaguanine synthase QueE
KIAC18_000866	60.0471	158.828	81.6299	127.716	C8	6-carboxytetrahydropterin synthase QueD
KIAC18_000867	863.784	1096.45	603.248	649.125	N/A	glycosyltransferase
KIAC18_000868	214.784	163.574	129.267	189.542	N/A	CDP-diacylglycerol--serine O-phosphatidyltransferase
KIAC18_000869	410.484	269.373	235.151	203.29	N/A	phosphatidylserine decarboxylase family protein
KIAC18_000870	316.253	189.442	273.191	234.939	N/A	WecB/TagA/CpsF family glycosyltransferase
KIAC18_000871	209.438	149.066	145.319	303.155	C5	PBP1A family penicillin-binding protein
KIAC18_000872	79.3388	51.1477	80.8289	59.2634	N/A	polysaccharide deacetylase
KIAC18_000873	2100.18	1101.69	698.018	1448.68	C2	IMP dehydrogenase
KIAC18_000874	9.02682	8.71249	2.2345	2.70955	N/A	3D domain-containing protein
KIAC18_000875	134.036	88.6748	148.714	39.9183	C10	hypothetical protein
KIAC18_000876	182.965	179.032	116.093	129.193	N/A	2-hydroxymuconate tautomerase family protein
KIAC18_000877	73.1167	302.762	5523.26	14138.1	C7	hypothetical protein
KIAC18_000878	10.2102	45.5481	318.549	587.642	C7	hypothetical protein
KIAC18_000879	44.0285	29.8747	28.1189	33.1497	N/A	VTT domain-containing protein
KIAC18_000880	16.4282	27.1353	30.2074	62.8889	N/A	hypothetical protein
KIAC18_000881	1470.13	1745.21	2441.37	2285.05	N/A	ATP-dependent DNA helicase RecG
KIAC18_000882	19.0438	16.5113	27.7216	43.4901	N/A	DUF1858 domain-containing protein
KIAC18_000883	325.061	359.409	192.648	616.743	N/A	50S ribosomal protein L28
KIAC18_000884	443.914	490.822	475.172	184.466	C10	Hsp33 family molecular chaperone HslO
KIAC18_000885	199.549	287.68	138.759	65.0867	C10	phosphodiesterase
KIAC18_000886	129.645	211.116	107.225	36.7196	C10	6,7-dimethyl-8-ribityllumazine synthase
KIAC18_000887	309.582	429.789	315.34	104.865	C10	bifunctional 3,4-dihydroxy-2-butanone-4-phosphate synthase/GTP cyclohydrolase II
KIAC18_000888	85.9523	81.1367	112.959	17.4936	C10	riboflavin synthase
KIAC18_000889	183.994	206.92	279.398	48.5638	C10	bifunctional diaminohydroxyphosphoribosylaminopyrimidine deaminase/5-amino-6-(5-phosphoribosylamino)uracil reductase RibD
KIAC18_000890	247.452	207.773	113.115	220.047	N/A	ribulose-phosphate 3-epimerase
KIAC18_000891	233.343	267.222	198.331	193.77	N/A	ribosome small subunit-dependent GTPase A
KIAC18_000892	1340.28	1334.32	843.025	890.846	N/A	Stk1 family PASTA domain-containing Ser/Thr kinase
KIAC18_000893	909.644	1253.4	1239.13	1140.04	N/A	penicillin-binding transpeptidase domain-containing protein
KIAC18_000894	847.177	772.4	741.773	805.852	N/A	FtsW/RodA/SpoVE family cell cycle protein
KIAC18_000895	338.416	360.669	505.872	267.053	N/A	Stp1/IreP family PP2C-type Ser/Thr phosphatase
KIAC18_000896	129.204	134.445	118.829	98.8946	N/A	FHA domain-containing protein
KIAC18_000897	310.535	220.527	168.125	225.656	N/A	DUF3662 and FHA domain-containing protein
KIAC18_000898	211.69	172.017	117.775	190.676	N/A	23S rRNA (adenine(2503)-C(2))-methyltransferase RlmN
KIAC18_000899	289.151	311.785	197.976	200.115	N/A	16S rRNA (cytosine(967)-C(5))-methyltransferase RsmB
KIAC18_000900	105.966	105.715	46.2407	110.622	C8	DUF116 domain-containing protein
KIAC18_000901	242.623	314.046	161.368	239.704	N/A	methionyl-tRNA formyltransferase
KIAC18_000902	112.035	159.182	50.1518	108.218	C10	peptide deformylase
KIAC18_000903	253.024	259.647	224.968	172.57	N/A	primosomal protein N'
KIAC18_000904	53.0424	50.1827	66.6331	193.532	C8	heavy-metal-associated domain-containing protein
KIAC18_000905	650.647	795.577	437.593	1180.51	N/A	methionine adenosyltransferase
KIAC18_000906	965.678	1315.33	1230.67	1110.07	N/A	bifunctional phosphopantothenoylcysteine decarboxylase/phosphopantothenate--cysteine ligase CoaBC
KIAC18_000907	37.8682	59.5555	114.592	59.249	N/A	DNA-directed RNA polymerase subunit omega
KIAC18_000908	144.497	166.513	139.146	196.24	N/A	guanylate kinase
KIAC18_000909	65.4105	80.5764	104.694	115.326	N/A	DUF370 domain-containing protein
KIAC18_000910	525.043	651.981	562.562	564.745	N/A	YicC family protein
KIAC18_000911	137.874	183.748	157.7	146.051	N/A	hypothetical protein
KIAC18_000912	797.159	2358.1	1394.25	1364.56	N/A	diaminopimelate epimerase
KIAC18_000913	997.59	3667.56	2906.41	2917.79	C1	calcium-transporting P-type ATPase, PMR1-type
KIAC18_000914	131.814	198.764	166.586	234.026	N/A	NFACT family protein
KIAC18_000915	146.057	156.153	133.965	127.552	N/A	bifunctional pyr operon transcriptional regulator/uracil phosphoribosyltransferase PyrR
KIAC18_000916	256.949	247.755	177.876	211.666	N/A	RluA family pseudouridine synthase
KIAC18_000917	41.3942	16.0225	89.3015	21.0589	C10	signal peptidase II
KIAC18_000918	78.847	89.8146	148.618	68.4961	N/A	TVP38/TMEM64 family protein
KIAC18_000919	945.44	1694.38	1043.44	2342.93	C1	TraR/DksA C4-type zinc finger protein
KIAC18_000920	293.938	454.254	397.072	898.18	C5	nitroreductase family protein
KIAC18_000921	132.755	203.341	286.963	505.099	C5	DUF5665 domain-containing protein
KIAC18_000922	2942.29	5983.21	3545.51	5542.4	N/A	isoleucine--tRNA ligase
KIAC18_000923	151.242	156.873	129.458	64.1832	C10	DUF167 domain-containing protein
KIAC18_000924	269.977	226.187	91.11	156.131	C10	DivIVA domain-containing protein
KIAC18_000925	907.364	868.007	599.17	421.028	C2	YlmH/Sll1252 family protein
KIAC18_000926	424.179	326.078	346.996	295.178	N/A	pyrroline-5-carboxylate reductase
KIAC18_000927	292.139	252.712	181.359	236.234	N/A	cell division protein SepF
KIAC18_000928	337.181	274.13	282.393	195.697	N/A	YggS family pyridoxal phosphate-dependent enzyme
KIAC18_000929	9.77594	19.1403	33.6107	24.8449	C8	ABC transporter substrate-binding protein
KIAC18_000930	4.55069	4.5096	3.30907	7.58952	N/A	L-glutamate gamma-semialdehyde dehydrogenase
KIAC18_000931	2.27827	1.93557	2.26251	1.76666	N/A	FAD-binding oxidoreductase
KIAC18_000932	0	1.1523	0	0	N/A	(2Fe-2S)-binding protein
KIAC18_000933	0.646996	0.261092	0.268112	0.681441	N/A	4Fe-4S dicluster domain-containing protein
KIAC18_000934	0.277029	2.7105	0.6648	4.62595	N/A	NAD(P)/FAD-dependent oxidoreductase
KIAC18_000935	0	0	0	1.52142	N/A	(2Fe-2S)-binding protein
KIAC18_000936	61.8221	23.2278	23.0675	49.5447	N/A	sigma 54-interacting transcriptional regulator
KIAC18_000937	97.41	179.829	202.672	266.65	C5	peptidoglycan editing factor PgeF
KIAC18_000938	2035.74	2575.67	2058.83	4202.69	C1	elongation factor G
KIAC18_000939	277.106	362.709	234.667	169.13	N/A	cob(I)yrinic acid a,c-diamide adenosyltransferase
KIAC18_000940	191.538	254.224	88.3096	93.2266	C10	nucleoside-diphosphate kinase
KIAC18_000941	189.512	237.122	138.621	113.331	N/A	gamma carbonic anhydrase family protein
KIAC18_000942	446.766	577.673	276.117	343.078	N/A	fumarylacetoacetate hydrolase family protein
KIAC18_000943	1845.83	1707.69	1456.59	939.56	N/A	zinc metalloprotease HtpX
KIAC18_000944	203.233	299.204	115.923	145.289	C10	aromatase/cyclase
KIAC18_000945	477.746	570.978	474.128	367.156	N/A	acetylornithine/succinylornithine family transaminase
KIAC18_000946	62.4924	80.8511	58.8652	114.579	N/A	DNA recombination protein RmuC
KIAC18_000947	132.074	42.0216	66.3163	116.461	C8	spore germination protein
KIAC18_000948	84.3923	45.0047	51.5609	81.0509	N/A	spore germination protein
KIAC18_000949	104.485	112.983	52.1054	113.42	C8	Ger(x)C family spore germination protein
KIAC18_000950	4.01501	5.6619	1.31467	3.37477	N/A	hypothetical protein
KIAC18_000951	30.4877	94.858	112.868	125.535	C8	TerC family protein
KIAC18_000952	1342.44	515.545	433.93	623.736	C2	molecular chaperone HtpG
KIAC18_000953	10.7602	24.5613	248.7	43.0798	C7	hypothetical protein
KIAC18_000954	0	0	0	0	N/A	-
KIAC18_000955	0	0	0	0	N/A	-
KIAC18_000956	0	0	0	0	N/A	-
KIAC18_000957	0	0	0	0	N/A	-
KIAC18_000958	0	0	0	0	N/A	-
KIAC18_000959	32.7626	20.4066	22.7975	13.2052	N/A	response regulator
KIAC18_000960	31.7593	28.2141	24.7226	6.82139	C11	hypothetical protein
KIAC18_000961	31.1487	112.066	1758.2	2549.36	C7	ABC transporter substrate-binding protein
KIAC18_000962	46.9765	174.122	2844.18	2700.01	C7	ABC transporter permease
KIAC18_000963	86.6123	326.17	5283.76	3772.05	C7	ABC transporter ATP-binding protein
KIAC18_000964	0.318905	0	0	0	N/A	-
KIAC18_000965	0	0	0	0	N/A	-
KIAC18_000966	0	0	0	0	N/A	-
KIAC18_000967	55.4714	119.437	51.7696	124.645	C8	orotate phosphoribosyltransferase
KIAC18_000968	46.6371	73.1577	52.1324	97.6463	N/A	orotidine-5'-phosphate decarboxylase
KIAC18_000969	46.8498	59.631	55.4729	101.018	N/A	dihydroorotate dehydrogenase
KIAC18_000970	25.0927	32.275	36.0552	80.3172	C8	dihydroorotate dehydrogenase electron transfer subunit
KIAC18_000971	149.274	171.548	109.269	500.535	C5	carbamoyl-phosphate synthase large subunit
KIAC18_000972	75.8539	76.9439	74.3207	276.933	C8	glutamine-hydrolyzing carbamoyl-phosphate synthase small subunit
KIAC18_000973	27.6285	34.1926	21.5591	280.448	C8	dihydroorotase
KIAC18_000974	22.389	25.4647	26.8827	136.033	C8	aspartate carbamoyltransferase catalytic subunit
KIAC18_000975	0	0	0	0	N/A	-
KIAC18_000976	0	0	0	0	N/A	-
KIAC18_000977	0	0	0	0	N/A	-
KIAC18_000978	326.449	755.871	409.233	469.956	N/A	peptide ABC transporter substrate-binding protein
KIAC18_000979	72.3418	111.216	96.151	90.3372	N/A	lytic transglycosylase domain-containing protein
KIAC18_000980	81.6342	104.298	80.7661	61.9289	N/A	dephospho-CoA kinase
KIAC18_000981	104.921	141.164	123.918	104.864	N/A	bifunctional DNA-formamidopyrimidine glycosylase/DNA-(apurinic or apyrimidinic site) lyase
KIAC18_000982	409.546	508.718	426.784	741.434	N/A	DNA polymerase I
KIAC18_000983	910.99	2709.88	1616.26	2338.37	C1	L,D-transpeptidase
KIAC18_000984	493.297	499.54	340.447	435.635	N/A	ATP-binding protein
KIAC18_000985	497.883	359.783	490.011	632.12	N/A	helix-turn-helix domain-containing protein
KIAC18_000986	28.6165	13.5529	17.5648	18.3804	N/A	hypothetical protein
KIAC18_000987	0	0	0.283046	0	N/A	-
KIAC18_000988	30.0971	19.1727	35.8081	23.591	N/A	M48 family metallopeptidase
KIAC18_000989	100.512	166.097	250.693	135.377	N/A	C-GCAxxG-C-C family protein
KIAC18_000990	119.089	150.149	625.063	321.754	C5	hypothetical protein
KIAC18_000991	71.3576	76.1088	385.456	135.438	C5	hypothetical protein
KIAC18_000992	544.33	1744.34	1090.06	1282.64	C2	hypothetical protein
KIAC18_000993	252.253	176.902	149.3	342.902	N/A	MoxR family ATPase
KIAC18_000994	273.026	222.22	187.118	406.429	N/A	VWA domain-containing protein
KIAC18_000995	446.757	514.725	471.394	778.946	N/A	hypothetical protein
KIAC18_000996	93.7492	62.9541	115.627	234.575	C8	hypothetical protein
KIAC18_000997	58.4044	35.8363	72.8152	91.8915	C8	DMT family transporter
KIAC18_000998	83.9519	69.6669	76.5786	91.504	N/A	acyltransferase
KIAC18_000999	231.878	231.469	225.112	105.219	C10	hypothetical protein
KIAC18_001000	991.365	826.936	698.693	795.107	N/A	pyruvate kinase	PK
KIAC18_001001	11.5053	5.23057	9.61216	15.5387	N/A	DUF2007 domain-containing protein
KIAC18_001002	1490.65	419.52	1136.04	769.664	C2	sodium:solute symporter family protein
KIAC18_001003	21.5256	4.29764	36.1219	5.97261	C6	DUF3311 domain-containing protein
KIAC18_001004	272.123	161.634	387.673	269.968	N/A	amidohydrolase
KIAC18_001005	30.2125	33.2452	37.0478	25.9992	N/A	hypothetical protein
KIAC18_001006	18.3079	29.3333	79.3291	53.0395	C8	ammonium transporter
KIAC18_001007	3.87101	3.36565	4.3983	3.45404	N/A	methyl-accepting chemotaxis protein
KIAC18_001008	289.809	405.976	462.658	281.575	N/A	D-glycerate dehydrogenase
KIAC18_001009	115.696	278.736	177.704	788.363	C5	YkuS family protein
KIAC18_001010	6.2749	12.9026	4.67949	13.405	N/A	prephenate dehydratase
KIAC18_001011	75.1916	292.104	157.844	86.2314	C10	mechanosensitive ion channel family protein
KIAC18_001012	1.25212	1.67448	1.31467	0.681441	N/A	aminodeoxychorismate/anthranilate synthase component II
KIAC18_001013	6.53583	10.6972	10.7276	5.15022	N/A	anthranilate synthase component I family protein
KIAC18_001014	0.88215	2.93822	7.67352	1.68738	N/A	tryptophan synthase subunit alpha
KIAC18_001015	4.75494	9.37989	5.97922	4.64216	N/A	tryptophan synthase subunit beta
KIAC18_001016	1.80618	4.24017	0.268112	1.34666	N/A	indole-3-glycerol phosphate synthase TrpC
KIAC18_001017	0	1.41339	0.381754	0.340721	N/A	phosphoribosylanthranilate isomerase
KIAC18_001018	0.605121	3.40293	1.73725	3.53331	N/A	anthranilate phosphoribosyltransferase
KIAC18_001019	37.7681	32.3948	16.1554	10.0126	C11	HAD family hydrolase
KIAC18_001020	63.0574	39.499	42.9883	16.4451	C10	DMT family transporter
KIAC18_001021	395.481	312.552	247.842	156.163	N/A	electron transfer flavoprotein subunit alpha
KIAC18_001022	206.924	157.859	140.677	109.202	N/A	electron transfer flavoprotein subunit beta/FixA family protein
KIAC18_001023	606.733	408.148	492.927	397.789	N/A	DNA polymerase III subunit alpha
KIAC18_001024	201.978	106.683	169.541	69.8624	C10	ABC transporter substrate-binding protein
KIAC18_001025	377.941	261.497	294.977	103.09	C10	U32 family peptidase
KIAC18_001026	371.017	234.718	196.567	102.829	C10	aspartate aminotransferase family protein
KIAC18_001027	58.1184	118.044	71.3684	293.924	C8	electron transfer flavoprotein subunit beta/FixA family protein
KIAC18_001028	72.4504	174.111	79.9289	375.495	C5	FAD-binding protein
KIAC18_001029	104.104	277.131	191.746	525.394	C5	FAD-binding oxidoreductase
KIAC18_001030	26.7314	59.5925	131.594	95.7531	C8	hypothetical protein
KIAC18_001031	297.221	251.582	660.222	72.3642	C10	cell division protein SepF
KIAC18_001032	136.458	192.488	146.631	99.4212	N/A	adenosylcobalamin-dependent ribonucleoside-diphosphate reductase
KIAC18_001033	262.192	248.481	228.678	256.496	N/A	translational GTPase TypA
KIAC18_001034	605.58	453.235	1196.41	793.144	N/A	MBL fold metallo-hydrolase
KIAC18_001035	1454.6	2737.85	2172.03	1446.48	N/A	UDP-N-acetylmuramate dehydrogenase
KIAC18_001036	461.387	469.669	351.087	467.778	N/A	YlbF family regulator
KIAC18_001037	124.429	147.954	105.615	144.339	N/A	TIM barrel protein
KIAC18_001038	47.4746	52.7953	50.5186	55.4574	N/A	tRNA (uridine(34)/cytosine(34)/5- carboxymethylaminomethyluridine(34)-2'-O)- methyltransferase TrmL
KIAC18_001039	161.188	179.797	221.684	128.486	N/A	EamA family transporter
KIAC18_001040	720.484	1281.64	3123.4	3384.81	C1	PRK06851 family protein
KIAC18_001041	35.0215	41.174	62.751	45.0073	N/A	GDSL-type esterase/lipase family protein
KIAC18_001042	65.83	1078.4	118.636	957.557	C5	prephenate dehydrogenase
KIAC18_001043	85.4099	1552.78	153.547	1475.77	C5	3-deoxy-7-phosphoheptulonate synthase
KIAC18_001044	79.528	107.264	66.1198	40.246	N/A	hypothetical protein
KIAC18_001045	41.9953	41.825	29.7286	11.2582	C10	TIGR03905 family TSCPD domain-containing protein
KIAC18_001046	745.878	1053.4	562.52	667.9	N/A	putative manganese-dependent inorganic diphosphatase
KIAC18_001047	174.954	241.621	106.427	192.079	N/A	phosphate signaling complex protein PhoU
KIAC18_001048	121.094	183.472	190.032	110.384	N/A	MogA/MoaB family molybdenum cofactor biosynthesis protein
KIAC18_001049	147.943	190.465	125.101	241.952	N/A	MOSC domain-containing protein
KIAC18_001050	105.547	189.643	104.777	141.81	N/A	cyclic pyranopterin monophosphate synthase MoaC
KIAC18_001051	783.77	16348.4	3373.31	35543.8	C1	iron-containing alcohol dehydrogenase
KIAC18_001052	56.5578	54.4389	44.6229	43.2179	N/A	hypothetical protein
KIAC18_001053	103.962	66.1796	121.889	101.022	N/A	GTP 3',8-cyclase MoaA
KIAC18_001054	53.6448	40.5267	68.2824	42.9787	N/A	molybdopterin-guanine dinucleotide biosynthesis protein B
KIAC18_001055	114.604	99.145	189.685	86.9945	N/A	metal-dependent hydrolase
KIAC18_001056	105.697	72.1012	89.853	60.7778	N/A	N-acetyltransferase
KIAC18_001057	87.6763	45.0266	72.6527	61.7541	N/A	endonuclease III
KIAC18_001058	0	0	0	0	N/A	transposase
KIAC18_001059	112.272	889.101	1002.73	431.572	C5	3-deoxy-7-phosphoheptulonate synthase
KIAC18_001060	11.3837	13.04	11.6175	7.34429	N/A	YwbE family protein
KIAC18_001061	4.77666	6.4153	5.1877	3.87403	N/A	GIY-YIG nuclease family protein
KIAC18_001062	40.0009	39.5846	34.6871	24.099	N/A	GDYXXLXY domain-containing protein
KIAC18_001063	222.301	248.609	269.703	157.412	N/A	DUF2157 domain-containing protein
KIAC18_001064	324.832	269.411	366.147	240.72	N/A	DNA helicase RecQ
KIAC18_001065	189.284	248.456	101.095	115.168	C10	thiamine pyrophosphate-binding protein
KIAC18_001066	1.51996	0.584493	1.4003	0.419991	N/A	LysE family transporter
KIAC18_001067	22.3798	10.7129	24.0132	29.4931	N/A	PLP-dependent aminotransferase family protein
KIAC18_001068	2.99804	2.91763	3.30695	5.38666	N/A	DUF1697 domain-containing protein
KIAC18_001069	0	0	0	0	N/A	IS21 family transposase
KIAC18_001070	0	0	0	0	N/A	ATP-binding protein
KIAC18_001071	8.12117	18.3525	8.50958	8.18427	N/A	arginase
KIAC18_001072	194.027	217.79	124.19	114.029	N/A	IS1182 family transposase
KIAC18_001073	17.4143	17.7584	9.11279	8.16668	N/A	5'-nucleotidase
KIAC18_001074	3.24239	7.67998	5.21572	12.2711	N/A	LPP20 family lipoprotein
KIAC18_001075	6.66146	6.03443	2.91238	3.03405	N/A	CsgG/HfaB family protein
KIAC18_001076	0.88215	3.1129	2.26251	5.63189	N/A	hypothetical protein
KIAC18_001077	13.1715	38.3608	40.1694	40.5927	C8	autotransporter domain-containing protein
KIAC18_001078	10.2153	13.2747	50.7107	51.7151	C8	response regulator
KIAC18_001079	2.79045	0.646804	5.58254	15.2421	C8	sigma-70 family RNA polymerase sigma factor
KIAC18_001080	59.0025	39.9605	20.2727	8.47634	C11	LytTR family DNA-binding domain-containing protein
KIAC18_001081	45.8725	28.2073	31.5043	11.5104	C10	GHKL domain-containing protein
KIAC18_001082	0.277029	0	0	0	N/A	hypothetical protein
KIAC18_001083	1.88993	3.9418	1.56784	2.51857	N/A	hypothetical protein
KIAC18_001084	0	0	0	0	N/A	hypothetical protein
KIAC18_001085	54.8357	52.3164	20.7663	32.5434	C10	arsenate reductase family protein
KIAC18_001086	220.778	124.674	158.515	142.791	N/A	ABC-F family ATP-binding cassette domain-containing protein
KIAC18_001087	124.306	162.165	90.2095	108.281	N/A	NAD(P)-dependent oxidoreductase
KIAC18_001088	158.767	193.367	138.1	137.756	N/A	UxaA family hydrolase
KIAC18_001089	29.3487	61.1079	57.2809	7.85977	C10	UxaA family hydrolase
KIAC18_001090	162.599	193.336	157.013	150.698	N/A	DEAD/DEAH box helicase
KIAC18_001091	254.317	376.082	268.756	192.551	N/A	DNA topoisomerase III
KIAC18_001092	75.2745	74.1751	66.355	93.7764	N/A	DEAD/DEAH box helicase
KIAC18_001093	44.4587	31.723	40.0629	45.3619	N/A	hypothetical protein
KIAC18_001094	613.016	482.284	492.073	353.19	N/A	PFL family protein
KIAC18_001095	82.2084	82.5223	44.2222	28.2433	C10	ACT domain-containing protein
KIAC18_001096	493.538	871.464	2036.97	2169.88	C1	FAD-dependent oxidoreductase
KIAC18_001097	249.708	346.98	379.999	818.029	C5	flavin reductase
KIAC18_001098	21.4459	9.84326	44.1497	12.4857	C6	DUF896 domain-containing protein
KIAC18_001099	934.902	2438.38	1943.66	2848.87	C1	DUF1540 domain-containing protein
KIAC18_001100	10.4689	9.61071	28.8883	22.5641	C6	hypothetical protein
KIAC18_001101	26.4365	25.6679	23.7374	33.9016	N/A	amino acid permease
KIAC18_001102	78.5109	52.5887	166.787	233.62	C8	iron hydrogenase	Hyd
KIAC18_001103	1039.96	1211.81	440.498	848.729	C2	pyruvate carboxylase subunit B
KIAC18_001104	504.041	886.338	481.208	555.788	N/A	nucleoside kinase
KIAC18_001105	19.7275	18.6348	26.0173	31.6417	N/A	hypothetical protein
KIAC18_001106	37.1826	68.3851	41.1447	19.9255	N/A	ATP-binding cassette domain-containing protein
KIAC18_001107	50.7859	82.5656	51.0786	32.9017	N/A	molybdate ABC transporter permease subunit
KIAC18_001108	70.1253	161.059	67.8494	109.274	C8	molybdate ABC transporter substrate-binding protein
KIAC18_001109	89.1591	242.382	50.7907	104.405	C10	molybdate ABC transporter substrate-binding protein
KIAC18_001110	35.2669	168.036	87.0286	21.3996	C10	quinolinate phosphoribosyl transferase
KIAC18_001111	92.6139	76.4702	125.148	68.1073	N/A	helix-turn-helix transcriptional regulator
KIAC18_001112	61.2668	39.5091	53.4597	98.3811	N/A	TOBE domain-containing protein
KIAC18_001113	27.3681	61.6467	226.658	290.669	C8	hypothetical protein
KIAC18_001114	24.1618	53.2915	1690.62	552.356	C7	superoxide dismutase family protein
KIAC18_001115	2693.21	3634.83	1922.07	4397.81	N/A	aminotransferase class I/II-fold pyridoxal phosphate-dependent enzyme
KIAC18_001116	1336.38	1444.81	1358.65	1059.76	N/A	asparagine--tRNA ligase
KIAC18_001117	584.955	1602	5164.8	12391.6	C1	alpha/beta-type small acid-soluble spore protein
KIAC18_001118	651.976	488.6	224.366	624.469	C3	aspartate kinase
KIAC18_001119	1794.93	984.3	460.687	3776.84	C1	class II SORL domain-containing protein
KIAC18_001120	291.474	319.202	164.68	150.949	N/A	hypothetical protein
KIAC18_001121	19.8726	25.7582	24.2926	8.27096	C11	hypothetical protein
KIAC18_001122	13.954	74.6046	2695.74	5469.6	C7	hypothetical protein
KIAC18_001123	43.7276	225.388	8345.62	11411.3	C7	hypothetical protein
KIAC18_001124	56.6175	86.2358	60.9279	61.7898	N/A	RluA family pseudouridine synthase
KIAC18_001125	843.337	695.138	799.193	1748.35	C2	class II fructose-1,6-bisphosphate aldolase	FBA
KIAC18_001126	203.65	131.198	166.444	295.294	N/A	SIR2 family protein
KIAC18_001127	397.788	509.246	242.267	521.078	C3	coenzyme F420-0:L-glutamate ligase
KIAC18_001128	0	0	0	0	N/A	-
KIAC18_001129	0	0	0	0	N/A	-
KIAC18_001130	0	0	0	0	N/A	-
KIAC18_001131	0	0	0	0	N/A	-
KIAC18_001132	0	0	0.381754	0	N/A	-
KIAC18_001133	0	0	0	0	N/A	-
KIAC18_001134	0	0	0	0	N/A	-
KIAC18_001135	0	0	0	0	N/A	-
KIAC18_001136	0	0	0	0	N/A	-
KIAC18_001137	4184.08	7399.31	2727.48	6261.9	C1	-
KIAC18_001138	0	0	0	0	N/A	-
KIAC18_001139	0	0	0	0	N/A	-
KIAC18_001140	0	0	0	0	N/A	-
KIAC18_001141	0	0	0	0	N/A	-
KIAC18_001142	0.328091	0.261092	0	0	N/A	-
KIAC18_001143	0	0	0	0	N/A	-
KIAC18_001144	0	0	0	0	N/A	-
KIAC18_001145	0	0	0	0	N/A	-
KIAC18_001146	0.605121	2.06854	1.31467	0	N/A	-
KIAC18_001147	408.07	1307.17	249.581	333.974	C2	ASCH domain-containing protein
KIAC18_001148	3.26254	4.98617	0.6648	7.12692	N/A	-
KIAC18_001149	0	0	0	0	N/A	-
KIAC18_001150	0	0	0	0	N/A	-
KIAC18_001151	3.12773	12.4472	2.31827	8.29883	N/A	-
KIAC18_001152	25.9575	21.5887	13.852	26.6102	N/A	TIGR01212 family radical SAM protein
KIAC18_001153	56.3396	60.1443	30.7541	90.1666	N/A	B12-binding domain-containing radical SAM protein
KIAC18_001154	14.4185	32.4629	1062.07	1420.99	C7	N-acetylmuramoyl-L-alanine amidase
KIAC18_001155	495.61	632.578	2109.07	3351.64	C1	oligoendopeptidase F
KIAC18_001156	450.093	1120.52	1305.23	420.579	C2	zinc-ribbon domain containing protein
KIAC18_001157	121.128	119.858	156.072	151.182	N/A	non-homologous end-joining DNA ligase
KIAC18_001158	165.56	171.851	91.1764	248.589	N/A	Ku protein
KIAC18_001159	175.798	366.62	201.69	363.668	C5	non-homologous end-joining DNA ligase
KIAC18_001160	1382.2	2009.79	3379.29	2326.57	N/A	phosphoenolpyruvate carboxykinase (ATP)
KIAC18_001161	829.014	492.225	625.047	298.283	C2	threonine synthase
KIAC18_001162	119.709	53.3617	129.394	38.4496	C10	phenylalanine--tRNA ligase beta subunit-related protein
KIAC18_001163	82.703	38.2497	91.4267	48.0881	C10	Cys-tRNA(Pro) deacylase
KIAC18_001164	335.718	159.554	335.993	166.447	C10	DUF362 domain-containing protein
KIAC18_001165	319.53	175.585	1661.55	153.532	C10	hypothetical protein
KIAC18_001166	155.379	137.637	72.5433	48.6932	C10	HD domain-containing protein
KIAC18_001167	278.706	253.251	368.202	139.44	N/A	NAD(+) synthase
KIAC18_001168	54.3836	53.4956	44.6421	69.6695	N/A	zinc ribbon domain-containing protein
KIAC18_001169	383.9	478.606	377.385	471.283	N/A	hypothetical protein
KIAC18_001170	27.9225	18.0406	27.6653	12.5325	N/A	large-conductance mechanosensitive channel protein MscL
KIAC18_001171	95.4841	51.1009	24.2405	40.1311	C10	methyl-accepting chemotaxis protein
KIAC18_001172	387.171	546.995	1214.35	1224.19	C5	2-hydroxyacyl-CoA dehydratase
KIAC18_001173	18.795	11.2374	47.8256	46.1639	C8	putative ABC transporter permease
KIAC18_001174	68.3166	65.0099	124.312	307.482	C8	TetR/AcrR family transcriptional regulator
KIAC18_001175	1374.77	393.007	354.549	2965.88	C2	[FeFe] hydrogenase H-cluster radical SAM maturase HydG
KIAC18_001176	82.6119	31.7936	25.2444	61.8765	C10	iron-only hydrogenase system regulator
KIAC18_001177	13.1205	10.1333	14.3733	4.20595	N/A	hypothetical protein
KIAC18_001178	16.8911	14.7601	30.8419	16.7784	N/A	arsenate reductase family protein
KIAC18_001179	13.4595	6.87167	23.835	9.33116	N/A	M23 family metallopeptidase
KIAC18_001180	59.5179	49.3397	35.7855	68.9751	N/A	efflux RND transporter periplasmic adaptor subunit
KIAC18_001181	11.4355	14.2033	2.74085	11.4079	N/A	hypothetical protein
KIAC18_001182	213.267	400.203	87.0326	251.738	N/A	filamentous hemagglutinin N-terminal domain-containing protein
KIAC18_001183	31.6678	54.1805	3.10767	39.6703	N/A	ShlB/FhaC/HecB family hemolysin secretion/activation protein
KIAC18_001184	226.48	160.72	403.885	379.096	C5	efflux RND transporter permease subunit
KIAC18_001185	70.1789	50.9814	131.852	100.672	N/A	efflux RND transporter periplasmic adaptor subunit
KIAC18_001186	22.8369	24.1422	43.4664	36.7961	N/A	TetR/AcrR family transcriptional regulator
KIAC18_001187	14.0738	11.4098	18.8666	24.3735	N/A	EamA family transporter
KIAC18_001188	128.296	142.993	175.876	73.4416	N/A	threonine/serine dehydratase
KIAC18_001189	35.9356	37.8197	32.8957	20.9208	N/A	RidA family protein
KIAC18_001190	24.0941	18.2995	14.0345	18.507	N/A	MurR/RpiR family transcriptional regulator
KIAC18_001191	326.659	273.435	241.911	318.656	N/A	hypothetical protein
KIAC18_001192	68.5183	70.8099	50.6201	44.8923	N/A	hypothetical protein
KIAC18_001193	192.324	143.097	87.3056	254.272	C5	hydrolase
KIAC18_001194	497.732	372.56	614.061	764.376	N/A	NAD(P)H-dependent oxidoreductase
KIAC18_001195	117.677	76.626	66.5147	69.8471	N/A	helix-turn-helix domain-containing protein
KIAC18_001196	33.376	21.9837	13.275	191.085	C8	MATE family efflux transporter
KIAC18_001197	198.294	172.055	521.79	209.288	C10	class A beta-lactamase-related serine hydrolase
KIAC18_001198	18.277	98.4959	1586.62	1828.18	C7	hypothetical protein
KIAC18_001199	30.789	66.7535	526.598	2398.98	C7	hypothetical protein
KIAC18_001200	96.5792	120.975	81.0815	104.387	N/A	MBL fold metallo-hydrolase
KIAC18_001201	36.0455	31.934	15.5613	25.2153	N/A	GNAT family N-acetyltransferase
KIAC18_001202	350.703	362.424	247.368	253.816	N/A	LamB/YcsF family protein
KIAC18_001203	422.025	498.08	292.825	303.706	N/A	biotin-dependent carboxyltransferase family protein
KIAC18_001204	235.501	246.534	167.043	281.713	N/A	5-oxoprolinase subunit PxpB
KIAC18_001205	298.536	234.011	253.607	311.71	N/A	divalent metal cation transporter
KIAC18_001206	242.876	136.872	118.407	137.486	N/A	putative hydro-lyase
KIAC18_001207	64.3578	76.0835	49.5148	597.57	C8	DUF169 domain-containing protein
KIAC18_001208	24.3602	15.8418	8.09823	143.411	C8	MetQ/NlpA family ABC transporter substrate-binding protein
KIAC18_001209	8.26339	0.505494	2.67016	23.7907	C8	ABC transporter permease
KIAC18_001210	28.3275	1.41339	0.551158	56.7174	C9	ATP-binding cassette domain-containing protein
KIAC18_001211	99.3269	91.6709	123.523	142.913	N/A	peptide-methionine (R)-S-oxide reductase MsrB
KIAC18_001212	23.8579	12.459	38.5165	56.9223	C8	hemolysin family protein
KIAC18_001213	1.75511	4.72413	2.75791	17.8399	C8	tyrosine--tRNA ligase
KIAC18_001214	4.31041	2.38359	4.10032	2.7814	N/A	TetR/AcrR family transcriptional regulator
KIAC18_001215	145.79	72.3045	83.7497	136.042	N/A	methyl-accepting chemotaxis protein
KIAC18_001216	73.2708	30.7001	57.9033	87.8682	C8	PAS domain S-box protein
KIAC18_001217	7.31764	9.74017	17.6808	34.081	C8	HAMP domain-containing methyl-accepting chemotaxis protein
KIAC18_001218	4.76234	2.3871	1.29973	6.30591	N/A	ATP-binding cassette domain-containing protein
KIAC18_001219	3.96395	5.78652	3.50436	9.6881	N/A	ABC transporter ATP-binding protein
KIAC18_001220	5.70069	5.43769	5.58254	9.44287	N/A	ABC transporter permease
KIAC18_001221	4.79503	6.06781	6.67389	4.73765	N/A	ABC transporter permease
KIAC18_001222	3.61235	2.77281	2.81367	4.4762	N/A	ABC transporter substrate-binding protein
KIAC18_001223	0.318905	0.783275	0.6648	0	N/A	hypothetical protein
KIAC18_001224	1.79699	1.87326	1.99042	3.6288	N/A	hypothetical protein
KIAC18_001225	9.79432	12.3133	4.67552	14.314	N/A	LysR family transcriptional regulator
KIAC18_001226	0.318905	0.252747	0.268112	0	N/A	hypothetical protein
KIAC18_001227	67.5422	39.9791	80.045	51.423	N/A	transcriptional repressor
KIAC18_001228	16.7201	6.22971	5.69803	4.9991	N/A	hypothetical protein
KIAC18_001229	6.90758	10.0385	8.28256	7.92282	N/A	stage II sporulation protein P
KIAC18_001230	0.318905	0.505494	0	0.340721	N/A	DUF1007 family protein
KIAC18_001231	1.58021	3.28665	1.37043	3.35855	N/A	sulfite exporter TauE/SafE family protein
KIAC18_001232	17.2833	20.8648	31.9649	14.0294	N/A	zinc-ribbon domain containing protein
KIAC18_001233	33.3854	42.2239	28.1266	34.8723	N/A	pyridoxamine 5'-phosphate oxidase family protein
KIAC18_001234	28.2587	27.6157	35.1057	21.1915	N/A	hypothetical protein
KIAC18_001235	6.5468	4.31433	13.7365	7.51767	N/A	fluoride efflux transporter CrcB
KIAC18_001236	6.9293	4.65091	17.6973	2.95478	C6	DUF190 domain-containing protein
KIAC18_001237	19.003	24.5818	3.95496	14.3947	C11	MerR family transcriptional regulator
KIAC18_001238	41.7149	63.0836	59.5175	109.525	N/A	IS30 family transposase
KIAC18_001239	13.5121	17.3736	40.1152	73.3544	C8	transcriptional regulator
KIAC18_001240	30.3831	25.3809	31.1916	16.1674	N/A	DUF4280 domain-containing protein
KIAC18_001785	5.07206	21.1657	8.80385	20.0488	C8	hydantoinase/oxoprolinase family protein
KIAC18_001242	3621.22	1809.21	6402.25	4463.86	N/A	NADP-specific glutamate dehydrogenase
KIAC18_001243	171.38	129.069	411.721	307.366	C5	phosphoenolpyruvate synthase
KIAC18_001244	2.93445	0.252747	1.68149	1.85335	N/A	hypothetical protein
KIAC18_001245	18.2586	5.65706	29.4562	10.4738	C6	hypothetical protein
KIAC18_001246	5.62278	3.40293	21.2598	14.6812	C6	VOC family protein
KIAC18_001247	13.2174	19.7655	21.8387	30.2552	N/A	DUF421 domain-containing protein
KIAC18_001248	1130.86	4253.05	2233.49	4158.88	C1	spore coat protein
KIAC18_001249	3551.48	16755.6	8171.88	10227.2	C1	hypothetical protein
KIAC18_001250	10.0989	14.8378	37.467	38.9401	C8	transcriptional regulator MntR
KIAC18_001251	25.1192	111.841	706.384	1372.59	C7	metal ABC transporter permease
KIAC18_001252	6.01112	39.8525	408.116	573.058	C7	metal ABC transporter permease
KIAC18_001253	14.8612	110.68	431.485	1517.82	C7	metal ABC transporter ATP-binding protein
KIAC18_001254	14.3549	112.789	714.725	2158.78	C7	zinc ABC transporter substrate-binding protein
KIAC18_001255	16.9989	5.43675	6.72965	11.4325	N/A	LysR family transcriptional regulator
KIAC18_001256	324.607	110.516	91.2571	108.516	C10	LysR family transcriptional regulator
KIAC18_001257	25.2492	11.1777	13.6269	51.8385	C8	hypothetical protein
KIAC18_001258	1523.78	186.826	172.226	332.926	C3	MarR family transcriptional regulator
KIAC18_001259	26.6895	21.0174	29.8124	17.7078	N/A	antibiotic biosynthesis monooxygenase
KIAC18_001260	1.80618	0.83724	4.27185	1.36288	N/A	MGMT family protein
KIAC18_001261	69.6987	57.8055	79.0097	53.4099	N/A	benzoate/H(+) symporter BenE family transporter
KIAC18_001262	0.605121	1.16064	0.947846	2.59784	N/A	hypothetical protein
KIAC18_001263	603.455	187.108	292.476	520.307	C3	hemolysin family protein
KIAC18_001264	788.864	1163.36	819.013	1030.75	N/A	rubrerythrin family protein
KIAC18_001265	173.587	89.8919	128.212	69.8818	N/A	DHA2 family efflux MFS transporter permease subunit
KIAC18_001266	87.2266	67.4157	82.2718	42.524	N/A	HlyD family secretion protein
KIAC18_001267	25.1989	12.3707	6.40366	16.9309	N/A	MarR family transcriptional regulator
KIAC18_001268	5.09222	7.75063	4.1134	23.5043	C8	cyclase family protein
KIAC18_001269	0.277029	0	0.268112	0	N/A	hypothetical protein
KIAC18_001270	6.87084	0.646804	0.917978	1.94141	N/A	magnesium-translocating P-type ATPase
KIAC18_001271	6.68496	1.08999	2.59946	1.76666	N/A	EamA family transporter
KIAC18_001272	3.58479	0.323402	0.268112	0.760712	N/A	hypothetical protein
KIAC18_001273	15.0975	4.14058	2.75579	2.4481	C8	alpha/beta fold hydrolase
KIAC18_001274	31.5676	5.61628	3.06685	9.68948	C11	aminotransferase class III-fold pyridoxal phosphate-dependent enzyme
KIAC18_001275	3.76148	1.16899	0	0.681441	N/A	MtnX-like HAD-IB family phosphatase
KIAC18_001276	6.22384	1.35942	2.119	0.681441	N/A	hypothetical protein
KIAC18_001277	14.5074	1.80261	1.38536	3.79476	C8	GNAT family N-acetyltransferase
KIAC18_001278	27.0169	19.9775	21.5965	12.9762	N/A	winged helix-turn-helix domain-containing protein
KIAC18_001279	67.1399	37.7249	45.5619	54.6008	N/A	magnesium-translocating P-type ATPase
KIAC18_001280	107.186	66.7432	58.0969	58.0988	N/A	hypothetical protein
KIAC18_001281	51.7444	25.0083	54.9394	72.2752	C10	hypothetical protein
KIAC18_001282	52.3101	15.5411	28.9233	40.2061	C10	hypothetical protein
KIAC18_001283	27.9916	3.72983	17.4402	15.1716	C11	hypothetical protein
KIAC18_001284	52.6794	22.53	99.0587	23.2266	C10	LysR family transcriptional regulator
KIAC18_001285	7.26836	5.4175	7.78902	16.2847	N/A	MFS transporter
KIAC18_001286	1.23374	0.513839	0.283046	0.340721	N/A	hypothetical protein
KIAC18_001287	19.3711	9.41232	16.7089	21.8081	N/A	hypothetical protein
KIAC18_001288	50.8597	51.4429	40.6488	84.2748	N/A	M24 family metallopeptidase
KIAC18_001289	15.0849	19.9691	18.4627	13.4286	N/A	amidohydrolase
KIAC18_001290	9.5081	8.83578	7.98246	13.3169	N/A	thiamine pyrophosphate-dependent enzyme
KIAC18_001291	12.6175	7.41889	5.76687	8.28718	N/A	hypothetical protein
KIAC18_001292	1.84805	0.576149	1.56784	1.60811	N/A	4Fe-4S binding protein
KIAC18_001293	6.19115	2.40028	1.08738	8.34144	N/A	2-oxoacid:acceptor oxidoreductase family protein
KIAC18_001294	2.93445	1.09833	0.932912	2.61406	N/A	RidA family protein
KIAC18_001295	17.1028	7.33638	7.74634	13.4917	N/A	aminotransferase class I/II-fold pyridoxal phosphate-dependent enzyme
KIAC18_001296	11.3636	8.91868	5.11701	6.06068	N/A	PucR family transcriptional regulator ligand-binding domain-containing protein
KIAC18_001297	166.165	91.0073	378.8	83.1551	C10	AzlD domain-containing protein
KIAC18_001298	892.808	448.277	1715.99	777.813	C2	AzlC family ABC transporter permease
KIAC18_001299	16.7277	10.8876	11.124	15.9161	N/A	LysR family transcriptional regulator
KIAC18_001300	29.7628	39.0484	92.1316	155.245	C8	flavin reductase family protein
KIAC18_001301	6.39874	2.37876	1.93652	5.64811	N/A	sigma-70 family RNA polymerase sigma factor
KIAC18_001302	14.2939	20.221	17.9334	19.5598	N/A	methyl-accepting chemotaxis protein
KIAC18_001303	11.5185	9.66117	11.5636	13.6034	N/A	GGDEF domain-containing protein
KIAC18_001304	5.22525	6.39861	8.93428	7.26502	N/A	4-vinyl reductase
KIAC18_001305	9.15423	3.22434	8.33832	7.82733	N/A	hypothetical protein
KIAC18_001306	23.8245	35.386	34.2048	36.7493	N/A	methyl-accepting chemotaxis protein
KIAC18_001307	0.914839	2.05185	3.25118	5.29997	N/A	HDOD domain-containing protein
KIAC18_001308	5.24362	5.54563	4.01469	12.2947	N/A	methyl-accepting chemotaxis protein
KIAC18_001309	1.74593	6.05946	6.3031	4.22217	N/A	diguanylate cyclase
KIAC18_001310	58.4256	57.0999	65.5324	97.2888	N/A	spore germination protein
KIAC18_001311	40.4025	56.6783	37.4079	71.5512	N/A	Ger(x)C family spore germination protein
KIAC18_001312	0	1.40504	1.20102	1.02216	N/A	hypothetical protein
KIAC18_001313	27.5165	31.6567	27.7967	23.0165	N/A	endospore germination permease
KIAC18_001314	0	0.252747	0.283046	0	N/A	hypothetical protein
KIAC18_001315	3.94044	5.29772	4.35562	7.74669	N/A	autotransporter outer membrane beta-barrel domain-containing protein
KIAC18_001316	0.872964	0.513839	0	0	N/A	PilZ domain-containing protein
KIAC18_001317	20.6439	115.912	4607.64	3067.85	C7	collagen-like protein
KIAC18_001318	28.7015	103.572	6281.84	3167.38	C7	hypothetical protein
KIAC18_001319	25.0858	167.443	14425.6	5382.22	C7	hypothetical protein
KIAC18_001320	55.9726	128.166	120.948	173.232	C8	PAS domain-containing protein
KIAC18_001321	34.8317	22.4009	19.1945	7.67621	C11	EAL domain-containing protein
KIAC18_001322	12.5922	12.0939	6.26227	2.62286	N/A	hypothetical protein
KIAC18_001323	3.28426	6.03443	211.719	572.955	C7	DUF2935 domain-containing protein
KIAC18_001324	6.15846	3.55609	133.057	277.836	C7	hypothetical protein
KIAC18_001325	4.64363	1.09833	0	0.760712	N/A	metalloregulator ArsR/SmtB family transcription factor
KIAC18_001326	3.78904	2.31294	0	1.00594	N/A	arsenite efflux transporter metallochaperone ArsD
KIAC18_001327	50.5449	16.8896	45.2981	119.588	C8	arsenical pump-driving ATPase
KIAC18_001328	6.7853	2.71534	8.63657	18.577	N/A	tungsten cofactor oxidoreductase radical SAM maturase
KIAC18_001329	10.8279	2.20501	10.5432	3.62	C8	ACR3 family arsenite efflux transporter
KIAC18_001330	4.95741	6.44518	4.29774	5.80665	N/A	hypothetical protein
KIAC18_001331	9.15138	11.6385	15.1107	16.1674	N/A	multidrug efflux SMR transporter
KIAC18_001332	56.7095	18.2147	6.36098	14.4652	C11	pantoate--beta-alanine ligase
KIAC18_001333	40.7115	14.0619	5.99416	7.93024	C11	aspartate 1-decarboxylase
KIAC18_001334	55.3193	46.6308	60.8103	46.0605	N/A	PAS domain S-box protein
KIAC18_001335	108.697	194.079	149.657	438.575	C5	phosphoenolpyruvate synthase
KIAC18_001336	22.8897	23.7529	34.8897	71.5304	C8	Vat family streptogramin A O-acetyltransferase
KIAC18_001337	30.2944	34.0025	45.7058	98.5136	C8	DNA polymerase
KIAC18_001338	136.853	183.01	221.306	164.68	N/A	cytochrome ubiquinol oxidase subunit I
KIAC18_001339	21.583	13.076	19.31	36.0132	N/A	cytochrome d ubiquinol oxidase subunit II
KIAC18_001340	54.6584	146.961	35.2364	55.4691	C10	hypothetical protein
KIAC18_001341	2.12508	2.89743	3.36483	3.2955	N/A	hypothetical protein
KIAC18_001342	27.3784	34.8564	30.4561	66.285	C8	HAMP domain-containing histidine kinase
KIAC18_001343	15.054	24.5578	32.3859	54.5879	C8	response regulator transcription factor
KIAC18_001344	4.03338	7.42723	4.823	7.5733	N/A	DinB family protein
KIAC18_001345	2.79045	10.1496	7.55988	7.18712	N/A	hypothetical protein
KIAC18_001346	19.4211	54.5957	26.4451	30.0086	C8	ArsB/NhaD family transporter
KIAC18_001347	62.9256	77.9098	84.1133	256.961	C8	DUF169 domain-containing protein
KIAC18_001348	66.349	50.3102	56.0274	48.2712	N/A	MarR family transcriptional regulator
KIAC18_001349	8.5422	27.9176	21.8363	55.298	C8	DUF1836 domain-containing protein
KIAC18_001350	0.933212	0.261092	17.7405	111.452	C9	CGGC domain-containing protein
KIAC18_001351	0	0	1.21596	3.89767	N/A	hypothetical protein
KIAC18_001352	13.6804	11.3681	20.5326	6.50431	N/A	cupin domain-containing protein
KIAC18_001353	15.0923	3.91193	71.0732	203.219	C7	EamA family transporter
KIAC18_001354	4.85528	2.786	3.33496	14.5064	C8	MBL fold metallo-hydrolase
KIAC18_001355	65.4387	84.3314	24.9501	33.3611	C10	hypothetical protein
KIAC18_001356	14.7173	27.8579	7.3326	6.66285	C11	TIGR04076 family protein
KIAC18_001357	46.6962	41.9387	18.682	10.5207	C11	TMEM165/GDT1 family protein
KIAC18_001358	240.397	99.6136	129.821	78.0151	C10	HD domain-containing protein
KIAC18_001359	265.05	146.088	151.577	116.336	N/A	zinc-dependent alcohol dehydrogenase family protein
KIAC18_001360	39.3069	30.2261	155.786	158.02	C8	L,D-transpeptidase
KIAC18_001361	9.73072	19.9701	28.9144	48.9541	C8	hypothetical protein
KIAC18_001362	186.743	293.397	189.587	846.399	C3	DUF3231 family protein
KIAC18_001363	82.1532	63.0897	86.8758	49.6708	N/A	TetR/AcrR family transcriptional regulator
KIAC18_001364	39.9754	73.5223	59.101	20.0034	C10	lipase family protein
KIAC18_001365	88.7846	247.465	186.492	88.2642	C10	glycogen/starch/alpha-glucan phosphorylase
KIAC18_001366	2.99804	4.5096	7.24909	1.34666	N/A	nitric oxide reductase activation protein NorD
KIAC18_001367	401.788	1142.69	1015.45	841.457	C2	AAA family ATPase
KIAC18_001368	55.0889	121.083	136.16	129.752	C8	DUF6530 family protein
KIAC18_001369	34.6875	68.7953	46.1182	64.4344	N/A	GIY-YIG nuclease family protein
KIAC18_001370	372.768	371.155	316.541	164.113	C10	hypothetical protein
KIAC18_001371	2.62808	5.90147	0.804335	8.8407	N/A	alpha/beta hydrolase
KIAC18_001372	24.8323	43.3939	36.4582	97.3829	C8	VOC family protein
KIAC18_001373	408.435	1176.76	1535.72	2289.44	C1	glycogen/starch/alpha-glucan phosphorylase
KIAC18_001374	118.209	242.85	494.816	627.091	C5	sugar phosphate nucleotidyltransferase
KIAC18_001375	0	0	0.381754	0	N/A	AAA family ATPase
KIAC18_001376	0	0	0	0	N/A	VRR-NUC domain-containing protein
KIAC18_001377	0.956714	0.252747	0.268112	0	N/A	DEAD/DEAH box helicase
KIAC18_001378	0	0	0	0	N/A	DUF4406 domain-containing protein
KIAC18_001379	0	0	0	0	N/A	helix-turn-helix transcriptional regulator
KIAC18_001380	0	0	0	0	N/A	hypothetical protein
KIAC18_001381	0	0	0	0	N/A	hypothetical protein
KIAC18_001382	4.58744	6.11827	7.19333	4.89619	N/A	hypothetical protein
KIAC18_001383	21.6542	2.58238	23.3676	16.3834	C6	helix-turn-helix domain-containing protein
KIAC18_001384	42.0331	21.2412	23.2369	18.2673	N/A	response regulator transcription factor
KIAC18_001385	64.8309	46.4817	77.4101	42.0052	N/A	HAMP domain-containing protein
KIAC18_001386	39.0754	15.8825	47.1722	15.091	C10	phosphate/phosphite/phosphonate ABC transporter substrate-binding protein
KIAC18_001387	96.5888	98.6909	59.4732	125.606	N/A	molybdopterin-dependent oxidoreductase
KIAC18_001388	15.7084	10.5739	10.4723	23.6364	N/A	polysulfide reductase NrfD
KIAC18_001389	11.5788	14.9242	10.7443	18.0073	N/A	4Fe-4S dicluster domain-containing protein
KIAC18_001390	6.14927	4.45564	6.07793	6.57616	N/A	twin-arginine translocase TatA/TatE family subunit
KIAC18_001391	123.012	34.7774	24.5702	32.4548	C10	glutathione S-transferase N-terminal domain-containing protein
KIAC18_001392	45.9225	12.0974	5.1877	9.34875	C11	putative zinc-binding protein
KIAC18_001393	0	0.252747	0.283046	0	N/A	hypothetical protein
KIAC18_001394	163.018	19.1929	24.8458	17.1441	C10	aminotransferase class V-fold PLP-dependent enzyme
KIAC18_001395	0	0	0	0	N/A	transposase
KIAC18_001396	151.283	38.6919	21.9969	24.7012	C10	MarR family winged helix-turn-helix transcriptional regulator
KIAC18_001397	174.628	33.346	69.009	76.1183	C10	C-GCAxxG-C-C family protein
KIAC18_001398	195.952	17.1173	21.0841	19.7888	C10	ACR3 family arsenite efflux transporter
KIAC18_001399	240.4	38.3884	17.1443	28.6939	C10	tungsten cofactor oxidoreductase radical SAM maturase
KIAC18_001400	1381.45	253.804	69.4098	258.087	C3	arsenical pump-driving ATPase
KIAC18_001401	843.396	171.795	26.2391	78.2192	C10	arsenite efflux transporter metallochaperone ArsD
KIAC18_001402	276.377	62.8473	6.39058	4.70522	C11	metalloregulator ArsR/SmtB family transcription factor
KIAC18_001403	1.20106	5.52894	4.91774	1.17191	N/A	GNAT family N-acetyltransferase
KIAC18_001404	66.7816	107.022	26.6012	34.7152	C10	sigma-70 family RNA polymerase sigma factor
KIAC18_001405	3.88019	7.34823	4.83396	3.52451	N/A	carboxymuconolactone decarboxylase family protein
KIAC18_001406	2.77208	6.37452	3.70363	6.05188	N/A	MFS transporter
KIAC18_001407	0.595934	0.83724	0	0	N/A	hypothetical protein
KIAC18_001408	9.47541	5.79003	18.5019	59.3134	C8	DNA polymerase
KIAC18_001409	232.687	201.02	117.054	173.196	N/A	helicase
KIAC18_001410	149.659	153.497	129.812	175.534	N/A	DUF1837 domain-containing protein
KIAC18_001411	2.18533	1.60383	2.33321	4.11047	N/A	helix-turn-helix domain-containing protein
KIAC18_001412	136.47	245.356	105.215	160.116	N/A	23S rRNA (uracil(1939)-C(5))-methyltransferase RlmD
KIAC18_001413	1716.34	3281.74	1843.18	2766.27	N/A	AAA family ATPase
KIAC18_001414	100.378	210.918	547.418	306.77	C5	CPBP family intramembrane metalloprotease
KIAC18_001415	770.317	683.904	418.202	374.9	N/A	Asp-tRNA(Asn)/Glu-tRNA(Gln) amidotransferase subunit GatB
KIAC18_001416	624.144	587.907	527.338	299.569	N/A	Asp-tRNA(Asn)/Glu-tRNA(Gln) amidotransferase subunit GatA
KIAC18_001417	30.5672	31.959	31.0576	13.1746	N/A	Asp-tRNA(Asn)/Glu-tRNA(Gln) amidotransferase subunit GatC
KIAC18_001418	529.27	583.771	563.179	368.178	N/A	NAD-dependent DNA ligase LigA
KIAC18_001419	473.269	519.901	357.185	428.343	N/A	DNA helicase PcrA
KIAC18_001420	166.192	371.305	505.992	95.1286	C10	DUF3343 domain-containing protein
KIAC18_001421	141.905	149.022	205.645	59.1359	C10	LysR family transcriptional regulator
KIAC18_001422	84.7881	46.4593	99.5875	40.2928	C10	diguanylate cyclase
KIAC18_001423	39.9656	13.5814	19.0976	13.3081	C11	Hpt domain-containing protein
KIAC18_001424	346.69	93.7799	115.315	44.0922	C10	ATP-binding protein
KIAC18_001425	119.581	70.8766	73.3098	121.779	N/A	putative DNA modification/repair radical SAM protein
KIAC18_001426	50.9813	44.1345	51.241	35.7326	N/A	DUF4130 domain-containing protein
KIAC18_001427	81.9799	63.8377	59.6391	57.4592	N/A	tRNA 2-thiocytidine biosynthesis TtcA family protein
KIAC18_001428	155.567	88.7654	178.441	54.9267	C10	hypothetical protein
KIAC18_001429	76.3367	40.3048	109.422	57.4472	N/A	DUF3786 domain-containing protein
KIAC18_001430	216.757	156.421	262.989	115.557	N/A	divergent polysaccharide deacetylase family protein
KIAC18_001431	11.3837	7.42373	5.08899	6.24286	N/A	methyl-accepting chemotaxis protein
KIAC18_001432	2.36023	1.92723	3.97175	2.10738	N/A	STAS domain-containing protein
KIAC18_001433	411	279.585	302.416	227.943	N/A	YajQ family cyclic di-GMP-binding protein
KIAC18_001434	56.5463	195.209	274.183	90.6028	C5	3-keto-5-aminohexanoate cleavage protein
KIAC18_001435	71.33	187.543	411.137	126.753	C5	aspartate aminotransferase family protein
KIAC18_001436	9.15472	8.88624	9.60607	12.1524	N/A	LysR family transcriptional regulator
KIAC18_001437	32.3902	27.1835	20.8866	11.7324	N/A	LrgB family protein
KIAC18_001438	6.87084	5.56231	7.33843	2.20286	N/A	CidA/LrgA family protein
KIAC18_001439	72.1174	95.3282	184.861	99.9595	N/A	ASKHA domain-containing protein
KIAC18_001440	25.239	16.2143	11.9822	7.07404	N/A	hypothetical protein
KIAC18_001441	44.4914	27.0171	16.2709	22.4895	N/A	hypothetical protein
KIAC18_001442	5.31819	17.4908	6.20466	5.79923	N/A	hypothetical protein
KIAC18_001443	7.26658	21.4006	4.15635	6.74954	N/A	cobalamin-dependent protein
KIAC18_001444	3.41907	14.1335	6.82651	6.67907	N/A	methyltetrahydrofolate cobalamin methyltransferase
KIAC18_001445	2.79045	2.32128	5.31442	8.33401	N/A	DUF2284 domain-containing protein
KIAC18_001446	4.25016	4.43895	2.55652	5.57021	N/A	MFS transporter
KIAC18_001447	14.1833	43.7902	17.513	18.6391	C8	S-layer homology domain-containing protein
KIAC18_001448	4.72047	12.6126	11.3345	4.65096	N/A	MFS transporter
KIAC18_001449	0	0	0.381754	0	N/A	ferredoxin family protein
KIAC18_001450	1.84805	3.34896	5.31442	2.4393	N/A	FAD-dependent oxidoreductase
KIAC18_001451	0	2.31645	4.07257	0.681441	N/A	electron transfer flavoprotein subunit alpha/FixB family protein
KIAC18_001452	1.80618	2.31294	2.34629	1.44215	N/A	electron transfer flavoprotein subunit beta/FixA family protein
KIAC18_001453	0.63781	2.88909	5.75406	4.07243	N/A	acyl-CoA dehydrogenase family protein
KIAC18_001454	0.595934	1.80745	4.38151	4.23097	N/A	acyl-CoA dehydrogenase family protein
KIAC18_001455	2.13427	4.55039	5.34429	8.9524	N/A	acyl CoA:acetate/3-ketoacid CoA transferase
KIAC18_001456	82.1545	70.0032	56.7782	72.5247	N/A	sigma 54-interacting transcriptional regulator
KIAC18_001457	45.8864	121.947	42.6593	54.1146	C10	uroporphyrinogen-III decarboxylase
KIAC18_001458	8.93973	14.4235	7.0127	5.7348	N/A	methyl-accepting chemotaxis protein
KIAC18_001459	31.0686	36.3896	10.1542	10.8614	C11	DUF1638 domain-containing protein
KIAC18_001460	32.7752	30.368	22.8999	24.7114	N/A	cobalamin-dependent protein
KIAC18_001461	49.4771	87.0405	38.6138	30.2232	C10	GntR family transcriptional regulator
KIAC18_001462	7.08249	16.0524	8.93031	10.2916	N/A	DUF2164 domain-containing protein
KIAC18_001463	125.028	163.895	84.5392	87.3439	N/A	response regulator
KIAC18_001464	285.528	228.932	163.826	179.932	N/A	hypothetical protein
KIAC18_001465	58.1245	49.4971	42.2995	65.4079	N/A	helix-turn-helix transcriptional regulator
KIAC18_001466	169.927	58.8464	82.1311	174.834	C8	DUF2148 domain-containing protein
KIAC18_001467	142.247	275.246	125.593	99.1042	C10	glycosyltransferase family 2 protein
KIAC18_001468	113.103	129.753	111.989	74.3955	N/A	glycosyltransferase family 39 protein
KIAC18_001469	22.0785	17.5776	24.1178	64.046	C8	hypothetical protein
KIAC18_001470	40.9668	50.8744	23.2113	24.7642	N/A	MFS transporter
KIAC18_001471	1430.91	1261.48	1681.39	1277.9	N/A	pyridoxamine 5'-phosphate oxidase family protein
KIAC18_001472	46.356	31.3799	35.1223	46.3892	N/A	YbaK/EbsC family protein
KIAC18_001473	5.86306	18.4729	5.70714	3.71549	C8	methyl-accepting chemotaxis protein
KIAC18_001474	120.717	318.099	53.2518	86.8799	C10	lactate permease LctP family transporter
KIAC18_001475	426.405	2484.1	443.621	1878.44	C2	D-2-hydroxyacid dehydrogenase
KIAC18_001476	254.661	346.87	176.076	149.521	N/A	LysR family transcriptional regulator
KIAC18_001477	7.33601	1.5547	2.33321	0.926673	N/A	transposase
KIAC18_001478	157.45	23.7283	15.2285	25.5542	C10	transposase
KIAC18_001479	46.1462	55.3173	6.57121	12.1376	C11	barstar family protein
KIAC18_001480	1200.69	999.477	594.234	144.175	C2	hemagglutinin repeat-containing protein
KIAC18_001481	165.385	155.368	70.9526	16.5331	C10	ShlB/FhaC/HecB family hemolysin secretion/activation protein
KIAC18_001482	36.6638	1971.53	947.245	1112.49	C5	bifunctional phosphoribosyl-AMP cyclohydrolase/phosphoribosyl-ATP diphosphatase HisIE
KIAC18_001483	30.5087	1509.22	1082.15	558.557	C5	imidazole glycerol phosphate synthase subunit HisF
KIAC18_001484	19.9734	983.025	660.606	347.735	C5	1-(5-phosphoribosyl)-5-[(5- phosphoribosylamino)methylideneamino]imidazole-4- carboxamide isomerase
KIAC18_001485	19.3752	769.001	725.821	272.652	C5	imidazole glycerol phosphate synthase subunit HisH
KIAC18_001486	46.7276	1844.43	1147.02	625.401	C5	imidazoleglycerol-phosphate dehydratase HisB
KIAC18_001487	71.1206	2069.03	1570.71	1400.6	C5	histidinol-phosphate transaminase
KIAC18_001488	57.3312	2780.62	2010.8	1305.18	C5	histidinol dehydrogenase
KIAC18_001489	33.6699	1886.37	1150.18	594.175	C5	ATP phosphoribosyltransferase
KIAC18_001490	239.343	114.559	170.583	137.24	N/A	D-2-hydroxyacid dehydrogenase
KIAC18_001491	22.1807	557.46	288.039	192.344	C5	HDOD domain-containing protein
KIAC18_001492	53.4513	1277.16	943.865	426.215	C5	ATP phosphoribosyltransferase regulatory subunit
KIAC18_001493	15.4865	429.52	278.745	111.944	C5	YerC/YecD family TrpR-related protein
KIAC18_001494	1043.85	633.289	361.064	534.018	N/A	MetQ/NlpA family ABC transporter substrate-binding protein
KIAC18_001495	248.858	267.573	174.443	109.892	C10	TetR/AcrR family transcriptional regulator
KIAC18_001496	74.4573	99.0946	130.566	58.4535	N/A	DUF456 domain-containing protein
KIAC18_001497	308.059	317.112	243.969	125.289	C10	phosphoribosylamine--glycine ligase
KIAC18_001498	97.0396	81.5022	67.9844	49.4246	N/A	YdcF family protein
KIAC18_001499	642.756	557.47	436.964	458.452	N/A	glutamine--tRNA ligase/YqeY domain fusion protein
KIAC18_001500	140.173	146.054	307.323	242.295	C5	methyl-accepting chemotaxis protein
KIAC18_001501	30.4895	32.6835	40.7419	53.5156	N/A	HAMP domain-containing histidine kinase
KIAC18_001502	65.1087	28.4122	89.6434	25.2018	C10	response regulator transcription factor
KIAC18_001503	285.387	1275.13	134.091	237.898	C10	PepSY domain-containing protein
KIAC18_001504	17.5153	16.1603	29.5141	28.6707	N/A	alpha/beta hydrolase
KIAC18_001505	3.51023	4.82466	9.95124	4.73765	N/A	radical SAM family RiPP maturation amino acid epimerase
KIAC18_001506	0.924026	4.05324	3.06685	4.37329	N/A	Nif11-like leader peptide family RiPP precursor
KIAC18_001507	0.831088	0	1.42831	0	N/A	hypothetical protein
KIAC18_001508	0.831088	7.88266	5.99416	5.14142	N/A	sigma-70 family RNA polymerase sigma factor
KIAC18_001509	0.605121	0.576149	2.70003	0	N/A	helix-turn-helix domain-containing protein
KIAC18_001510	31.5499	63.8775	57.9801	50.5997	N/A	NHLP bacteriocin export ABC transporter permease/ATPase subunit
KIAC18_001511	7.68761	11.6963	10.5859	10.5679	N/A	NHLP family bacteriocin export ABC transporter peptidase/permease/ATPase subunit
KIAC18_001512	4.25016	9.02271	11.3195	6.57478	N/A	NHLP bacteriocin system secretion protein
KIAC18_001513	2.91429	7.30261	11.3643	11.4872	N/A	efflux RND transporter periplasmic adaptor subunit
KIAC18_001514	57.7177	186.959	238.723	204.476	C5	phosphoenolpyruvate synthase
KIAC18_001515	18.2476	19.2565	42.9417	57.8555	C8	MFS transporter
KIAC18_001516	194.752	183.362	152.463	104.787	N/A	pyridoxamine 5'-phosphate oxidase family protein
KIAC18_001517	64.7821	82.0605	44.8569	47.8972	N/A	PLP-dependent aminotransferase family protein
KIAC18_001518	0	0	0	0	N/A	-
KIAC18_001519	1.51996	0	0	0	N/A	hypothetical protein
KIAC18_001520	31.8578	23.1566	10.9805	12.9864	N/A	McrC family protein
KIAC18_001521	120.236	75.9891	66.0446	76.9563	N/A	EVE domain-containing protein
KIAC18_001522	0	0	0	0	N/A	-
KIAC18_001523	49.1196	72.0106	25.7955	46.4109	N/A	hexokinase
KIAC18_001524	204.957	278.679	78.099	134.433	C10	diaminopimelate decarboxylase
KIAC18_001525	128.585	61.3573	167.874	119.96	C10	acyltransferase family protein
KIAC18_001526	1.58021	0.83724	4.92171	0.681441	N/A	hypothetical protein
KIAC18_001527	86.5485	141.49	253.998	289.616	C5	YbjN domain-containing protein
KIAC18_001528	690.549	1000.63	1877.92	2249.2	C1	leukotoxin LktA family filamentous adhesin
KIAC18_001529	28.7778	41.0578	123.954	146.466	C8	BamA/TamA family outer membrane protein
KIAC18_001530	1.15918	4.12039	7.23415	3.46146	N/A	response regulator transcription factor
KIAC18_001531	4.1756	7.35307	7.3926	26.0344	C8	GAF domain-containing protein
KIAC18_001532	30.7206	45.5497	30.7861	64.0218	C8	transporter substrate-binding domain-containing protein
KIAC18_001533	220.829	66.7348	132.852	111.256	N/A	response regulator transcription factor
KIAC18_001534	0	0	0	0	N/A	-
KIAC18_001535	0	0	0.381754	0	N/A	-
KIAC18_001536	0	0	0	0	N/A	-
KIAC18_001537	7.94292	22.7767	2.7838	16.4243	N/A	-
KIAC18_001538	0	0	0	0	N/A	-
KIAC18_001539	0	0.323402	0.381754	0.926673	N/A	-
KIAC18_001540	0	0	0	0	N/A	-
KIAC18_001541	0	0	0	0	N/A	-
KIAC18_001542	0	0	0	0	N/A	-
KIAC18_001543	0	0	0	0	N/A	-
KIAC18_001544	0	0	0	0	N/A	-
KIAC18_001545	0	0	0	0	N/A	-
KIAC18_001546	0	0	0	0	N/A	-
KIAC18_001547	0	0	0	0	N/A	-
KIAC18_001548	0	0	0	0	N/A	-
KIAC18_001549	0	0	0	0	N/A	-
KIAC18_001550	4.86112	12.5503	5.59747	11.9893	N/A	-
KIAC18_001551	0.656183	1.75348	1.20102	1.17191	N/A	-
KIAC18_001552	5596.85	18078.4	15189.2	7657.7	C1	bacterioferritin
KIAC18_001553	14.3233	321.134	35.4677	341.005	C8	phenylacetate--CoA ligase
KIAC18_001554	5.29981	145.727	37.5358	122.903	C8	L-lactate permease
KIAC18_001555	25.1651	23.459	29.1076	31.3478	N/A	DoxX family protein
KIAC18_001556	41.3776	74.3362	97.3523	178.255	C8	D-2-hydroxyacid dehydrogenase
KIAC18_001557	111.61	82.2317	146.757	109.363	N/A	sigma 54-interacting transcriptional regulator
KIAC18_001558	38.9329	26.3559	56.2684	639.009	C8	DUF116 domain-containing protein
KIAC18_001559	11.2632	7.43464	35.0516	121.718	C8	radical SAM protein
KIAC18_001560	14.4637	13.6091	78.0883	283.574	C7	radical SAM protein
KIAC18_001561	5.70474	7.89678	146.285	160.118	C7	NAD(P)/FAD-dependent oxidoreductase
KIAC18_001562	12.8853	11.1943	67.2753	360.135	C7	hypothetical protein
KIAC18_001563	4.72966	5.2521	7.07756	79.5708	C9	hypothetical protein
KIAC18_001564	17.4853	9.34745	155.08	322.174	C7	(Fe-S)-binding protein
KIAC18_001565	17.0759	13.524	70.5423	502.797	C7	FAD-binding oxidoreductase
KIAC18_001566	4.83178	3.55609	3.05191	143.387	C9	glycine cleavage system protein H
KIAC18_001567	21.0994	16.5377	88.0147	357.381	C7	lipoate--protein ligase family protein
KIAC18_001568	9.83106	6.93749	25.7246	231.065	C9	lipoyl(octanoyl) transferase LipB
KIAC18_001569	2.78126	2.76447	6.50237	49.2609	C9	DUF6506 family protein
KIAC18_001570	10.3943	4.0282	24.0762	410.288	C9	lipoyl synthase
KIAC18_001571	2.12508	1.08999	1.29973	168.652	C9	carboxymuconolactone decarboxylase family protein
KIAC18_001572	21.1438	9.05648	22.5142	1179.46	C9	2-oxo acid dehydrogenase subunit E2
KIAC18_001573	16.7185	7.85022	81.6174	501.483	C7	NAD(+)/NADH kinase
KIAC18_001574	18.231	4.55039	19.0549	1021.49	C9	alpha-ketoacid dehydrogenase subunit beta
KIAC18_001575	25.1478	6.8142	7.40541	1807.5	C9	thiamine pyrophosphate-dependent dehydrogenase E1 component subunit alpha
KIAC18_001576	6.2279	3.28665	4.13929	528.706	C9	Lin0512 family protein
KIAC18_001577	6.34839	7.01298	7.20614	221.582	C9	SDR family NAD(P)-dependent oxidoreductase
KIAC18_001578	9.49044	4.51795	39.3048	313.156	C9	2,3-butanediol dehydrogenase
KIAC18_001579	1.84805	1.08999	27.2924	170.446	C9	hypothetical protein
KIAC18_001580	220.219	246.046	321.217	290.804	N/A	sigma-54-dependent Fis family transcriptional regulator
KIAC18_001581	60.6654	72.4982	87.5679	50.2613	N/A	MFS transporter
KIAC18_001582	27.8681	59.1698	35.9866	24.901	C10	PaaI family thioesterase
KIAC18_001583	87.5236	228.912	129.467	274.582	C5	flagellin lysine-N-methylase
KIAC18_001584	35.5609	30.6821	814.3	1027.93	C7	N-acetylmuramoyl-L-alanine amidase
KIAC18_001585	57.8956	48.9504	45.3992	35.2334	N/A	GDSL-type esterase/lipase family protein
KIAC18_001586	1075.56	1790.29	1178.36	3159.75	C1	zinc-ribbon domain containing protein
KIAC18_001587	1367.77	7100.61	2383.91	1563.07	C1	4-hydroxy-tetrahydrodipicolinate reductase
KIAC18_001588	1.20106	0.766586	0	1.52142	N/A	methyl-accepting chemotaxis protein
KIAC18_001589	14.524	6.50265	3.91598	6.90808	N/A	cache domain-containing protein
KIAC18_001590	104.762	72.2307	324.452	84.3211	N/A	hypothetical protein
KIAC18_001591	27.3013	71.8222	29.0784	34.9237	C10	DASS family sodium-coupled anion symporter
KIAC18_001592	345.081	817.762	357.967	451.622	C5	HD-GYP domain-containing protein
KIAC18_001593	376.62	930.034	677.183	549.572	N/A	saccharopine dehydrogenase family protein
KIAC18_001594	41.2313	60.5879	122.366	45.3225	C10	carboxynorspermidine decarboxylase
KIAC18_001595	19.0438	46.2961	36.8286	53.9871	C8	hypothetical protein
KIAC18_001596	2.35105	6.05112	2357.12	1.60069	C6	helix-turn-helix domain-containing protein
KIAC18_001597	1.51996	1.01933	655.111	2.02811	C6	hypothetical protein
KIAC18_001598	7.46677	3.5394	907.905	1.86214	C6	hypothetical protein
KIAC18_001599	52.2594	48.2294	58746.1	78.7453	C7	methyltetrahydrofolate cobalamin methyltransferase	mtaA
KIAC18_001600	71.1897	51.3625	53574.5	104.809	C7	hypothetical protein	mtaB
KIAC18_001601	42.5834	18.4684	27753.9	24.1064	C7	corrinoid protein	mtaC
KIAC18_001602	350.5	436.447	684.286	162.997	C10	corrinoid protein
KIAC18_001603	550.962	537.827	969.279	303.605	N/A	PocR ligand-binding domain-containing protein
KIAC18_001604	804.817	701.609	1513.36	693.573	C2	ASKHA domain-containing protein
KIAC18_001605	227.307	183.907	630.124	119.563	C10	DUF1638 domain-containing protein
KIAC18_001606	11.4256	13.839	35.2588	3.47026	C6	hypothetical protein
KIAC18_001607	7.53442	2.76447	9.42756	5.39408	N/A	hypothetical protein
KIAC18_001608	0	1.2313	0.551158	0.340721	N/A	hypothetical protein
KIAC18_001609	0.956714	0.522183	5.89545	1.36288	N/A	YbjN domain-containing protein
KIAC18_001610	0.277029	0.513839	5.37019	2.19407	N/A	cysteine protease
KIAC18_001611	27.5331	20.7441	86.152	69.6908	C8	TonB-dependent receptor
KIAC18_001612	226.909	300.854	1408.82	1341.48	C5	hypothetical protein
KIAC18_001613	2.63726	0.766586	4.97562	2.95478	N/A	OmpH family outer membrane protein
KIAC18_001614	0.984274	0	0.932912	0	N/A	hypothetical protein
KIAC18_001615	0	0	0	0	N/A	hypothetical protein
KIAC18_001616	297.354	233.57	419.342	312.698	N/A	hypothetical protein
KIAC18_001617	4.62931	2.58238	4.76327	20.3529	C8	IS110 family transposase
KIAC18_001618	59.4899	25.8456	65.6698	55.6628	C10	type II toxin-antitoxin system RelE/ParE family toxin
KIAC18_001619	76.1008	32.9304	108.272	72.9326	C8	hypothetical protein
KIAC18_001620	307.515	91.6767	127.183	107.141	C10	MBL fold metallo-hydrolase
KIAC18_001621	321.413	132.901	142.839	132.529	C10	peptide-methionine (S)-S-oxide reductase MsrA
KIAC18_001622	384.859	64.1739	150.854	60.0918	C10	LysE family transporter
KIAC18_001623	1743.53	350.863	350.899	236.476	C3	DUF4065 domain-containing protein
KIAC18_001624	127.133	13.5073	15.6597	21.3014	C11	type II toxin-antitoxin system MqsR family toxin
KIAC18_001625	90.8684	130.033	166.169	63.319	C10	TVP38/TMEM64 family protein
KIAC18_001626	66.5148	156.804	174.428	69.059	C10	peptidase C39 family protein
KIAC18_001627	41.3854	31.773	45.2357	23.171	N/A	PatB family C-S lyase
KIAC18_001628	30.8353	22.6572	31.0296	23.5659	N/A	DUF1847 domain-containing protein
KIAC18_001629	8.16304	5.54563	14.8068	7.61454	N/A	amino acid ABC transporter ATP-binding protein
KIAC18_001630	2.84664	3.62674	9.42571	4.65096	N/A	amino acid ABC transporter permease
KIAC18_001631	6.38443	3.66402	12.003	8.75538	N/A	amino acid ABC transporter permease
KIAC18_001632	14.0629	7.71726	38.4241	10.1155	C6	transporter substrate-binding domain-containing protein
KIAC18_001633	132.486	179.306	512.854	428.761	C5	dicarboxylate/amino acid:cation symporter
KIAC18_001634	8.74979	6.32539	7.3774	2.63028	N/A	DUF503 domain-containing protein
KIAC18_001635	9.11641	11.7547	12.3512	9.84664	N/A	secondary thiamine-phosphate synthase enzyme YjbQ
KIAC18_001636	17.5851	17.9713	14.9095	25.3047	N/A	response regulator
KIAC18_001637	70.4406	68.9622	85.055	99.8163	N/A	sensor histidine kinase
KIAC18_001638	171.718	311.109	554.499	310.534	N/A	iron ABC transporter permease
KIAC18_001639	65.1887	124.853	225.564	147.003	C5	ABC transporter ATP-binding protein
KIAC18_001640	476.849	840.606	1150.48	1067.5	C5	extracellular solute-binding protein
KIAC18_001641	220.511	76.9708	84.9246	117.774	C10	DUF1848 domain-containing protein
KIAC18_001642	43.8727	7.30745	7.46329	28.0579	C11	methylated-DNA--[protein]-cysteine S-methyltransferase
KIAC18_001643	586.89	153.762	124.923	230.133	C3	helix-turn-helix domain-containing protein
KIAC18_001644	13181.9	1832.97	927.426	5353.77	C1	alkyl hydroperoxide reductase subunit C
KIAC18_001645	4.7021	5.79837	1.73725	3.96952	N/A	ISNCY family transposase
KIAC18_001646	117.91	48.6563	62.5673	63.9835	N/A	flagellin lysine-N-methylase
KIAC18_001647	33.2976	36.8951	37.9658	14.4726	C10	hypothetical protein
KIAC18_001648	3.8166	9.67786	5.76687	13.3243	N/A	small acid-soluble spore protein P
KIAC18_001649	56.5548	16.4381	17.2577	13.0498	C11	GNAT family N-acetyltransferase
KIAC18_001650	347.657	669.498	495.592	392.994	N/A	ribosome small subunit-dependent GTPase A
KIAC18_001651	57.2991	243.904	3515.01	3114.41	C7	hypothetical protein
KIAC18_001652	303.791	1116.65	865.662	512.293	C5	hypothetical protein
KIAC18_001653	14.8939	12.5634	14.0046	13.7693	N/A	O-acetyl-ADP-ribose deacetylase
KIAC18_001654	2.4113	1706.1	517.14	2826.61	C5	helix-turn-helix domain-containing protein
KIAC18_001655	5.6044	3292.12	683.64	13958.5	C5	methyltetrahydrofolate cobalamin methyltransferase
KIAC18_001656	4.78585	3695.12	465.778	12507.9	C5	methyltransferase cognate corrinoid protein
KIAC18_001657	6.39874	5672.56	839.53	27493.6	C5	[dimethylamine--corrinoid protein] Co-methyltransferase
KIAC18_001658	0	143.617	15.2579	495.828	C9	pyrrolysine--tRNA(Pyl) ligase small subunit
KIAC18_001659	0.277029	956.135	170.415	2359.43	C5	3-methylornithyl-N6-L-lysine dehydrogenase PylD
KIAC18_001660	1.57102	1023.03	225.474	5063.13	C5	3-methylornithine--L-lysine ligase PylC
KIAC18_001661	1.52915	901.012	147.02	3133.14	C5	methylornithine synthase PylB
KIAC18_001662	0.63781	203.912	62.2806	1045.95	C9	pyrrolysine--tRNA(Pyl) ligase large subunit
KIAC18_001663	6.87489	6246.95	1118.55	28297.8	C5	corrinoid protein
KIAC18_001664	16.3102	10647.9	1635.54	66789.6	C5	trimethylamine methyltransferase family protein
KIAC18_001665	543.502	289.066	261.074	114.596	C10	sigma 54-interacting transcriptional regulator
KIAC18_001666	18.945	30.5456	28.7527	28.8761	N/A	metallophosphoesterase
KIAC18_001667	0.605121	0	0.268112	1.26739	N/A	hypothetical protein
KIAC18_001668	63.0057	19.3057	37.5171	16.185	C10	MarR family transcriptional regulator
KIAC18_001669	24.8741	16.654	18.9114	100.091	C8	hypothetical protein
KIAC18_001670	863.594	2247.49	1525.96	1693.38	N/A	cation:proton antiporter
KIAC18_001671	55.9703	283.999	32.7445	22.0004	C10	dicarboxylate/amino acid:cation symporter
KIAC18_001672	177.906	280.761	177.548	230.593	N/A	Xaa-Pro peptidase family protein
KIAC18_001673	29.5377	43.9832	31.5698	21.4469	N/A	hypothetical protein
KIAC18_001674	31.2223	30.6719	13.3676	16.7872	N/A	hypothetical protein
KIAC18_001675	8.61163	13.2761	9.44064	9.61763	N/A	histidine phosphatase family protein
KIAC18_001676	23.6312	27.5323	35.2234	21.3732	N/A	metallophosphoesterase
KIAC18_001677	59.8332	42.4885	85.0797	33.2568	N/A	ASKHA domain-containing protein
KIAC18_001678	51112.2	38194.3	88520.1	242934	C1	-
KIAC18_001679	80.6982	38.8567	152.875	135.841	C8	DMT family transporter
KIAC18_001680	312.699	369.003	405.179	328.264	N/A	SsrA-binding protein SmpB
KIAC18_001681	1089.46	1114.54	1076.85	1041.96	N/A	ribonuclease R
KIAC18_001682	93.5221	90.4874	116.318	81.3408	N/A	hotdog fold thioesterase
KIAC18_001683	158.564	84.6582	175.333	96.1536	N/A	alpha/beta fold hydrolase
KIAC18_001684	158.537	106.167	362.135	67.214	C10	gamma-glutamyl-gamma-aminobutyrate hydrolase family protein
KIAC18_001685	4943.89	3210.48	2082.45	3292.81	N/A	sodium-translocating pyrophosphatase
KIAC18_001686	105.785	80.0949	74.3249	44.8186	N/A	preprotein translocase subunit SecG
KIAC18_001687	393.628	226.533	455.086	164.049	C10	hypothetical protein
KIAC18_001688	5257.24	2093.86	2975.36	1699.6	C1	phosphopyruvate hydratase	ENO
KIAC18_001689	6155.29	2244.39	3156.19	1132.58	C1	2,3-bisphosphoglycerate-independent phosphoglycerate mutase	PGM
KIAC18_001690	1622.16	522.43	1043.7	474.172	C2	triose-phosphate isomerase	TPI
KIAC18_001691	2938.44	981.834	1284.4	910.916	C2	phosphoglycerate kinase	PGK
KIAC18_001692	9341.09	3999.33	4904.32	5821.14	N/A	type I glyceraldehyde-3-phosphate dehydrogenase	GAPD
KIAC18_001693	1952.04	786.813	1706.15	718.185	C2	DNA-binding transcriptional regulator
KIAC18_001694	2359.9	1626.1	5024.02	3254.28	C1	pyruvate kinase	PK
KIAC18_001695	2561.12	1952.36	5469.22	4852.18	C1	phosphate/phosphite/phosphonate ABC transporter substrate-binding protein
KIAC18_001696	1437.88	1082	4067.1	3966.78	C1	anaerobic glycerol-3-phosphate dehydrogenase subunit C
KIAC18_001697	1487.79	1375.43	4423.25	3605.67	C1	anaerobic glycerol-3-phosphate dehydrogenase subunit GlpB
KIAC18_001698	1217.73	1466.84	4584.76	3556.07	C1	anaerobic glycerol-3-phosphate dehydrogenase subunit GlpA
KIAC18_001699	2987.42	4799.4	15471.3	14361.6	C1	glycerol kinase GlpK
KIAC18_001700	574.692	838.498	2749.48	2654.42	C1	aquaporin family protein
KIAC18_001701	54.1401	69.4409	178.623	54.1868	C10	glycerol-3-phosphate responsive antiterminator
KIAC18_001702	548.159	465.228	924.584	549.619	N/A	RNA polymerase factor sigma-54
KIAC18_001703	243.046	236.144	437.373	150.621	N/A	hydrogenase expression/formation protein HypE
KIAC18_001704	188.855	162.43	338.404	120.634	N/A	hydrogenase formation protein HypD
KIAC18_001705	48.1978	22.9947	50.3709	31.2278	C10	HypC/HybG/HupF family hydrogenase formation chaperone
KIAC18_001706	807.232	722.761	1273.12	330.397	C2	carbamoyltransferase HypF
KIAC18_001707	447.447	290.386	694.523	270.681	C10	thioether cross-link-forming SCIFF peptide maturase
KIAC18_001708	14.8296	17.8309	39.7	25.1138	C8	six-cysteine ranthipeptide SCIFF
KIAC18_001709	622.073	616.803	483.577	320.026	N/A	copper amine oxidase
KIAC18_001710	446.257	352.244	380.398	284.564	N/A	polysaccharide deacetylase family protein
KIAC18_001711	535.153	528.572	698.063	258.899	C10	DNA-binding protein WhiA
KIAC18_001712	370.75	320.757	491.532	158.796	C10	YvcK family protein
KIAC18_001713	209.018	104.777	252.066	107.111	C10	RNase adapter RapZ
KIAC18_001714	462.743	442.869	445.005	269.242	N/A	GGDEF domain-containing response regulator
KIAC18_001715	99.7144	107.368	74.7213	60.4445	N/A	response regulator
KIAC18_001716	93.2988	84.0741	82.3046	116.677	N/A	Cof-type HAD-IIB family hydrolase
KIAC18_001717	197.239	133.063	275.294	268.912	C5	phage holin family protein
KIAC18_001718	101.913	48.6605	134.279	69.0711	C10	methylated-DNA--[protein]-cysteine S-methyltransferase
KIAC18_001719	289.944	191.847	306.362	180.302	N/A	alpha-hydroxy-acid oxidizing protein
KIAC18_001720	35.1806	33.5958	46.4119	95.1341	C8	DUF3841 domain-containing protein
KIAC18_001721	32.4011	40.5622	24.427	89.4272	C8	DUF3841 domain-containing protein
KIAC18_001722	29.5579	30.5604	30.2195	12.4064	N/A	PucR family transcriptional regulator ligand-binding domain-containing protein
KIAC18_001723	12.6828	4.33102	8.90442	403.59	C9	hypothetical protein
KIAC18_001724	48.293	33.8082	19.7155	15.5049	C11	PucR family transcriptional regulator ligand-binding domain-containing protein
KIAC18_001725	387.478	202.604	323.297	206.024	N/A	rubredoxin
KIAC18_001726	513.14	435.13	323.371	384.026	N/A	excinuclease ABC subunit UvrC
KIAC18_001727	500.23	367.64	279.634	756.104	C3	excinuclease ABC subunit UvrA
KIAC18_001728	460.633	351.34	287.87	239.525	N/A	excinuclease ABC subunit UvrB
KIAC18_001729	97.835	116.639	138.099	80.4567	N/A	PDZ domain-containing protein
KIAC18_001730	1286.29	2375.11	1629.91	2056.43	N/A	S41 family peptidase
KIAC18_001731	482.095	478.185	446.039	139.018	C10	peptidoglycan DD-metalloendopeptidase family protein
KIAC18_001732	283.092	251.848	253.767	148.004	N/A	permease-like cell division protein FtsX
KIAC18_001733	149.5	162.417	178.252	102.06	N/A	cell division ATP-binding protein FtsE
KIAC18_001734	78.6579	178.462	234.211	283.588	C5	site-2 protease family protein
KIAC18_001735	0	0	0	0	N/A	hypothetical protein
KIAC18_001736	727.155	911.576	584.285	599.993	N/A	transketolase family protein
KIAC18_001737	427.23	468.787	270.847	333.701	N/A	transketolase
KIAC18_001738	293.063	144.283	332.107	255.501	C10	YitT family protein
KIAC18_001739	472.941	280.41	302.412	365.771	N/A	polysaccharide pyruvyl transferase CsaB
KIAC18_001740	916.709	810.955	816.095	661.818	N/A	DUF5693 family protein
KIAC18_001741	200.646	183.688	187.903	210.962	N/A	DUF2993 domain-containing protein
KIAC18_001742	581.091	717.498	400.757	422.82	N/A	peptide chain release factor 2
KIAC18_001743	1351.08	1667.14	1154.99	2092.02	N/A	preprotein translocase subunit SecA
KIAC18_001744	830.842	1849.6	3695.49	2715.19	C1	cytochrome b/b6 domain-containing protein	hydH
KIAC18_001745	117.085	163.058	356.389	235.982	C5	iron hydrogenase small subunit	hydS
KIAC18_001746	1015.7	1935.38	3159.15	4809.45	C1	[FeFe] hydrogenase, group A	hydA
KIAC18_001747	139.371	115.444	171.058	246.082	N/A	hypothetical protein
KIAC18_001748	2325.79	1594.4	1804.43	1966.75	N/A	ribosome-associated translation inhibitor RaiA
KIAC18_001749	1277.57	3477.42	3087.84	3142.93	C1	cold shock domain-containing protein
KIAC18_001750	100.784	126.226	90.4225	38.1256	C10	amino acid ABC transporter ATP-binding protein
KIAC18_001751	64.0083	33.3611	50.1945	30.709	N/A	amino acid ABC transporter permease
KIAC18_001752	436.683	575.422	232.927	284.694	C10	basic amino acid ABC transporter substrate-binding protein
KIAC18_001753	1673.24	1700.71	839.127	1166.72	N/A	zinc-ribbon domain containing protein
KIAC18_001754	156.354	135.622	268.395	146.105	N/A	HD domain-containing protein
KIAC18_001755	242.972	270.118	717.799	136.808	N/A	DUF169 domain-containing protein
KIAC18_001756	56.6431	55.2395	98.9892	58.033	N/A	YueI family protein
KIAC18_001757	32.6529	15.7987	25.1825	37.7553	C8	helix-turn-helix domain-containing protein
KIAC18_001758	162.002	150.884	325.851	107.405	C10	glycerate kinase
KIAC18_001759	50.6437	53.1476	89.9928	42.0729	N/A	DUF362 domain-containing protein
KIAC18_001760	12.2273	9.64058	12.3122	5.97261	N/A	hypothetical protein
KIAC18_001761	14.0169	18.8374	28.8362	9.63385	N/A	iron-containing alcohol dehydrogenase family protein
KIAC18_001762	5.70474	9.1425	16.3936	5.57763	N/A	nickel-dependent lactate racemase
KIAC18_001763	24.0063	36.1712	66.8138	37.4099	N/A	4-hydroxy-tetrahydrodipicolinate synthase
KIAC18_001764	8.92135	11.0245	30.904	15.0043	C6	methyltetrahydrofolate cobalamin methyltransferase
KIAC18_001765	4.38497	4.17786	8.9623	11.534	N/A	cobalamin-dependent protein
KIAC18_001766	19.7143	6.42014	14.5168	21.4275	C11	hypothetical protein
KIAC18_001767	42.8292	59.8815	52.5722	61.5443	N/A	tripartite tricarboxylate transporter substrate binding protein
KIAC18_001768	17.1137	14.85	41.046	21.9991	C8	tripartite tricarboxylate transporter permease
KIAC18_001769	6.00193	9.56159	24.7895	6.16359	C6	tripartite tricarboxylate transporter TctB family protein
KIAC18_001770	7.40139	8.65408	15.362	12.336	N/A	2-hydroxy-3-oxopropionate reductase
KIAC18_001771	3.65423	6.50749	26.9573	6.32075	C6	glucarate dehydratase
KIAC18_001772	495.359	244.944	1099.57	1471.28	C5	sigma 54-interacting transcriptional regulator
KIAC18_001773	40.872	10.5151	19.725	11.6633	N/A	hypothetical protein
KIAC18_001774	6.70333	5.11079	20.1447	86.3648	C9	cytosine deaminase
KIAC18_001775	6.92011	3.52271	2.8545	74.885	C9	cytosine permease
KIAC18_001776	73.3797	23.6165	48.8243	39.2503	C10	MarR family winged helix-turn-helix transcriptional regulator
KIAC18_001777	71.7406	13.1967	25.7078	31.784	C10	4Fe-4S binding protein
KIAC18_001778	33.4237	7.27407	22.2165	23.1798	C11	DUF1638 domain-containing protein
KIAC18_001779	96.7066	158.686	48.5947	121.476	C8	prohibitin family protein
KIAC18_001780	246.522	204.313	424.276	150.365	C10	hypothetical protein
KIAC18_001781	0.277029	3.03874	1.71135	1.75786	N/A	endo-1,4-beta-xylanase
KIAC18_001782	2.91429	5.59959	7.17627	5.07837	N/A	DUF1638 domain-containing protein
KIAC18_001783	1.58021	4.96113	7.5879	5.15764	N/A	DUF1638 domain-containing protein
KIAC18_001784	7.16958	17.4035	12.3213	22.4116	N/A	methyl-accepting chemotaxis protein
KIAC18_001786	4.37579	6.13846	11.204	16.3611	N/A	BCCT family transporter
KIAC18_001787	3.83832	1.93557	11.506	10.4488	C8	L-carnitine/gamma-butyrobetaine antiporter
KIAC18_001788	1.23374	6.63561	6.64403	11.509	N/A	trimethylamine methyltransferase family protein
KIAC18_001789	0.872964	1.35942	2.13394	3.39099	N/A	methyltetrahydrofolate cobalamin methyltransferase
KIAC18_001790	1.25212	2.00623	0.268112	4.13548	N/A	corrinoid protein
KIAC18_001791	3.57048	7.82129	8.43915	14.5931	N/A	trimethylamine methyltransferase family protein
KIAC18_001792	0.605121	0.83724	0.381754	2.95478	N/A	corrinoid protein
KIAC18_001793	2.12508	2.25897	3.57718	0	N/A	hypothetical protein
KIAC18_001794	242.024	188.986	202.493	176.461	N/A	sigma 54-interacting transcriptional regulator
KIAC18_001795	0.318905	0.766586	0.6648	0	N/A	hypothetical protein
KIAC18_001796	3460.98	1285.81	2011.5	975.068	C1	catalase/peroxidase HPI
KIAC18_001797	696.917	110.9	75.4287	66.1701	C10	transcriptional repressor
KIAC18_001798	17.3849	5.4175	10.6587	17.8649	C11	aromatic amino acid DMT transporter YddG
KIAC18_001799	4.86447	2.13435	15.8753	9.92729	N/A	hypothetical protein
KIAC18_001800	28.0679	114.681	94.9963	42.2903	C10	hypothetical protein
KIAC18_001801	42.532	164.569	11790.1	6698.01	C7	hypothetical protein
KIAC18_001802	22.4646	24.6618	839.044	425.923	C7	cupin domain-containing protein
KIAC18_001803	1.25212	0.252747	3.19542	0.681441	N/A	hypothetical protein
KIAC18_001804	25.0968	10.4602	5.64227	8.23853	C11	hypothetical protein
KIAC18_001805	1.79699	2.42438	0	1.1807	N/A	Zn-ribbon-containing protein
KIAC18_001806	4.15722	1.08164	1.58278	3.96072	N/A	hypothetical protein
KIAC18_001807	0	0	0	0	N/A	-
KIAC18_001808	0	0	0	0	N/A	-
KIAC18_001809	0	0	0	0	N/A	-
KIAC18_001810	63.9636	68.8332	62.4691	65.8887	N/A	Fe-S-containing hydro-lyase
KIAC18_001811	140.547	160.438	110.694	191.142	N/A	fumarate hydratase
KIAC18_001812	93.7161	96.0571	109.662	77.8385	N/A	[citrate (pro-3S)-lyase] ligase
KIAC18_001813	314.376	301.778	338.436	295.85	N/A	citrate lyase subunit alpha
KIAC18_001814	133.555	118.473	142.298	103.199	N/A	CoA ester lyase
KIAC18_001815	17.6902	20.4075	30.1152	18.8477	N/A	citrate lyase acyl carrier protein
KIAC18_001816	160.937	158.062	295.433	217.067	N/A	alanine-tRNA synthetase second additional domain-containing protein
KIAC18_001817	296.625	167.746	159.132	342.711	N/A	methylaspartate ammonia-lyase
KIAC18_001818	262.802	208.752	129.657	331.957	N/A	methylaspartate mutase subunit E
KIAC18_001819	221.011	119.202	140.752	99.6762	N/A	methylaspartate mutase accessory protein GlmL
KIAC18_001820	63.3034	25.43	41.5774	44.9248	N/A	methylaspartate mutase subunit S
KIAC18_001821	209.87	58.9807	112.609	54.9498	C10	GntR family transcriptional regulator
KIAC18_001822	58.2772	77.4538	129.943	76.7908	N/A	hypothetical protein
KIAC18_001823	221.564	272.291	217.499	212.068	N/A	FadR family transcriptional regulator
KIAC18_001824	19.4883	33.3386	17.839	78.1269	C8	butyrate kinase
KIAC18_001825	6.5703	12.8197	3.60307	11.4548	N/A	phosphate butyryltransferase
KIAC18_001826	9.10544	8.49219	3.82638	15.6607	N/A	methyl-accepting chemotaxis protein
KIAC18_001827	4.662	8.24778	6.26439	6.9243	N/A	(Fe-S)-binding protein
KIAC18_001828	3.68692	6.47761	5.16181	6.25908	N/A	FAD-binding protein
KIAC18_001829	10.4924	24.6393	17.0922	20.5333	N/A	nickel-dependent lactate racemase
KIAC18_001830	7.76217	4.84969	12.2156	14.4665	N/A	hypothetical protein
KIAC18_001831	0.914839	1.22295	0.649866	3.39099	N/A	2-oxoacid:acceptor oxidoreductase family protein
KIAC18_001832	0.605121	2.3871	2.89744	1.52142	N/A	thiamine pyrophosphate-dependent enzyme
KIAC18_001833	2.2272	2.37876	2.02029	4.11047	N/A	3-methyl-2-oxobutanoate dehydrogenase subunit VorB
KIAC18_001834	0.277029	0.261092	0	1.75786	N/A	4Fe-4S binding protein
KIAC18_001835	123.591	172.423	143.749	54.433	C10	metallophosphoesterase
KIAC18_001836	166.436	312.934	189.687	96.6208	N/A	XTP/dITP diphosphatase
KIAC18_001837	171.989	248.719	189.821	185.529	N/A	ribonuclease PH
KIAC18_001838	208.618	276.241	294.668	132.525	C10	histone deacetylase
KIAC18_001839	230.176	354.865	359.616	149.434	C10	hydantoinase/oxoprolinase family protein
KIAC18_001840	94.8239	147.081	115.942	62.7313	N/A	acyl-CoA dehydratase activase
KIAC18_001841	153.573	195.615	190.983	89.9445	C10	2-hydroxyacyl-CoA dehydratase
KIAC18_001842	301.44	193.182	224.089	94.476	C10	coenzyme F420-0:L-glutamate ligase
KIAC18_001843	429.904	377.283	351.958	110.369	C10	hypothetical protein
KIAC18_001844	240.808	92.3395	217.971	134.195	C10	glutamate racemase
KIAC18_001845	78.2961	35.075	82.904	79.9425	C8	acyl-CoA thioesterase
KIAC18_001846	1175.15	115.062	326.703	109.783	C10	DUF2325 domain-containing protein
KIAC18_001847	62.2867	107.638	253.122	352.178	C5	GlsB/YeaQ/YmgE family stress response membrane protein
KIAC18_001848	3.43745	0.783275	8.19667	0	N/A	hypothetical protein
KIAC18_001849	3.14026	2.04701	3.48943	5.47472	N/A	hypothetical protein
KIAC18_001850	75.4892	95.1748	142.686	193.615	C8	hypothetical protein
KIAC18_001851	2.79045	2.52841	2.0651	3.96072	N/A	DUF5652 family protein
KIAC18_001852	0	0	0	0	N/A	-
KIAC18_001853	49.0394	29.8558	50.1177	37.9064	N/A	zinc ribbon domain-containing protein
KIAC18_001854	11.121	20.2219	17.5132	28.8687	N/A	hypothetical protein
KIAC18_001855	3.66854	1.54152	2.44685	6.82881	N/A	2-oxoacid:acceptor oxidoreductase family protein
KIAC18_001856	5.53497	3.69646	4.21211	8.82448	N/A	thiamine pyrophosphate-dependent enzyme
KIAC18_001857	8.25598	6.22097	3.92906	23.9873	C8	3-methyl-2-oxobutanoate dehydrogenase subunit VorB
KIAC18_001858	1.70405	0.513839	2.88251	3.12212	N/A	ferredoxin family protein
KIAC18_001859	8.22329	8.11131	3.05191	2.95478	N/A	hydroxymethylglutaryl-CoA lyase
KIAC18_001860	10.3719	7.12052	2.67016	11.1066	N/A	CoA transferase
KIAC18_001861	5.96518	2.58238	5.38512	6.31471	N/A	MFS transporter
KIAC18_001862	31.5052	25.5103	16.7623	34.075	N/A	sigma 54-interacting transcriptional regulator
KIAC18_001863	12.8945	13.76	23.6787	14.4258	N/A	MFS transporter
KIAC18_001864	169.536	85.1364	155.291	52.8035	C10	transcription repressor NadR
KIAC18_001865	27.7667	12.3225	34.3593	19.2116	C8	ATP-binding protein
KIAC18_001866	0	0	0	0	N/A	-
KIAC18_001867	0	0	0	0	N/A	-
KIAC18_001868	0	0	0.268112	0	N/A	-
KIAC18_001869	473.755	778.364	332.176	631.235	N/A	aminopeptidase
KIAC18_001870	349.166	705.994	571.573	475.901	N/A	polyamine aminopropyltransferase
KIAC18_001871	167.483	9.4694	17.7104	65.4505	C10	hypothetical protein
KIAC18_001872	92.8471	13.4209	24.3541	53.0224	C10	type II toxin-antitoxin system Phd/YefM family antitoxin
KIAC18_001873	75.1143	10.8876	8.49491	89.2455	C8	type II toxin-antitoxin system RelE/ParE family toxin
KIAC18_001874	326.512	244.46	173.258	133.73	N/A	hypothetical protein
KIAC18_001875	28.7727	25.4801	55.0518	12.2317	C10	hypothetical protein
KIAC18_001876	885.361	437.304	292.889	409.917	C3	flagellar filament capping protein FliD
KIAC18_001877	668.346	480.334	500.804	340.332	N/A	flagellin
KIAC18_001878	219.201	223.591	61.5845	68.2264	C10	glycosyltransferase
KIAC18_001879	243.869	179.327	127.051	85.2421	C10	glycosyltransferase family 2 protein
KIAC18_001880	4292.99	2979.61	1647.63	2259.23	N/A	flagellin
KIAC18_001881	6111.39	6608.88	3514.85	2360.48	C1	flagellin
KIAC18_001882	653.277	730.388	432.801	581.815	N/A	hypothetical protein
KIAC18_001883	174.599	123.464	85.0841	74.8216	C10	flagellar export chaperone FliS
KIAC18_001884	58.3548	38.4405	48.5842	33.7004	N/A	flagellar protein FlaG
KIAC18_001885	15.0923	11.9201	9.387	13.6576	N/A	carbon storage regulator CsrA
KIAC18_001886	228.702	124.449	119.372	153.042	N/A	flagellar assembly protein FliW
KIAC18_001887	410.211	404.986	158.259	115.524	C10	DUF6470 family protein
KIAC18_001888	1459.64	1087.28	1213.03	677.499	N/A	flagellar hook-associated protein FlgL
KIAC18_001889	1275.03	1010.57	856.721	908.467	N/A	flagellar hook-associated protein FlgK
KIAC18_001890	105.131	95.8587	120.714	52.5236	N/A	flagellar protein FlgN
KIAC18_001891	50.1506	33.3053	39.7222	39.3147	N/A	flagellar biosynthesis anti-sigma factor FlgM
KIAC18_001892	106.787	68.5945	80.2868	92.6736	N/A	flagellar protein
KIAC18_001893	46.0893	38.4248	33.6067	11.9702	C10	HD domain-containing protein
KIAC18_001894	115.3	114.353	106.624	51.5149	C10	ComF family protein
KIAC18_001895	431.097	279.8	441.321	224.854	N/A	ATP-dependent RecD-like DNA helicase
KIAC18_001896	0	1.41339	0.849138	0.340721	N/A	hypothetical protein
KIAC18_001897	42.7679	4.88213	132.756	15.5828	C6	YvrJ family protein
KIAC18_001898	108.933	11.3141	185.27	64.1082	C10	DUF2922 domain-containing protein
KIAC18_001899	76.6048	12.8354	294.585	24.1069	C10	DUF1659 domain-containing protein
KIAC18_001900	4.85528	0.261092	6.12061	1.51263	N/A	sigma-70 family RNA polymerase sigma factor
KIAC18_001901	117.47	136.266	209.669	202.813	N/A	ABC-F family ATP-binding cassette domain-containing protein
KIAC18_001902	9.08935	9.82307	15.9449	4.23097	N/A	hypothetical protein
KIAC18_001903	15.9024	86.1347	1227.46	1783.34	C7	hypothetical protein
KIAC18_001904	533.991	656.642	531.302	432.32	N/A	response regulator transcription factor
KIAC18_001905	774.775	949.621	1006.37	519.968	N/A	glucose-6-phosphate isomerase
KIAC18_001906	670.613	806.69	636.864	500.095	N/A	UTP--glucose-1-phosphate uridylyltransferase GalU
KIAC18_001907	1153.93	1475.78	1329.04	1143.56	N/A	phosphomannomutase
KIAC18_001908	410.633	463.502	416.218	309.613	N/A	mannose-1-phosphate guanylyltransferase/mannose-6-phosphate isomerase
KIAC18_001909	148.291	95.5613	243.488	119.42	C10	hypothetical protein
KIAC18_001910	19.0764	36.3013	19.1963	4.8007	C11	hypothetical protein
KIAC18_001911	207.056	323.002	174.205	130.782	N/A	glycosyltransferase
KIAC18_001912	284.162	364.686	239.498	257.569	N/A	DegT/DnrJ/EryC1/StrS aminotransferase family protein
KIAC18_001913	161.251	205.949	33.392	132.519	C10	acetyltransferase
KIAC18_001914	336.901	462.591	147.727	246.357	C3	Gfo/Idh/MocA family oxidoreductase
KIAC18_001915	257.196	307.598	126.237	237.399	C3	nucleotide sugar dehydrogenase
KIAC18_001916	71.9487	111.684	56.5366	38.8405	N/A	sugar transferase
KIAC18_001917	443.976	431.323	291.376	289.666	N/A	DegT/DnrJ/EryC1/StrS family aminotransferase
KIAC18_001918	168.182	136.439	135.774	71.6744	N/A	glycosyltransferase family 4 protein
KIAC18_001919	156.989	130.947	89.0843	96.4493	N/A	UDP-N-acetylglucosamine 2-epimerase (non-hydrolyzing)
KIAC18_001920	147.894	107.558	65.7202	73.1013	C10	glycosyltransferase
KIAC18_001921	45.9361	35.071	9.78342	15.5035	C11	glycosyltransferase family 4 protein
KIAC18_001922	123.097	154.059	35.8979	60.763	C10	radical SAM protein
KIAC18_001923	0	0.513839	0	0.340721	N/A	antibiotic acetyltransferase
KIAC18_001924	1.14999	0.261092	2.33321	0.340721	N/A	hypothetical protein
KIAC18_001925	62.5219	54.6057	20.8397	14.7428	C10	hypothetical protein
KIAC18_001926	205.414	105.404	63.3768	73.9626	C10	oligosaccharide flippase family protein
KIAC18_001927	529.57	366.608	241.161	289.606	N/A	polysaccharide biosynthesis protein
KIAC18_001928	84.6188	75.6897	35.9	53.4391	C10	glycosyltransferase
KIAC18_001929	34.2881	20.7049	15.9171	27.0477	N/A	O-antigen ligase family protein
KIAC18_001930	61.4152	46.6744	88.6659	51.7544	N/A	polysaccharide deacetylase family protein
KIAC18_001931	98.9582	58.4013	38.8673	33.7018	C10	glycosyltransferase family 4 protein
KIAC18_001932	111.788	79.3316	78.9538	68.1819	N/A	lipopolysaccharide heptosyltransferase II
KIAC18_001933	58.7126	26.0768	75.5456	58.3075	C10	D-glycero-beta-D-manno-heptose 1-phosphate adenylyltransferase
KIAC18_001934	201.639	198.186	230.808	104.226	N/A	PfkB family carbohydrate kinase
KIAC18_001935	155.587	146.523	57.8134	87.6198	C10	pseudaminic acid synthase
KIAC18_001936	81.362	114.326	48.6053	32.8224	C10	WbqC family protein
KIAC18_001937	90.731	47.2847	47.372	30.4684	N/A	UDP-2,4-diacetamido-2,4, 6-trideoxy-beta-L-altropyranose hydrolase
KIAC18_001938	78.5879	34.6682	26.63	37.9694	C10	glycosyltransferase family protein
KIAC18_001939	151.859	99.4241	79.5665	62.7823	N/A	UDP-4-amino-4, 6-dideoxy-N-acetyl-beta-L-altrosamine transaminase
KIAC18_001940	116.028	81.675	55.5717	52.7767	C10	UDP-N-acetylglucosamine 4,6-dehydratase (inverting)
KIAC18_001941	133.473	99.0358	62.8116	34.0912	C10	hypothetical protein
KIAC18_001942	97.402	60.0029	43.6879	23.3619	C10	glycosyltransferase
KIAC18_001943	316.181	266.086	128.881	152.611	C10	LPS-assembly protein LptD
KIAC18_001944	1124.29	756.435	539.042	1042.23	N/A	hypothetical protein
KIAC18_001945	50506.3	51671	20571.6	79968.2	C1	S-layer homology domain-containing protein
KIAC18_001946	9080.29	10806	3660.64	10198.6	C1	S-layer homology domain-containing protein
KIAC18_001947	134.043	20.8761	78.1034	48.8058	C10	pre-16S rRNA-processing nuclease YqgF
KIAC18_001948	56.2077	113.472	79.2338	254.973	C8	S-layer homology domain-containing protein
KIAC18_001949	467.842	461.957	245.525	259.434	N/A	DUF3084 domain-containing protein
KIAC18_001950	229.234	166.922	108.005	141.208	N/A	LptF/LptG family permease
KIAC18_001951	185.94	173.469	124.827	114.418	N/A	LPS export ABC transporter ATP-binding protein
KIAC18_001952	153.569	227.395	138.136	66.412	C10	organic solvent tolerance protein OstA
KIAC18_001953	212.958	263.928	145.901	73.8556	C10	LPS export ABC transporter periplasmic protein LptC
KIAC18_001954	163.497	192.354	90.0558	77.5859	C10	lysophospholipid acyltransferase family protein
KIAC18_001955	123.186	93.7612	94.1691	49.6999	N/A	HAD-IIIA family hydrolase
KIAC18_001956	104.808	154.136	74.6177	150.544	C10	KpsF/GutQ family sugar-phosphate isomerase
KIAC18_001957	145.439	195.328	104.299	143.325	N/A	3-deoxy-8-phosphooctulonate synthase
KIAC18_001958	112.188	174.705	91.069	106.06	N/A	3-deoxy-manno-octulosonate cytidylyltransferase
KIAC18_001959	488.574	814.106	449.241	456.08	N/A	tetraacyldisaccharide 4'-kinase
KIAC18_001960	239.582	273.717	296.324	168.245	N/A	lipid A export permease/ATP-binding protein MsbA
KIAC18_001961	217.126	246.163	238.685	185.597	N/A	lipid-A-disaccharide synthase
KIAC18_001962	124.19	143.661	185.578	120.796	N/A	UDP-2,3-diacylglucosamine diphosphatase LpxI
KIAC18_001963	512.571	743.339	1025.46	873.022	N/A	acyl-ACP--UDP-N-acetylglucosamine O-acyltransferase
KIAC18_001964	78.9262	140.513	120.356	132.074	N/A	3-hydroxyacyl-ACP dehydratase FabZ
KIAC18_001965	95.2422	147.498	151.977	103.954	N/A	UDP-3-O-acyl-N-acetylglucosamine deacetylase
KIAC18_001966	16.613	39.3503	27.8271	19.0443	N/A	amino acid ABC transporter ATP-binding protein
KIAC18_001967	42.3961	99.3625	76.0164	52.5643	N/A	hypothetical protein
KIAC18_001968	546.637	1030.14	771.242	344.398	C2	lysophospholipid acyltransferase family protein
KIAC18_001969	219.538	197.428	227.527	157.135	N/A	YjbH domain-containing protein
KIAC18_001970	293.477	596.208	593.572	546.194	C5	UDP-3-O-(3-hydroxymyristoyl)glucosamine N-acyltransferase
KIAC18_001971	591.084	1311.12	1026.75	1079.78	N/A	OmpH family outer membrane protein
KIAC18_001972	539.27	772.097	432.465	441.711	N/A	hypothetical protein
KIAC18_001973	1252.11	2376.34	2037.55	1446.16	N/A	OmpH family outer membrane protein
KIAC18_001974	552.886	756.893	496.168	375.887	N/A	hypothetical protein
KIAC18_001975	2543.45	2625.11	1396.32	1979.58	N/A	BamA/TamA family outer membrane protein
KIAC18_001976	344.819	499.673	531.569	362.246	N/A	hypothetical protein
KIAC18_001977	248.185	242.837	376.554	157.45	N/A	sigma-70 family RNA polymerase sigma factor
KIAC18_001978	1214.5	1488.05	1557.21	618.985	C2	translocation/assembly module TamB domain-containing protein
KIAC18_001979	873.273	1042.61	894.104	912.23	N/A	TolC family protein
KIAC18_001980	232.701	237.522	180.251	153.329	N/A	MCE family protein
KIAC18_001981	113.103	159.333	114.769	87.6072	N/A	ABC transporter ATP-binding protein
KIAC18_001982	49.3621	59.7363	63.4493	46.7428	N/A	ABC transporter permease
KIAC18_001983	1443.83	1092.49	1435.28	1509.7	N/A	nickel-dependent lactate racemase
KIAC18_001984	46.6175	37.4056	30.0207	57.3396	N/A	MFS transporter
KIAC18_001985	2753.26	2124.74	2434.66	1670.93	N/A	peptidase S55 SpoIVB
KIAC18_001986	228.962	109.169	272.039	114.2	C10	biotin/lipoyl-binding protein
KIAC18_001987	259.074	232.778	321.499	96.4619	C10	phosphodiester glycosidase family protein
KIAC18_001988	170.777	175.763	148.245	53.3014	C10	rod-binding protein
KIAC18_001989	971.419	652.684	769.541	218.861	C2	flagellar basal body P-ring protein FlgI
KIAC18_001990	397.246	294.243	406.059	130.261	C10	flagellar basal body L-ring protein FlgH
KIAC18_001991	816.649	848.218	745.818	234.301	C2	flagellar basal body P-ring formation chaperone FlgA
KIAC18_001992	445.383	396.153	552.618	155.271	C10	flagellar basal-body rod protein FlgG
KIAC18_001993	182.74	144.432	224.375	138.951	N/A	flagellar basal-body rod protein FlgF
KIAC18_001994	495.892	478.043	625.352	423.646	N/A	rod shape-determining protein
KIAC18_001995	349.803	816.22	545.968	509.597	N/A	sporulation transcriptional regulator SpoIIID
KIAC18_001996	359.562	382.81	249.171	336.876	N/A	M23 family metallopeptidase
KIAC18_001997	343.811	556.747	571.402	369.153	N/A	stage II sporulation protein D
[truncated: 2,498 more rows]
