# Supplementary material for: Multi-omics analysis reveals the genetic basis for rapid CO2 utilization in the acetogenic bacterium Sporomusa sphaeroides KIAC
Source: mSystems. 2025 Aug 6;10(9):e00451-25. doi: 10.1128/msystems.00451-25 (PMC12456013; doi:10.1128/msystems.00451-25)
Supplement: Data S2 — List of total TSSs, TEPs, and TUs identified in KIAC. [file msystems.00451-25-s0002.xlsx]

## Sheet: Description
Data S2. List of total TSSs, TEPs, and TUs identified in KIAC
Sheet description
1. TSS: List of total TSSs (n=2,158)
2. TEP: List of total TEPs (n=2,275)
3. TU: List of total TUs (n=2,417)
4. TUC: List of total TU clusters (n=850)

## Sheet: 1. TSS
TSS position			Strand	Category		Associated gene	Sigma factor binding motifs predicted in sequences upstream of TSSs
Total TSS	CO2	Betaine		CO2	Betaine		sigA	sigH	sigF	sigE	sigK	sigL
8327	8327	8327	-	P	P	KIAC18_000005	8327	-	-	-	-	-
9286	9286	9286	-	P	P	KIAC18_000007	9286	-	-	-	-	-
9376	9376	-	+	P	-	KIAC18_000008	9376	-	-	-	-	-
10711	10711	-	-	P	-	KIAC18_000009	10711	-	-	-	-	-
10792	10792	10792	+	P	P	KIAC18_000010	10792	-	-	-	-	-
13099	13099	-	+	P	-	KIAC18_000012	13099	-	-	-	-	-
15408	15408	-	+	N	-		15408	-	-	-	-	-
16480	16480	16480	-	P	P	KIAC18_000014	16480	-	-	-	-	-
22935	22935	22935	+	P	P	KIAC18_000019	22935	-	-	-	-	-
24952	24952	-	+	P	-	KIAC18_000021	24952	-	-	-	-	-
26228	26228	-	+	P	-	KIAC18_000023	26228	-	-	-	-	-
31368	31368	31368	+	P	P	KIAC18_000026	31368	-	-	-	-	-
31428	-	31428	+	-	S	KIAC18_000026	-	-	-	-	-	-
31876	31876	-	+	P	-	KIAC18_000030	31876	-	-	-	-	-
32364	32364	32364	-	N	N		32364	-	-	-	-	-
33418	-	33418	-	-	N		-	-	-	-	-	-
34886	34886	34886	-	P	P	KIAC18_000032	-	-	-	-	-	-
35039	35039	35039	+	P	P	KIAC18_000033	35039	-	-	-	-	-
35213	35213	35213	+	P	P	KIAC18_000034	35213	-	-	-	-	-
36387	-	36387	+	-	P	KIAC18_000035	36387	-	-	-	-	-
36544	36544	-	+	P	-	KIAC18_000035	36544	36544	-	-	-	-
38662	38662	38662	+	P	P	KIAC18_000037	38662	-	-	-	-	-
43016	43016	43016	+	P	P	KIAC18_000039	-	-	-	-	43016	-
43656	43656	-	+	P	-	KIAC18_000040	43656	-	-	-	-	-
44342	44342	-	+	P	-	KIAC18_000041	-	-	-	-	-	-
44809	44809	-	+	P	-	KIAC18_000042	-	-	-	-	-	-
44876	44876	-	+	S	-	KIAC18_000042	-	-	-	-	-	-
46038	46038	46038	+	P	P	KIAC18_000043	46038	46038	-	-	-	-
48023	48023	48023	+	S	S	KIAC18_000044	-	-	-	-	-	-
48059	48059	48059	+	P	P	KIAC18_000044	-	-	-	-	-	-
51040	51040	51040	+	P	P	KIAC18_000048	51040	-	-	-	-	-
52930	52930	52930	+	P	P	KIAC18_000050	52930	-	-	-	-	-
56332	-	56332	-	-	A	KIAC18_000053	56332	-	-	-	56332	-
56565	56565	56565	+	P	P	KIAC18_000054	-	56565	-	-	-	-
58923	58923	58923	+	P	P	KIAC18_000057	-	-	-	-	-	-
59249	59249	59249	+	I	I	KIAC18_000057	-	-	-	-	-	-
61133	61133	61133	+	I	I	KIAC18_000058	-	-	-	-	-	-
61634	61634	61634	+	P	P	KIAC18_000059	-	61634	-	-	-	-
71236	71236	71236	+	P	S	KIAC18_000065	-	-	-	-	-	-
71264	-	71264	+	-	P	KIAC18_000065	-	-	-	-	-	-
72150	72150	72150	+	P	P	KIAC18_000066	-	-	-	-	-	-
73585	73585	73585	-	N	N		-	-	-	-	-	-
73678	73678	73678	+	P	P	KIAC18_000068	-	-	-	-	-	-
81779	81779	81779	-	A	A	KIAC18_000074	81779	-	81779	-	-	-
82649	82649	-	+	P	-	KIAC18_000075	82649	-	-	-	-	-
92423	92423	92423	-	P	P	KIAC18_000084	92423	-	-	-	-	-
92560	92560	92560	+	P	P	KIAC18_000085	-	92560	-	-	-	-
94079	-	94079	+	-	I	KIAC18_000085	-	-	-	-	-	-
97078	-	97078	+	-	P	KIAC18_000087	-	-	-	-	-	-
102729	102729	102729	-	S	P	KIAC18_000091	-	102729	-	-	-	-
102805	102805	-	-	P	-	KIAC18_000091	102805	-	-	-	-	-
103231	103231	-	+	P	-	KIAC18_000092	103231	103231	-	-	-	-
105594	105594	-	+	P	-	KIAC18_000094	105594	-	-	-	-	-
111685	-	111685	-	-	A	KIAC18_000098	-	-	-	-	111685	-
114843	114843	114843	+	P	P	KIAC18_000101	114843	-	-	-	-	-
115555	115555	-	+	N	-		115555	-	-	-	-	-
118637	118637	-	+	P	-	KIAC18_000103	-	-	-	-	-	-
119999	119999	-	+	P	-	KIAC18_000104	119999	-	-	-	-	-
121446	121446	121446	+	P	P	KIAC18_000105	-	121446	-	-	-	-
123602	123602	123602	+	P	P	KIAC18_000108	-	-	-	-	-	-
123655	-	123655	+	-	S	KIAC18_000108	-	-	-	-	-	-
124816	124816	124816	+	P	P	KIAC18_000110	-	-	-	-	-	-
130120	-	130120	+	-	P	KIAC18_000115	130120	-	-	-	-	-
130183	130183	130183	+	P	S	KIAC18_000115	-	130183	-	-	-	-
131097	131097	-	+	N	-		-	131097	-	-	-	-
135666	135666	135666	+	P	P	KIAC18_000119	135666	-	-	-	-	-
136082	136082	136082	+	P	P	KIAC18_000120	136082	136082	-	-	-	-
139751	139751	139751	+	P	P	KIAC18_000123	-	-	-	-	-	-
142909	142909	142909	+	P	P	KIAC18_000126	142909	-	-	-	-	-
147776	147776	147776	+	P	P	KIAC18_000130	147776	-	-	-	-	-
152024	152024	-	+	P	-	KIAC18_000135	-	-	-	-	-	-
152285	152285	-	+	P	-	KIAC18_000136	-	-	-	-	-	-
153402	-	153402	-	-	A	KIAC18_000136	153402	-	-	-	-	-
154964	154964	-	+	P	-	KIAC18_000138	-	154964	-	-	-	-
155721	155721	155721	+	P	P	KIAC18_000139	155721	-	-	-	-	-
156238	156238	156238	+	P	P	KIAC18_000140	-	-	-	-	-	-
161284	161284	-	+	I	-	KIAC18_000145	-	-	-	-	-	-
161886	161886	161886	+	P	P	KIAC18_000146	161886	-	-	-	-	-
166402	166402	-	+	P	-	KIAC18_000153	166402	-	-	-	-	-
170391	170391	-	+	S	-	KIAC18_000156	-	170391	-	-	-	-
170423	170423	170423	+	P	P	KIAC18_000156	170423	-	-	-	-	-
171900	171900	171900	+	P	P	KIAC18_000158	171900	-	-	-	-	-
173665	173665	173665	+	P	P	KIAC18_000160	-	-	-	-	-	-
175396	-	175396	+	-	P	KIAC18_000162	175396	-	175396	-	-	-
175430	175430	-	+	P	-	KIAC18_000162	175430	-	-	-	-	-
175830	-	175830	-	-	A	KIAC18_000162	175830	-	-	-	175830	-
179567	179567	179567	+	P	P	KIAC18_000165	179567	-	-	-	-	-
180785	180785	-	+	P	-	KIAC18_000168	-	180785	-	-	-	-
185512	185512	-	+	P	-	KIAC18_000174	185512	-	-	-	-	-
186233	186233	186233	+	P	P	KIAC18_000175	186233	-	186233	-	-	-
188635	188635	188635	+	P	P	KIAC18_000178	-	-	188635	-	-	-
190324	190324	190324	-	P	P	KIAC18_000180	190324	-	190324	-	-	-
190421	190421	190421	+	P	P	KIAC18_000181	190421	-	-	-	-	-
193001	193001	193001	-	P	P	KIAC18_000183	193001	-	-	-	-	-
193211	193211	193211	-	P	P	KIAC18_000184	193211	-	-	-	-	-
193337	193337	193339	+	P	P	KIAC18_000185	193337	193337	-	-	-	-
198812	-	198812	-	-	A	KIAC18_000189	198812	-	-	-	-	-
202080	202080	202080	-	P	P	KIAC18_000191	202080	-	-	-	-	-
202919	202919	202919	-	P	P	KIAC18_000192	202919	-	-	-	-	-
202942	202942	202942	+	P	P	KIAC18_000193	202942	-	-	-	-	-
209466	-	209466	-	-	A	KIAC18_000197	209466	-	-	-	-	-
212026	212026	212026	+	P	P	KIAC18_000201	-	212026	-	-	-	-
213376	213376	213376	+	P	P	KIAC18_000203	213376	-	-	-	-	-
215362	215362	-	-	P	-	KIAC18_000205	215362	-	-	-	-	-
218014	-	218014	+	-	A	KIAC18_000206	218014	-	-	-	218014	-
218779	218779	-	-	P	-	KIAC18_000206	218779	218779	-	-	-	-
218857	-	218857	+	-	P	KIAC18_000207	218857	-	-	-	-	-
220791	220791	220791	-	P	P	KIAC18_000208	220791	-	-	220791	-	-
224535	224535	224535	-	P	P	KIAC18_000210	224535	-	-	-	-	-
224761	224761	224761	+	N	N		224761	-	-	-	-	-
227734	227734	227735	+	P	P	KIAC18_000212	-	-	-	-	-	-
228339	228339	228339	+	P	P	KIAC18_000213	-	228339	-	-	-	-
230624	230624	230627	+	P	P	KIAC18_000215	230624	-	230624	-	-	-
232595	232595	-	+	P	-	KIAC18_000217	-	232595	-	-	-	-
233494	233494	233490	+	P	P	KIAC18_000218	-	-	-	-	-	-
237002	237002	237005	+	P	P	KIAC18_000221	-	-	-	237002	-	-
237550	237550	237550	+	P	P	KIAC18_000222	237550	237550	-	-	-	-
238096	238096	-	+	P	-	KIAC18_000223	238096	-	-	-	-	-
239167	239167	239167	+	P	P	KIAC18_000224	239167	239167	-	-	-	-
240149	-	240149	+	-	P	KIAC18_000225	240149	-	-	-	-	-
240202	240202	-	+	P	-	KIAC18_000225	240202	-	-	-	-	-
243390	243390	243390	+	P	P	KIAC18_000229	243390	-	-	-	-	-
244037	244037	244037	+	P	P	KIAC18_000230	-	-	-	244037	-	-
244948	244948	244948	+	P	P	KIAC18_000231	244948	-	-	244948	-	-
247809	247809	-	-	P	-	KIAC18_000234	247809	-	-	-	-	-
248002	248002	248002	+	P	P	KIAC18_000235	-	-	-	248002	-	-
248395	248395	248395	+	P	P	KIAC18_000236	-	-	248395	-	-	-
248701	248701	248701	+	P	P	KIAC18_000237	248701	-	-	-	-	-
249043	249043	249043	+	P	P	KIAC18_000238	-	249043	-	-	-	-
249505	249505	-	+	N	-		249505	249505	-	-	-	-
249716	-	249716	+	-	S	KIAC18_000239	-	-	-	-	-	-
249770	249770	-	+	P	-	KIAC18_000239	-	-	-	-	-	-
249836	-	249836	+	-	P	KIAC18_000239	-	-	-	-	-	-
250207	250207	-	+	P	-	KIAC18_000240	250207	-	-	-	-	-
251919	251919	-	+	P	-	KIAC18_000242	-	251919	-	-	-	-
256756	256756	256756	-	P	P	KIAC18_000246	256756	-	-	-	-	-
256867	256867	256867	+	P	P	KIAC18_000247	256867	-	-	-	-	-
257024	257024	-	+	P	-	KIAC18_000248	257024	-	-	-	-	-
258087	258087	258087	+	N	N		-	-	-	-	-	-
258187	258187	-	+	A	-	KIAC18_000250	-	-	-	-	-	-
258384	258384	-	+	P	-	KIAC18_000251	-	-	-	-	-	-
258392	258392	-	-	I	-	KIAC18_000250	-	258392	-	-	-	-
261145	261145	261145	-	N	N		261145	-	261145	-	-	-
277647	277647	277647	-	A	A	KIAC18_000275	277647	-	-	-	-	-
278846	278846	278846	+	P	P	KIAC18_000277	-	278846	-	-	-	-
287258	287258	287258	+	I	I	KIAC18_000286	287258	-	-	-	-	-
297520	297520	297520	+	P	P	KIAC18_000298	297520	-	-	-	-	-
300205	-	300205	-	-	A	KIAC18_000300	300205	-	300205	-	-	-
317173	317173	-	+	P	-	KIAC18_000316	317173	-	-	-	-	-
317427	317427	-	+	S	-	KIAC18_000316	317427	-	-	-	-	-
317782	317782	-	+	P	-	KIAC18_000317	317782	-	-	-	-	-
319103	319103	319103	-	I	I	KIAC18_000318	-	-	-	-	-	-
320465	320465	-	-	P	-	KIAC18_000320	320465	-	-	-	-	-
321402	321402	321402	+	P	P	KIAC18_000323	321402	-	-	-	-	-
322214	322214	-	+	P	-	KIAC18_000324	322214	-	-	-	-	-
323780	323780	323780	+	P	P	KIAC18_000328	323780	323780	-	-	-	-
326075	-	326075	+	-	I	KIAC18_000330	326075	-	326075	-	-	-
329901	329901	-	+	S	-	KIAC18_000337	-	329901	-	-	-	-
330109	330109	330109	+	P	P	KIAC18_000337	-	-	-	-	-	-
333711	333711	-	+	P	-	KIAC18_000342	333711	-	-	-	-	-
337010	337010	-	+	I	-	KIAC18_000345	-	-	-	-	-	-
337729	337729	337729	+	P	P	KIAC18_000346	-	337729	-	-	-	-
339626	339626	-	+	I	-	KIAC18_000347	-	-	-	-	-	-
342311	342311	-	-	N	-		-	342311	-	-	-	-
342549	342549	342549	+	P	P	KIAC18_000348	-	-	-	-	-	-
343710	-	343710	+	-	P	KIAC18_000349	343710	-	-	-	343710	-
344259	344259	344259	+	P	P	KIAC18_000350	344259	344259	-	-	-	-
344613	344613	-	+	I	-	KIAC18_000350	344613	-	-	-	-	-
346974	-	346974	-	-	A	KIAC18_000352	-	-	-	346974	-	-
348117	348117	-	+	P	-	KIAC18_000354	348117	348117	-	-	-	-
351186	351186	351186	-	P	P	KIAC18_000357	351186	-	-	-	-	-
353262	353262	353261	+	P	P	KIAC18_000360	-	353262	-	-	-	-
355598	355598	355598	+	P	P	KIAC18_000363	355598	-	-	-	-	-
359043	359043	359043	-	P	P	KIAC18_000365	-	359043	-	-	-	-
359192	359192	359192	+	P	P	KIAC18_000366	359192	359192	-	-	-	-
364330	-	364330	+	-	P	KIAC18_000372	-	-	-	-	-	-
373995	373995	373995	+	P	P	KIAC18_000382	-	-	-	-	-	-
374167	374167	374166	-	A	A	KIAC18_000382	-	-	-	-	-	-
374969	374969	374969	+	P	P	KIAC18_000384	374969	-	-	-	-	-
375456	375456	375456	+	P	P	KIAC18_000385	375456	-	-	-	-	-
375945	375945	375945	+	P	P	KIAC18_000386	-	-	-	-	-	-
376461	376461	376461	+	P	P	KIAC18_000387	-	-	376461	-	-	-
379098	379098	379098	-	P	P	KIAC18_000389	379098	-	-	-	-	-
382562	382562	382562	+	P	P	KIAC18_000394	-	-	-	-	-	-
385215	385215	-	+	P	-	KIAC18_000396	385215	-	-	-	-	-
386614	386614	-	+	P	-	KIAC18_000397	-	-	-	-	-	-
386633	-	386633	+	-	P	KIAC18_000397	-	-	-	-	-	-
392865	392865	392865	+	P	P	KIAC18_000402	392865	-	392865	-	-	-
395463	-	395463	+	-	S	KIAC18_000404	-	-	-	-	-	-
395586	-	395586	+	-	P	KIAC18_000404	395586	-	-	-	-	-
396675	396675	-	+	P	-	KIAC18_000405	396675	-	-	-	-	-
398409	-	398409	-	-	A	KIAC18_000407	398409	-	-	-	-	-
398626	398626	398626	+	P	P	KIAC18_000408	-	398626	-	-	-	-
401047	401047	-	+	P	-	KIAC18_000410	401047	-	-	-	-	-
401077	-	401077	+	-	P	KIAC18_000410	-	-	401077	-	-	-
402091	-	402091	+	-	P	KIAC18_000411	402091	-	-	-	-	-
402443	402443	402443	+	I	I	KIAC18_000411	-	-	-	-	-	-
402854	402854	402854	+	P	P	KIAC18_000412	402854	-	402854	-	-	-
404363	404363	404363	+	P	P	KIAC18_000414	404363	-	-	404363	-	-
404840	404840	404840	+	P	P	KIAC18_000415	404840	404840	-	-	-	-
408180	-	408180	-	-	N		408180	-	-	-	-	-
410318	410318	410318	-	N	N		410318	-	-	-	-	-
410769	410769	-	-	P	-	KIAC18_000419	410769	-	-	-	-	-
411812	411812	411812	+	P	P	KIAC18_000421	411812	-	-	-	-	-
414817	414817	414817	-	P	P	KIAC18_000424	-	-	-	414817	-	-
417009	417009	-	-	P	-	KIAC18_000426	417009	-	-	-	-	-
417186	417186	417186	+	P	P	KIAC18_000427	417186	417186	-	-	-	-
418873	418873	418873	+	P	P	KIAC18_000428	418873	-	-	-	-	-
419243	419243	419245	+	P	P	KIAC18_000429	-	-	-	-	-	-
419718	419718	419718	+	P	P	KIAC18_000430	419718	-	-	-	-	-
420264	420264	-	+	P	-	KIAC18_000431	-	-	420264	-	-	-
424482	424482	424482	+	P	P	KIAC18_000435	424482	-	-	-	-	-
425232	425232	425232	+	P	P	KIAC18_000436	-	-	-	-	-	-
426522	426522	426522	+	P	P	KIAC18_000438	426522	-	426522	-	-	-
429755	429755	429755	+	P	P	KIAC18_000441	-	429755	-	-	-	-
430297	430297	430297	+	P	P	KIAC18_000442	430297	-	-	-	-	-
435014	435014	435014	+	P	P	KIAC18_000444	435014	-	-	-	-	-
436689	436689	436694	+	P	P	KIAC18_000446	-	-	-	-	-	-
437007	437007	-	+	S	-	KIAC18_000447	-	-	-	-	-	-
437051	437051	-	+	P	-	KIAC18_000447	-	-	-	-	-	-
437227	437227	437226	+	P	P	KIAC18_000448	-	-	-	-	-	-
438474	438474	-	+	I	-	KIAC18_000450	-	-	-	-	-	-
439805	439805	439805	+	P	P	KIAC18_000452	439805	-	-	-	-	-
440063	440063	440063	+	P	P	KIAC18_000453	440063	440063	-	-	-	-
440859	440859	440859	+	P	P	KIAC18_000454	440859	-	-	-	-	-
442088	442088	-	+	P	-	KIAC18_000455	-	442088	-	-	-	-
442115	442115	442115	+	S	P	KIAC18_000455	-	-	-	-	-	-
443103	443103	443103	+	P	P	KIAC18_000456	-	443103	-	-	-	-
446435	446435	446435	+	P	P	KIAC18_000460	446435	-	446435	-	-	-
449931	449931	449931	-	P	P	KIAC18_000463	449931	-	-	-	-	-
449954	449954	449954	+	P	P	KIAC18_000464	449954	-	-	-	-	-
453295	453295	453295	+	P	P	KIAC18_000468	453295	-	-	-	-	-
454371	454371	454371	+	P	P	KIAC18_000469	-	454371	-	454371	-	-
457112	457112	-	+	I	-	KIAC18_000470	-	-	-	-	-	-
457982	457982	457982	+	P	P	KIAC18_000471	457982	-	-	-	-	-
462044	462044	462045	+	P	P	KIAC18_000475	-	462044	-	-	-	-
468368	468368	-	+	P	-	KIAC18_000483	-	-	-	-	-	-
474683	474683	-	+	P	-	KIAC18_000490	-	-	-	-	-	-
485482	485482	-	+	P	-	KIAC18_000502	-	485482	-	-	-	-
493871	493871	493871	-	A	A	KIAC18_000510	493871	-	-	-	-	-
493938	-	493938	-	-	N		493938	-	-	-	-	-
493955	493955	-	+	P	-	KIAC18_000511	493955	-	-	-	-	-
493978	-	493978	+	-	P	KIAC18_000511	493978	-	-	-	-	-
494979	494979	494979	+	P	P	KIAC18_000513	494979	-	-	-	-	-
496622	496622	496622	+	P	P	KIAC18_000515	-	496622	-	-	-	-
497961	497961	497961	+	P	P	KIAC18_000517	-	-	-	-	-	-
498011	498011	-	+	S	-	KIAC18_000517	498011	-	-	-	-	-
498108	498108	498108	+	P	P	KIAC18_000518	-	-	-	-	-	-
498414	498414	498414	+	P	P	KIAC18_000519	-	-	-	-	-	-
500043	500043	-	-	A	-	KIAC18_000520	-	-	-	-	-	-
501183	501183	-	+	P	-	KIAC18_000522	501183	-	-	-	-	-
508083	-	508083	-	-	A	KIAC18_000526	508083	-	-	-	-	-
509872	509872	509872	+	P	P	KIAC18_000527	509872	-	-	-	-	-
509988	-	509988	+	-	S	KIAC18_000527	509988	-	-	-	-	-
512420	-	512420	+	-	P	KIAC18_000531	512420	-	-	-	-	-
518369	518369	518369	+	P	P	KIAC18_000536	518369	-	-	-	-	-
518803	518803	518803	+	P	P	KIAC18_000537	-	-	-	-	-	-
521069	521069	521070	+	P	P	KIAC18_000538	-	-	-	521069	-	-
524488	524488	524488	+	P	P	KIAC18_000541	524488	-	-	-	-	-
526324	526324	526324	+	P	P	KIAC18_000543	-	-	-	526324	-	-
526504	-	526504	+	-	P	KIAC18_000544	-	-	-	-	-	-
526978	526978	526978	+	P	P	KIAC18_000545	-	-	526978	-	-	-
527915	527915	-	+	N	-		527915	-	-	-	-	-
527925	-	527925	+	-	N		527925	-	-	-	-	-
529195	-	529195	+	-	P	KIAC18_000547	529195	-	-	-	-	-
532477	-	532477	+	-	S	KIAC18_000550	532477	-	-	-	-	-
532532	532532	532532	+	P	P	KIAC18_000550	532532	-	-	-	-	-
534409	534409	534409	+	P	P	KIAC18_000551	534409	-	534409	-	-	-
534992	-	534992	+	-	P	KIAC18_000552	-	-	-	-	-	-
535551	535551	535549	+	P	P	KIAC18_000553	-	535551	-	-	-	-
537805	537805	537805	+	P	P	KIAC18_000554	-	-	-	-	-	-
542019	542019	-	-	P	-	KIAC18_000557	542019	-	-	-	-	-
542140	542140	-	+	P	-	KIAC18_000558	-	542140	-	-	-	-
544988	544988	544988	+	P	P	KIAC18_000560	-	544988	-	-	-	-
547912	547912	547912	+	P	P	KIAC18_000562	547912	-	-	-	-	-
549640	549640	549640	+	P	P	KIAC18_000564	549640	-	-	-	-	-
552165	552165	-	+	P	-	KIAC18_000566	-	552165	-	-	-	-
552552	552552	-	+	P	-	KIAC18_000567	552552	-	-	-	-	-
552581	-	552581	+	-	P	KIAC18_000567	552581	-	-	-	-	-
554966	554966	-	+	P	-	KIAC18_000569	554966	-	-	-	-	-
557209	557209	557209	+	P	P	KIAC18_000573	557209	-	-	-	-	-
563304	563304	563304	+	I	I	KIAC18_000576	-	-	563304	-	-	-
564803	564803	564804	+	P	P	KIAC18_000578	564803	-	-	-	-	-
565274	565274	565274	+	P	P	KIAC18_000579	-	565274	-	-	-	-
568103	568103	-	-	N	-		-	-	-	-	-	-
568156	568156	568154	-	N	N		-	-	-	-	-	-
568239	568239	-	+	P	-	KIAC18_000582	-	568239	-	-	-	-
570003	570003	-	+	P	-	KIAC18_000584	-	-	-	-	-	-
570937	570937	570937	+	P	P	KIAC18_000586	-	-	-	-	-	-
571300	571300	571300	+	P	P	KIAC18_000587	-	571300	-	-	-	-
574875	574875	574875	+	P	P	KIAC18_000590	574875	-	-	-	-	-
576190	576190	576190	+	P	P	KIAC18_000591	-	576190	-	-	-	-
578185	578185	578185	+	P	P	KIAC18_000594	578185	-	-	-	-	-
578505	578505	578505	+	P	P	KIAC18_000595	-	-	578505	-	-	-
584206	584206	584206	-	P	P	KIAC18_000601	584206	-	584206	-	-	-
584425	584425	584425	+	P	P	KIAC18_000602	584425	-	-	-	-	-
587385	587385	587385	+	P	P	KIAC18_000606	587385	-	-	-	-	-
588032	588032	588032	+	P	P	KIAC18_000607	588032	-	588032	-	-	-
588815	588815	588815	-	P	P	KIAC18_000608	588815	-	588815	-	-	-
589065	589065	589065	+	P	P	KIAC18_000609	589065	-	-	-	-	-
590302	590302	590302	+	P	P	KIAC18_000610	-	-	-	-	-	-
590983	590983	590983	+	P	P	KIAC18_000611	590983	-	-	-	-	-
591527	591527	591527	+	P	P	KIAC18_000612	591527	-	-	-	-	-
593402	593402	-	+	I	-	KIAC18_000613	593402	-	-	-	-	-
593409	-	593409	+	-	I	KIAC18_000613	593409	-	-	-	-	-
596694	596694	-	+	P	-	KIAC18_000617	596694	596694	-	-	-	-
603026	603026	603026	+	P	P	KIAC18_000623	603026	-	-	-	-	-
605063	605063	605062	+	P	P	KIAC18_000624	605063	-	-	-	-	-
609257	609257	609257	+	P	P	KIAC18_000627	609257	-	609257	-	-	-
611348	611348	611348	+	P	P	KIAC18_000629	611348	611348	-	-	-	-
615940	615940	615940	+	P	P	KIAC18_000633	615940	-	-	-	-	-
617562	617562	617562	+	P	P	KIAC18_000634	617562	-	-	-	-	-
620424	620424	620424	+	P	P	KIAC18_000637	620424	-	-	-	-	-
624426	624426	624426	-	P	P	KIAC18_000640	624426	-	-	-	-	-
624583	624583	-	+	P	-	KIAC18_000641	624583	-	-	-	-	-
625128	625128	-	-	A	-	KIAC18_000641	-	-	625128	-	-	-
625648	625648	625648	+	P	P	KIAC18_000643	625648	-	-	-	-	-
626896	626896	-	+	P	-	KIAC18_000645	-	626896	-	-	-	-
628268	-	628268	+	-	P	KIAC18_000647	628268	-	-	-	-	-
632214	632214	-	-	P	-	KIAC18_000651	632214	-	-	-	-	-
632325	632325	-	+	P	-	KIAC18_000652	-	632325	-	-	-	-
636854	636854	636854	-	P	P	KIAC18_000655	636854	-	-	-	-	-
636951	636951	636951	+	P	P	KIAC18_000656	636951	-	636951	-	-	-
638003	638003	638003	+	P	P	KIAC18_000657	-	-	638003	638003	-	-
639722	639722	639722	+	P	P	KIAC18_000659	639722	-	-	-	-	-
642773	642773	642773	+	P	P	KIAC18_000661	642773	-	-	-	-	-
645896	645896	645898	+	P	P	KIAC18_000664	-	-	-	-	-	-
647844	647844	647845	+	S	P	KIAC18_000665	-	-	-	-	-	-
647933	647933	-	+	P	-	KIAC18_000665	-	-	-	-	-	-
652192	652192	-	+	P	-	KIAC18_000669	-	652192	-	-	-	-
652216	652216	652216	+	S	P	KIAC18_000669	-	-	-	-	-	-
652622	652622	652622	+	P	P	KIAC18_000670	652622	-	-	-	-	-
653722	653722	653722	-	N	N		653722	-	-	-	-	-
653854	653854	653858	+	P	P	KIAC18_000672	-	653854	-	-	-	-
656120	656120	-	+	P	-	KIAC18_000674	-	-	-	-	-	-
656827	656827	656827	+	P	P	KIAC18_000675	656827	-	656827	-	-	-
658499	658499	658499	+	P	P	KIAC18_000676	-	-	-	658499	-	-
659740	-	659740	+	-	P	KIAC18_000678	-	-	-	-	-	-
659765	659765	-	+	P	-	KIAC18_000678	-	659765	-	-	-	-
663163	663163	-	+	P	-	KIAC18_000680	-	-	-	-	-	-
665409	665409	665408	+	P	P	KIAC18_000684	665409	-	-	-	-	-
666240	-	666240	+	-	I	KIAC18_000685	-	-	-	-	-	-
667317	667317	667319	+	P	P	KIAC18_000686	-	-	-	-	-	-
668372	668372	668372	+	P	P	KIAC18_000687	-	-	668372	-	-	-
670839	670839	-	+	I	-	KIAC18_000689	-	670839	-	-	-	-
674297	674297	674295	-	P	P	KIAC18_000692	674297	-	-	-	-	-
674396	674396	674396	+	P	P	KIAC18_000693	674396	-	-	-	-	-
675605	675605	675605	+	P	P	KIAC18_000694	675605	675605	-	-	-	-
679586	679586	679586	+	P	P	KIAC18_000700	679586	-	-	-	-	-
681511	681511	681511	+	P	P	KIAC18_000702	-	-	-	-	-	-
682587	682587	682587	-	P	P	KIAC18_000703	682587	-	-	-	-	-
682668	682668	-	+	P	-	KIAC18_000704	682668	-	-	-	-	-
683434	683434	683434	+	P	P	KIAC18_000705	683434	-	-	-	-	-
683541	-	683541	+	-	S	KIAC18_000705	-	-	-	-	-	-
685734	685734	685734	+	P	P	KIAC18_000706	685734	685734	-	-	-	-
686427	686427	686427	+	P	P	KIAC18_000707	-	686427	-	-	-	-
688871	688871	688871	+	P	P	KIAC18_000711	688871	-	-	688871	-	-
689737	689737	689737	+	P	P	KIAC18_000712	689737	-	-	-	-	-
690562	690562	690562	+	P	P	KIAC18_000713	690562	-	-	-	-	-
691115	691115	691115	+	P	P	KIAC18_000714	691115	-	-	-	-	-
692527	692527	-	+	P	-	KIAC18_000716	-	-	-	-	-	-
693506	693506	-	+	P	-	KIAC18_000717	-	693506	-	-	-	-
695233	695233	695233	+	P	P	KIAC18_000721	-	-	-	-	-	-
697253	697253	697252	+	P	P	KIAC18_000723	697253	-	-	-	-	-
698207	698207	698207	+	P	P	KIAC18_000724	698207	-	-	-	-	-
700467	700467	700467	+	P	P	KIAC18_000725	700467	-	-	-	-	-
702220	702220	702222	+	P	P	KIAC18_000728	-	702220	-	-	-	-
703883	703883	-	-	A	-	KIAC18_000729	703883	-	-	-	-	-
706166	706166	706166	+	N	N		706166	-	-	-	-	-
706605	706605	-	+	P	-	KIAC18_000732	-	-	-	-	-	-
710173	710173	-	+	P	-	KIAC18_000734	-	710173	-	-	-	-
710508	710508	710508	+	P	P	KIAC18_000735	710508	-	710508	-	-	-
716133	716133	716133	+	I	I	KIAC18_000738	-	-	-	-	-	-
718056	718056	-	-	I	-	KIAC18_000740	718056	-	-	-	-	-
718780	718780	718780	-	P	P	KIAC18_000741	718780	-	-	-	-	-
718857	718857	718857	+	P	P	KIAC18_000742	718857	-	-	-	-	-
719349	719349	719349	+	N	N		719349	-	-	-	719349	-
722153	722153	722153	-	P	P	KIAC18_000743	722153	-	-	-	-	-
722242	722242	722242	+	N	N		722242	-	-	-	-	-
724251	724251	724251	-	P	P	KIAC18_000745	-	-	-	-	-	-
725153	725153	725153	+	N	N		725153	-	-	-	-	-
728529	-	728529	+	-	P	KIAC18_000751	-	728529	728529	-	-	-
731413	731413	731413	+	P	P	KIAC18_000753	731413	-	-	-	-	-
732327	732327	732327	+	P	P	KIAC18_000754	732327	-	-	-	-	-
733037	733037	733037	+	P	P	KIAC18_000755	-	733037	-	-	-	-
737298	737298	737298	+	P	P	KIAC18_000761	737298	-	-	-	-	-
739559	739559	739559	+	P	P	KIAC18_000763	739559	739559	-	-	-	-
740541	740541	740541	+	P	P	KIAC18_000765	740541	-	-	-	-	-
743577	-	743577	+	-	P	KIAC18_000768	743577	-	-	-	-	-
744628	744628	744628	+	P	P	KIAC18_000769	744628	-	744628	-	-	-
745331	745331	-	+	P	-	KIAC18_000770	745331	745331	-	-	-	-
757043	757043	757043	+	P	P	KIAC18_000780	757043	-	-	-	-	-
757242	757242	757242	-	N	N		-	-	-	-	-	-
757306	757306	757306	-	N	N		-	-	-	-	-	-
757365	757365	-	+	P	-	KIAC18_000781	-	757365	-	-	-	-
760561	760561	-	-	P	-	KIAC18_000783	760561	-	-	-	-	-
760788	760788	760788	+	P	P	KIAC18_000784	760788	-	-	-	-	-
760997	760997	760997	+	P	P	KIAC18_000785	760997	-	760997	-	-	-
764037	764037	764037	+	P	P	KIAC18_000788	764037	-	-	-	-	-
764630	764630	764630	+	P	P	KIAC18_000789	-	-	-	-	-	-
766062	766062	-	-	A	-	KIAC18_000791	766062	-	766062	-	-	-
766140	766140	-	+	P	-	KIAC18_000792	766140	-	-	-	-	-
768908	768908	-	+	P	-	KIAC18_000793	-	768908	-	-	-	-
768931	-	768931	+	-	P	KIAC18_000793	-	-	-	-	-	-
770206	770206	770206	+	P	P	KIAC18_000795	770206	-	770206	-	-	-
770664	770664	770664	+	P	P	KIAC18_000796	770664	-	-	-	-	-
776006	776006	776006	+	P	P	KIAC18_000802	776006	-	-	-	-	-
778419	778419	778419	+	P	P	KIAC18_000805	778419	-	778419	-	-	-
779075	779075	779075	+	P	P	KIAC18_000806	-	-	-	-	-	-
784389	784389	784389	+	P	P	KIAC18_000814	784389	-	-	-	-	-
784822	784822	784822	+	P	P	KIAC18_000815	-	-	-	-	-	-
788712	788712	788712	+	P	P	KIAC18_000820	788712	-	-	-	-	-
790290	790290	790290	+	P	P	KIAC18_000823	790290	-	-	-	-	-
792050	-	792050	+	-	P	KIAC18_000824	-	-	-	-	-	-
792137	792137	-	+	P	-	KIAC18_000824	-	-	-	-	-	-
796823	796823	796823	+	P	P	KIAC18_000829	796823	-	-	-	-	-
798309	-	798309	+	-	P	KIAC18_000830	798309	-	-	-	-	-
800735	800735	800735	-	P	P	KIAC18_000832	-	-	-	-	-	-
800880	800880	-	+	P	-	KIAC18_000833	800880	-	-	-	-	-
803589	803589	-	+	P	-	KIAC18_000838	803589	-	-	-	-	-
805151	805151	805151	+	P	P	KIAC18_000839	-	-	-	-	-	-
806752	806752	806752	+	P	P	KIAC18_000840	-	806752	-	-	-	-
811587	811587	811587	-	P	P	KIAC18_000843	811587	-	-	-	-	-
811686	811686	-	+	P	-	KIAC18_000844	811686	-	-	-	-	-
812422	812422	812422	+	P	P	KIAC18_000845	-	-	812422	-	-	-
814259	-	814259	-	-	P	KIAC18_000847	814259	-	-	-	-	-
815250	-	815250	-	-	P	KIAC18_000848	815250	-	-	-	-	-
820356	-	820356	-	-	P	KIAC18_000854	-	-	-	-	-	-
820378	820378	-	-	P	-	KIAC18_000854	-	-	-	-	-	-
821034	821034	821034	-	I	I	KIAC18_000855	-	-	-	-	-	-
821307	821307	821305	-	P	P	KIAC18_000855	-	-	-	-	-	-
822782	822782	822782	-	P	P	KIAC18_000857	822782	822782	-	-	-	-
828216	828216	828216	-	P	P	KIAC18_000862	-	828216	-	-	-	-
828712	828712	828712	-	P	P	KIAC18_000863	828712	-	-	-	-	-
829505	-	829505	-	-	P	KIAC18_000864	829505	-	-	-	-	-
829535	829535	-	-	P	-	KIAC18_000864	-	-	-	-	-	-
832099	832099	-	-	P	-	KIAC18_000867	832099	-	-	-	-	-
833544	833544	-	-	P	-	KIAC18_000869	833544	-	-	-	-	-
834351	834351	834351	-	P	P	KIAC18_000870	834351	-	-	-	-	-
834379	-	834379	+	-	A	KIAC18_000871	-	-	-	-	-	-
836366	836366	836366	-	P	P	KIAC18_000871	836366	-	-	-	-	-
836440	836440	-	+	P	-	KIAC18_000872	-	836440	-	-	-	-
839079	839079	839079	-	P	P	KIAC18_000873	839079	-	-	-	-	-
839412	839412	-	+	A	-	KIAC18_000874	839412	-	-	-	-	-
840809	840809	840809	-	P	P	KIAC18_000876	-	840809	-	-	-	-
840960	840960	840960	+	P	P	KIAC18_000877	840960	-	-	-	840960	-
843546	843546	-	+	A	-	KIAC18_000880	843546	-	843546	-	-	-
843628	843628	843628	-	P	P	KIAC18_000880	843628	-	843628	-	-	-
845119	845119	845119	-	I	I	KIAC18_000881	-	-	-	-	-	-
846219	846219	-	-	P	-	KIAC18_000882	-	846219	-	-	-	-
846231	-	846231	-	-	P	KIAC18_000882	-	-	-	-	-	-
846350	846350	846350	+	P	P	KIAC18_000883	846350	-	-	-	-	-
847682	847682	847682	-	P	P	KIAC18_000884	847682	-	-	-	-	-
851949	851949	-	-	P	-	KIAC18_000889	851949	-	-	-	-	-
859695	859695	859695	-	P	P	KIAC18_000896	859695	-	-	859695	-	-
860406	860406	860406	-	P	P	KIAC18_000897	860406	-	-	-	-	-
865116	865116	865116	-	P	P	KIAC18_000902	865116	-	-	-	-	-
867692	867692	-	-	P	-	KIAC18_000903	-	867692	-	-	-	-
868123	868123	868123	-	P	P	KIAC18_000904	868123	-	-	-	-	-
869645	-	869645	-	-	S	KIAC18_000905	869645	-	-	-	-	-
869670	869670	869670	-	P	P	KIAC18_000905	869670	-	-	-	-	-
871132	-	871132	-	-	S	KIAC18_000907	-	-	-	-	-	-
871184	871184	871184	-	P	P	KIAC18_000907	-	-	-	-	-	-
872112	-	872112	-	-	P	KIAC18_000909	-	-	-	-	-	-
872725	872725	-	-	I	-	KIAC18_000910	872725	-	-	-	-	-
873021	873021	873021	-	P	P	KIAC18_000910	873021	-	-	-	-	-
876539	876539	876539	+	A	A	KIAC18_000913	-	-	-	-	-	-
877605	877605	877605	-	P	P	KIAC18_000913	877605	-	-	-	-	-
877683	877683	-	+	P	-	KIAC18_000914	877683	-	-	-	-	-
880714	-	880714	+	-	A	KIAC18_000916	880714	-	-	-	-	-
880999	-	880999	-	-	P	KIAC18_000916	-	-	-	-	-	-
881111	881111	-	-	S	-	KIAC18_000916	-	-	-	-	-	-
881147	881147	-	-	P	-	KIAC18_000916	-	-	-	-	-	-
882549	882549	882549	-	P	P	KIAC18_000918	882549	-	882549	-	-	-
883558	-	883558	+	-	A	KIAC18_000920	883558	-	-	-	883558	-
884211	884211	884211	-	P	P	KIAC18_000921	884211	-	-	-	-	-
886197	886197	-	-	I	-	KIAC18_000922	886197	-	-	-	-	-
887358	887358	887358	-	P	P	KIAC18_000922	887358	-	-	-	-	-
890957	890957	890957	-	P	P	KIAC18_000928	-	890957	-	-	-	-
900538	900538	900538	-	P	P	KIAC18_000937	900538	-	-	-	-	-
902786	902786	902786	-	P	P	KIAC18_000938	902786	902786	-	-	-	-
903116	903116	903116	-	N	N		903116	-	-	-	-	-
905510	905510	905510	-	P	P	KIAC18_000942	905510	905510	-	-	-	-
906578	906578	906578	-	P	P	KIAC18_000943	906578	-	-	-	-	-
907082	907082	907082	-	P	P	KIAC18_000944	907082	-	-	-	-	-
908401	908401	908399	-	P	P	KIAC18_000945	-	908401	-	-	-	-
908521	908521	-	+	P	-	KIAC18_000946	-	908521	-	-	-	-
910075	910075	910075	+	P	P	KIAC18_000947	910075	-	-	-	-	-
915577	915577	-	-	P	-	KIAC18_000951	915577	-	-	-	-	-
915842	915842	915844	+	P	P	KIAC18_000952	-	-	-	-	-	-
917941	917941	917941	+	P	P	KIAC18_000953	917941	-	-	-	917941	-
918764	918764	918764	-	P	P	KIAC18_000958	918764	-	-	-	-	-
918840	-	918840	-	-	S	KIAC18_000958	918840	-	-	-	-	-
920060	920060	920060	+	P	P	KIAC18_000961	920060	-	-	-	-	-
926689	926689	926689	-	I	I	KIAC18_000971	926689	-	-	-	-	-
930623	930623	-	-	P	-	KIAC18_000972	-	930623	-	-	-	-
932937	932937	-	-	P	-	KIAC18_000974	932937	-	-	-	-	-
940320	940320	940320	-	P	P	KIAC18_000982	-	940320	-	-	-	-
941841	941841	941841	-	P	P	KIAC18_000983	941841	-	-	-	-	-
943097	943097	943097	-	P	P	KIAC18_000984	-	943097	-	-	-	-
944098	944098	944098	-	P	P	KIAC18_000985	-	944098	-	-	-	-
944390	-	944390	-	-	N		-	-	-	-	-	-
944444	944444	944444	-	N	N		-	-	-	-	-	-
944505	944505	944505	-	N	N		944505	-	-	-	944505	-
946962	946962	946962	-	P	P	KIAC18_000989	946962	946962	-	-	-	-
947924	947924	-	-	P	-	KIAC18_000991	-	947924	-	-	-	-
948056	948056	948058	+	P	P	KIAC18_000992	948056	-	-	-	-	-
948441	-	948441	-	-	A	KIAC18_000992	948441	-	-	-	-	-
948556	948556	948556	+	P	P	KIAC18_000993	948556	-	-	-	-	-
950900	950900	-	+	S	-	KIAC18_000995	-	-	-	-	-	-
950983	950983	-	+	P	-	KIAC18_000995	950983	-	-	-	-	-
951656	951656	951656	-	P	P	KIAC18_000996	951656	-	-	-	-	-
951783	951783	-	+	P	-	KIAC18_000997	951783	-	-	-	-	-
957600	957600	957600	-	P	P	KIAC18_001001	-	957600	-	-	-	-
958951	-	958951	+	-	A	KIAC18_001002	958951	-	-	-	-	-
959506	959506	959505	-	P	P	KIAC18_001003	-	-	-	-	-	-
960692	960692	960692	-	P	P	KIAC18_001004	-	960692	-	-	-	-
961059	961059	-	-	P	-	KIAC18_001005	-	961059	-	-	-	-
961866	961866	-	+	I	-	KIAC18_001006	961866	-	-	-	-	-
965054	-	965054	+	-	N		965054	-	-	-	-	-
966197	966197	966197	-	P	P	KIAC18_001008	-	966197	-	-	-	-
966642	966642	966642	-	P	P	KIAC18_001009	966642	-	966642	-	-	-
967909	967909	-	-	N	-		-	-	-	-	-	-
969189	969189	969189	-	P	P	KIAC18_001011	969189	-	-	-	-	-
976188	976188	976188	-	N	N		976188	-	976188	-	-	-
977032	977032	-	-	P	-	KIAC18_001019	977032	-	-	-	-	-
977147	977147	-	+	P	-	KIAC18_001020	-	977147	-	-	-	-
980278	980278	-	-	P	-	KIAC18_001022	980278	-	-	-	-	-
983848	983848	-	-	P	-	KIAC18_001023	983848	-	-	-	-	-
983953	983953	-	+	P	-	KIAC18_001024	-	983953	-	-	-	-
988317	988317	988317	+	P	P	KIAC18_001027	-	-	-	-	-	-
992109	992109	992109	-	P	P	KIAC18_001030	-	-	-	992109	-	-
992696	992696	-	-	P	-	KIAC18_001031	992696	992696	-	-	-	-
998226	-	998226	-	-	P	KIAC18_001034	998226	-	-	-	-	-
998233	998233	-	-	P	-	KIAC18_001034	-	998233	-	-	-	-
999624	999624	999624	-	P	P	KIAC18_001036	999624	-	999624	-	-	-
1001974	1001974	1001976	-	P	P	KIAC18_001039	1001974	1001974	-	-	-	-
1002087	1002087	1002086	+	P	P	KIAC18_001040	-	-	-	1002087	-	-
1003340	1003340	-	+	P	-	KIAC18_001041	1003340	-	1003340	-	-	-
1006979	1006979	1006979	-	P	P	KIAC18_001043	1006979	-	-	-	-	-
1007201	1007201	1007201	-	I	I	KIAC18_001044	-	-	1007201	-	-	-
1011534	1011534	1011534	-	P	P	KIAC18_001050	1011534	1011534	-	-	-	-
1013149	1013149	1013149	-	P	P	KIAC18_001051	-	-	-	-	-	1013149
1015580	1015580	-	-	P	-	KIAC18_001054	-	1015580	-	-	-	-
1015711	1015711	-	+	P	-	KIAC18_001055	1015711	-	-	-	-	-
1016934	1016934	1016934	-	P	P	KIAC18_001056	1016934	-	-	-	-	-
1017857	1017857	1017857	+	N	N		1017857	-	-	-	-	-
1025404	1025404	-	-	P	-	KIAC18_001064	1025404	-	-	-	-	-
1025548	1025548	1025548	+	P	P	KIAC18_001065	-	1025548	-	-	-	-
1036212	1036212	-	-	P	-	KIAC18_001072	1036212	-	-	-	-	-
1040750	-	1040750	+	-	A	KIAC18_001076	1040750	-	-	-	-	-
1053031	1053031	-	-	P	-	KIAC18_001086	1053031	-	-	-	-	-
1055809	1055809	-	-	P	-	KIAC18_001089	1055809	1055809	-	-	-	-
1056009	1056009	1056009	+	P	P	KIAC18_001090	1056009	-	-	-	-	-
1058305	1058305	1058305	-	I	I	KIAC18_001091	-	-	-	-	-	-
1059568	1059568	-	-	P	-	KIAC18_001091	1059568	-	-	-	-	-
1059650	1059650	-	+	N	-		-	1059650	-	-	-	-
1063259	1063259	1063259	-	P	P	KIAC18_001095	1063259	-	-	-	-	-
1065112	1065112	1065112	-	P	P	KIAC18_001097	-	-	-	-	-	-
1065341	1065341	-	+	P	-	KIAC18_001098	1065341	-	-	-	-	-
1066121	1066121	1066120	-	P	P	KIAC18_001099	-	-	1066121	-	-	-
1066421	1066421	1066421	-	P	P	KIAC18_001100	1066421	-	-	-	-	-
1067943	1067943	-	+	P	-	KIAC18_001102	1067943	1067943	-	-	-	-
1068624	-	1068624	+	-	I	KIAC18_001102	1068624	-	-	-	-	-
1069439	1069439	1069439	+	P	P	KIAC18_001103	1069439	-	-	-	-	-
1072607	1072607	-	-	P	-	KIAC18_001104	-	1072607	-	-	-	-
1077141	-	1077141	-	-	S	KIAC18_001109	-	-	-	-	-	-
1077240	1077240	1077240	-	P	P	KIAC18_001109	-	-	-	-	-	-
1078067	1078067	1078067	-	P	P	KIAC18_001110	1078067	-	-	-	-	-
1078102	1078102	1078102	+	P	P	KIAC18_001111	1078102	-	-	-	-	-
1079331	1079331	1079331	-	N	N		-	1079331	-	-	-	-
1079557	1079557	1079559	+	P	P	KIAC18_001112	1079557	-	-	-	-	-
1080080	1080080	1080080	-	P	P	KIAC18_001113	1080080	-	1080080	-	-	-
1080639	1080639	1080639	-	P	P	KIAC18_001114	1080639	-	-	-	-	-
1083395	1083395	1083395	-	P	P	KIAC18_001116	-	1083395	-	-	-	-
1083907	1083907	1083907	-	P	P	KIAC18_001117	1083907	-	-	-	-	-
1085285	1085285	1085285	-	P	P	KIAC18_001118	-	1085285	-	-	-	-
1085869	1085869	1085869	-	P	P	KIAC18_001119	1085869	1085869	-	-	-	-
1086045	-	1086045	+	-	A	KIAC18_001120	1086045	-	-	-	-	-
1087371	1087371	-	-	P	-	KIAC18_001121	-	1087371	-	-	-	-
1087511	1087511	1087511	+	P	P	KIAC18_001122	1087511	-	-	-	1087511	-
1087934	-	1087934	+	-	P	KIAC18_001123	1087934	-	-	-	-	-
1088026	1088026	-	+	P	-	KIAC18_001123	1088026	-	1088026	-	-	-
1088577	1088577	-	+	P	-	KIAC18_001124	1088577	-	-	-	-	-
1089520	1089520	1089520	+	P	P	KIAC18_001125	1089520	-	-	-	-	-
1090520	1090520	1090520	+	N	N		1090520	-	-	-	-	-
1091827	1091827	-	-	P	-	KIAC18_001126	1091827	-	-	-	-	-
1093188	1093188	1093188	-	P	P	KIAC18_001127	1093188	-	-	-	-	-
1094591	1094591	1094591	-	P	P	KIAC18_001138	-	-	-	-	-	-
1095307	1095307	1095306	-	P	P	KIAC18_001141	1095307	-	-	-	-	-
1101110	1101110	1101110	-	P	P	KIAC18_001146	1101110	-	-	-	-	-
1101364	1101364	1101364	+	P	P	KIAC18_001147	1101364	-	-	-	-	-
1105142	1105142	-	-	P	-	KIAC18_001149	-	-	-	-	-	-
1105438	1105438	1105438	-	P	P	KIAC18_001150	-	-	-	-	-	-
1107418	1107418	1107418	-	N	N		1107418	-	-	-	-	-
1107497	1107497	1107497	-	N	N		1107497	-	-	-	-	-
1107580	1107580	1107580	-	N	N		1107580	-	-	-	-	-
1108122	1108122	1108122	-	N	N		1108122	-	-	-	-	-
1110980	1110980	-	-	P	-	KIAC18_001153	1110980	-	-	-	-	-
1111068	1111068	1111068	+	P	P	KIAC18_001154	-	-	-	-	-	-
1111949	1111949	-	+	P	-	KIAC18_001155	1111949	-	-	-	-	-
1113969	1113969	1113969	+	P	P	KIAC18_001156	1113969	-	-	-	-	-
1114560	1114560	1114560	+	P	P	KIAC18_001157	1114560	-	1114560	-	-	-
1119007	1119007	1119007	-	P	P	KIAC18_001160	1119007	-	-	-	-	-
1123115	1123115	-	-	P	-	KIAC18_001164	-	-	-	-	-	-
1123487	1123487	1123487	-	P	P	KIAC18_001165	1123487	-	-	-	-	-
1123590	1123590	-	+	P	-	KIAC18_001166	1123590	1123590	-	-	-	-
1124892	1124892	1124892	+	P	P	KIAC18_001167	-	1124892	-	-	-	-
1128658	1128658	1128658	+	A	A	KIAC18_001169	1128658	-	-	-	-	-
1128864	1128864	1128864	-	P	P	KIAC18_001169	1128864	-	-	-	-	-
1128969	-	1128969	+	-	N		1128969	-	-	-	-	-
1129642	-	1129642	+	-	A	KIAC18_001171	1129642	-	-	-	-	-
1131100	1131100	-	-	P	-	KIAC18_001171	-	1131100	-	-	-	-
1131239	1131239	-	+	P	-	KIAC18_001172	1131239	-	-	-	-	-
1135918	1135918	1135918	-	P	P	KIAC18_001173	1135918	-	1135918	-	-	-
1138222	1138222	1138222	-	P	P	KIAC18_001175	-	-	-	-	-	-
1138665	1138665	1138665	-	P	P	KIAC18_001176	1138665	-	-	-	-	-
1140094	1140094	1140092	-	N	N		1140094	-	-	-	-	-
1140209	1140209	1140209	-	N	N		1140209	-	-	-	-	-
1140320	1140320	1140320	+	P	P	KIAC18_001180	1140320	-	-	-	-	-
1153078	1153078	1153078	-	P	P	KIAC18_001183	1153078	-	-	-	-	-
1158023	1158023	1158023	-	P	P	KIAC18_001186	1158023	-	-	-	-	-
1158985	1158985	-	-	P	-	KIAC18_001187	-	1158985	-	-	-	-
1159179	1159179	-	+	P	-	KIAC18_001188	1159179	-	-	-	-	-
1162222	1162222	1162222	-	P	P	KIAC18_001191	1162222	-	-	-	-	-
1163782	-	1163782	-	-	P	KIAC18_001194	1163782	-	-	-	-	-
1163826	1163826	1163826	-	P	S	KIAC18_001194	-	1163826	-	-	-	-
1163923	1163923	1163923	+	P	P	KIAC18_001195	1163923	-	-	-	-	-
1166094	1166094	1166094	+	P	P	KIAC18_001196	1166094	-	-	-	-	-
1167549	1167549	1167550	+	P	P	KIAC18_001197	1167549	-	1167549	-	-	-
1170370	1170370	1170370	-	P	P	KIAC18_001199	1170370	-	-	-	-	-
1172846	1172846	-	-	P	-	KIAC18_001201	1172846	-	-	-	-	-
1176943	1176943	1176944	-	P	P	KIAC18_001205	-	1176943	-	-	-	-
1177089	1177089	1177089	+	P	P	KIAC18_001206	-	-	-	-	-	-
1178549	1178549	1178549	-	I	I	KIAC18_001207	-	-	-	-	-	-
1178854	1178854	-	-	P	-	KIAC18_001207	1178854	-	-	-	-	-
1179763	-	1179763	-	-	P	KIAC18_001208	-	-	-	-	-	-
1182098	1182098	1182098	-	P	P	KIAC18_001211	1182098	-	-	-	-	-
1189705	1189705	1189705	-	P	P	KIAC18_001216	-	-	-	-	-	-
1199312	1199312	-	+	P	-	KIAC18_001225	-	1199312	-	-	-	-
1201022	1201022	-	-	P	-	KIAC18_001227	-	-	-	-	-	-
1201600	1201600	-	-	P	-	KIAC18_001228	1201600	-	-	-	-	-
1204880	1204880	1204880	+	P	P	KIAC18_001232	1204880	-	-	-	-	-
1208228	1208228	-	-	P	-	KIAC18_001237	1208228	-	-	-	-	-
1208300	1208300	1208300	+	P	P	KIAC18_001238	1208300	-	-	-	-	-
1209857	1209857	-	-	N	-		1209857	-	-	-	-	-
1210315	1210315	1210315	-	P	P	KIAC18_001239	1210315	-	-	-	-	-
1211426	1211426	1211426	-	P	P	KIAC18_001241	1211426	1211426	-	-	-	-
1213083	1213083	1213083	-	P	P	KIAC18_001242	1213083	-	-	-	-	-
1216395	1216395	1216395	+	N	N		1216395	-	1216395	-	-	-
1219627	1219627	1219627	-	P	P	KIAC18_001249	-	-	-	-	-	-
1219795	1219795	1219795	+	P	P	KIAC18_001250	1219795	-	-	-	-	-
1224422	-	1224422	-	-	P	KIAC18_001254	1224422	-	-	-	1224422	-
1226841	1226841	-	-	P	-	KIAC18_001256	-	1226841	-	-	-	-
1227190	1227190	1227190	+	P	P	KIAC18_001257	1227190	-	-	-	-	-
1228667	1228667	1228667	-	P	P	KIAC18_001258	1228667	-	-	-	-	-
1230974	1230974	1230974	-	P	P	KIAC18_001261	1230974	-	-	-	-	-
1232843	1232843	1232843	-	P	P	KIAC18_001263	1232843	-	-	-	-	-
1233813	1233813	1233813	-	P	P	KIAC18_001264	1233813	-	-	-	-	-
1237195	1237195	1237195	-	P	P	KIAC18_001267	1237195	-	-	-	-	-
1237298	1237298	-	+	P	-	KIAC18_001268	1237298	-	-	-	-	-
1252421	1252421	1252421	-	P	P	KIAC18_001280	1252421	-	-	-	-	-
1254861	1254861	-	-	P	-	KIAC18_001283	1254861	-	1254861	-	-	-
1256110	1256110	-	-	P	-	KIAC18_001284	1256110	-	-	-	-	-
1258239	-	1258239	+	-	A	KIAC18_001287	-	-	-	-	-	-
1260629	1260629	1260629	-	P	P	KIAC18_001288	-	-	-	-	-	-
1266956	1266956	-	-	P	-	KIAC18_001295	1266956	-	-	-	-	-
1269866	1269866	1269866	-	P	P	KIAC18_001298	1269866	-	-	-	-	-
1269922	1269922	-	+	P	-	KIAC18_001299	1269922	-	-	-	-	-
1271003	1271003	1271003	+	P	P	KIAC18_001300	1271003	-	-	-	-	-
1276631	1276631	-	-	P	-	KIAC18_001305	1276631	-	-	-	-	-
1283606	1283606	1283606	+	P	P	KIAC18_001310	-	-	-	-	-	-
1293774	1293774	1293774	-	P	P	KIAC18_001317	1293774	-	-	-	1293774	-
1296126	-	1296126	-	-	P	KIAC18_001318	1296126	-	-	-	1296126	-
1296472	1296472	-	+	N	-		-	1296472	-	-	-	-
1296526	1296526	-	+	N	-		-	-	-	-	-	-
1298585	-	1298585	-	-	P	KIAC18_001319	1298585	-	-	-	1298585	-
1301985	1301985	-	-	A	-	KIAC18_001321	1301985	-	-	-	-	-
1305434	-	1305434	+	-	P	KIAC18_001323	1305434	-	-	-	-	-
1309074	-	1309074	+	-	I	KIAC18_001327	-	-	-	-	-	-
1315954	1315954	-	+	P	-	KIAC18_001334	1315954	1315954	-	-	-	-
1322317	1322317	-	-	P	-	KIAC18_001336	-	-	-	-	-	-
1325028	-	1325028	-	-	A	KIAC18_001338	1325028	-	1325028	-	-	-
1333802	1333802	1333802	-	P	P	KIAC18_001347	-	-	1333802	-	-	-
1333900	1333900	1333900	-	S	S	KIAC18_001347	1333900	-	-	-	-	-
1334439	1334439	-	-	P	-	KIAC18_001348	1334439	-	-	-	-	-
1335287	1335287	1335287	-	P	P	KIAC18_001349	1335287	-	-	-	-	-
1335586	1335586	1335586	+	P	P	KIAC18_001350	1335586	-	1335586	-	-	-
1336792	1336792	-	-	P	-	KIAC18_001352	1336792	-	-	-	-	-
1340252	1340252	1340252	-	P	P	KIAC18_001357	1340252	-	-	-	-	-
1340355	1340355	1340355	+	P	P	KIAC18_001358	1340355	-	-	-	-	-
1342827	-	1342827	+	-	P	KIAC18_001360	1342827	-	-	-	-	-
1343624	1343624	1343624	+	P	P	KIAC18_001361	-	-	1343624	-	-	-
1345498	1345498	1345498	-	P	P	KIAC18_001362	-	-	1345498	-	-	-
1345619	1345619	1345619	+	P	P	KIAC18_001363	1345619	-	-	-	-	-
1354338	1354338	1354338	-	P	P	KIAC18_001369	1354338	-	1354338	-	-	-
1355238	1355238	1355238	-	P	P	KIAC18_001370	1355238	-	-	-	-	-
1356976	-	1356976	-	-	P	KIAC18_001372	-	-	-	-	-	-
1357025	1357025	-	-	P	-	KIAC18_001372	1357025	-	-	-	-	-
1361130	1361130	1361129	-	P	P	KIAC18_001374	-	-	-	-	-	-
1361574	1361574	1361574	-	N	N		1361574	-	-	-	-	-
1367280	1367280	1367280	+	P	P	KIAC18_001383	-	-	1367280	-	-	-
1367464	1367464	1367464	-	A	A	KIAC18_001383	1367464	-	-	-	-	-
1370853	1370853	-	-	P	-	KIAC18_001386	-	1370853	-	-	-	-
1376156	1376156	1376156	-	P	P	KIAC18_001389	1376156	-	-	-	-	-
1381312	1381312	-	-	P	-	KIAC18_001395	1381312	-	-	-	-	-
1381322	1381322	1381322	+	P	P	KIAC18_001396	1381322	-	-	-	-	-
1382555	1382555	1382555	-	I	I	KIAC18_001397	1382555	-	-	-	-	-
1388468	1388468	-	-	P	-	KIAC18_001402	1388468	-	-	-	-	-
1389130	1389130	-	+	P	-	KIAC18_001404	1389130	-	-	-	-	-
1393146	-	1393146	-	-	P	KIAC18_001408	1393146	-	-	-	-	-
1397514	1397514	1397514	-	P	P	KIAC18_001411	1397514	-	-	-	-	-
1402069	1402069	1402069	-	P	P	KIAC18_001413	-	1402069	-	-	-	-
1402805	1402805	1402805	-	P	P	KIAC18_001414	1402805	-	1402805	-	-	-
1406218	1406218	-	-	P	-	KIAC18_001417	1406218	-	-	-	-	-
1410924	-	1410924	-	-	S	KIAC18_001420	-	-	-	-	-	-
1411005	1411005	1411005	-	P	P	KIAC18_001420	-	1411005	-	-	-	-
1411141	1411141	-	+	P	-	KIAC18_001421	1411141	1411141	-	-	-	-
1415775	1415775	-	-	P	-	KIAC18_001424	1415775	1415775	-	-	-	-
1415898	1415898	-	+	S	-	KIAC18_001425	1415898	-	-	-	-	-
1415954	1415954	1415954	+	P	P	KIAC18_001425	1415954	-	-	-	-	-
1418784	1418784	1418784	+	P	P	KIAC18_001428	1418784	1418784	-	-	-	-
1421264	1421264	1421264	-	P	P	KIAC18_001430	1421264	-	-	-	-	-
1424213	1424213	1424213	-	P	P	KIAC18_001433	1424213	-	-	-	-	-
1425759	1425759	1425759	-	I	I	KIAC18_001435	1425759	-	-	-	-	-
1426567	1426567	-	-	P	-	KIAC18_001435	1426567	-	-	-	-	-
1426589	1426589	-	+	P	-	KIAC18_001436	1426589	-	-	-	-	-
1431851	1431851	1431851	-	P	P	KIAC18_001441	1431851	-	-	-	-	-
1433837	1433837	-	-	P	-	KIAC18_001444	1433837	-	-	-	-	-
1434759	-	1434759	+	-	A	KIAC18_001446	1434759	-	-	-	-	-
1434865	1434865	-	+	A	-	KIAC18_001446	1434865	-	-	-	-	-
1448204	1448204	-	-	P	-	KIAC18_001456	-	1448204	-	-	-	-
1448910	1448910	1448910	+	A	A	KIAC18_001457	1448910	-	-	-	-	-
1451203	1451203	-	+	A	-	KIAC18_001459	1451203	-	-	-	-	-
1452825	1452825	1452823	-	P	P	KIAC18_001461	1452825	-	-	-	-	-
1453515	1453515	1453515	+	P	P	KIAC18_001463	-	1453515	-	-	-	-
1455471	1455471	-	-	P	-	KIAC18_001465	1455471	-	-	-	-	-
1455488	1455488	1455488	+	P	P	KIAC18_001466	1455488	-	-	-	-	-
1459339	-	1459339	-	-	P	KIAC18_001469	1459339	-	1459339	-	-	-
1459423	1459423	-	-	P	-	KIAC18_001469	1459423	-	-	-	-	-
1461052	1461052	1461052	+	P	P	KIAC18_001471	1461052	-	-	-	-	-
1461579	1461579	-	+	P	-	KIAC18_001472	1461579	-	-	-	-	-
1465293	1465293	1465293	-	P	P	KIAC18_001474	-	1465293	-	-	-	-
1465422	1465422	1465422	+	P	P	KIAC18_001475	1465422	-	-	-	-	-
1466623	1466623	-	+	P	-	KIAC18_001476	1466623	-	-	-	-	-
1467923	1467923	-	+	P	-	KIAC18_001477	-	-	-	-	-	-
1484401	1484401	1484401	-	P	P	KIAC18_001487	-	-	-	-	-	-
1484950	-	1484950	-	-	I	KIAC18_001488	1484950	-	-	-	-	-
1486359	-	1486359	-	-	P	KIAC18_001489	1486359	-	-	-	-	-
1486480	1486480	1486480	+	P	P	KIAC18_001490	1486480	1486480	-	-	-	-
1489543	1489543	1489543	-	P	P	KIAC18_001493	-	1489543	-	-	-	-
1489692	1489692	1489692	+	P	P	KIAC18_001494	1489692	-	-	-	-	-
1495893	1495893	1495893	-	P	P	KIAC18_001499	1495893	-	-	-	-	-
1498059	1498059	1498059	-	P	P	KIAC18_001500	1498059	-	-	-	-	-
1500291	1500291	-	-	P	-	KIAC18_001502	1500291	-	-	-	-	-
1500382	1500382	1500382	+	P	P	KIAC18_001503	1500382	-	-	-	-	-
1501023	1501023	-	+	P	-	KIAC18_001504	-	-	-	-	-	-
1504015	-	1504015	-	-	P	KIAC18_001506	-	-	-	-	-	-
1505319	1505319	1505319	+	P	P	KIAC18_001509	1505319	-	-	-	-	-
1516262	1516262	1516262	+	P	P	KIAC18_001514	1516262	-	-	-	-	-
1521059	1521059	1521059	-	P	P	KIAC18_001516	1521059	-	-	-	-	-
1521089	1521089	-	+	P	-	KIAC18_001517	1521089	-	-	-	-	-
1527137	1527137	-	-	N	-		1527137	-	-	-	-	-
1530728	1530728	-	-	N	-		1530728	-	-	-	-	-
1531946	1531946	-	-	P	-	KIAC18_001525	-	1531946	-	-	-	-
1542190	1542190	1542191	-	I	I	KIAC18_001528	-	-	1542190	-	-	-
1553417	1553417	1553417	+	P	P	KIAC18_001533	1553417	-	-	-	-	-
1559992	1559992	1559992	-	P	S	KIAC18_001539	-	-	-	-	-	-
1560042	1560042	1560042	-	S	P	KIAC18_001539	1560042	-	-	-	-	-
1565311	1565311	1565311	-	N	N		-	-	-	-	-	-
1567990	1567990	1567990	-	P	P	KIAC18_001552	1567990	-	-	-	-	-
1571497	1571497	1571497	-	N	N		1571497	-	-	-	-	-
1572157	1572157	1572157	-	P	P	KIAC18_001555	1572157	-	-	-	-	-
1572164	1572164	1572164	+	S	P	KIAC18_001556	-	-	-	-	-	-
1572262	1572262	-	+	P	-	KIAC18_001556	1572262	-	-	-	-	-
1573388	1573388	-	+	P	-	KIAC18_001557	1573388	-	-	-	-	-
1579163	-	1579163	-	-	P	KIAC18_001560	-	-	1579163	-	-	-
1593070	1593070	1593070	-	P	P	KIAC18_001576	1593070	-	-	-	-	1593070
1596330	-	1596330	-	-	P	KIAC18_001579	-	-	-	-	-	1596330
1598730	1598730	-	-	P	-	KIAC18_001580	1598730	-	-	-	-	-
1598813	-	1598813	-	-	P	KIAC18_001580	-	-	-	-	-	1598813
1599594	1599594	1599594	+	A	A	KIAC18_001581	-	-	1599594	-	-	-
1600215	1600215	-	-	P	-	KIAC18_001581	-	1600215	-	-	-	-
1600315	1600315	-	+	P	-	KIAC18_001582	1600315	-	-	-	-	-
1600893	1600893	1600893	+	P	P	KIAC18_001583	-	-	-	-	-	-
1602816	-	1602816	-	-	P	KIAC18_001584	1602816	-	-	-	-	-
1604196	1604196	-	-	P	-	KIAC18_001585	-	1604196	-	-	-	-
1604378	1604378	1604378	+	P	P	KIAC18_001586	1604378	-	-	-	-	-
1604913	1604913	1604913	+	P	P	KIAC18_001587	1604913	-	-	-	-	-
1607373	1607373	1607372	-	P	P	KIAC18_001590	-	1607373	-	-	-	-
1610562	1610562	1610562	-	P	P	KIAC18_001592	1610562	-	-	-	-	-
1612031	1612031	-	-	P	-	KIAC18_001593	1612031	-	-	-	-	-
1613248	1613248	1613248	-	P	P	KIAC18_001594	1613248	-	-	-	-	-
1613493	1613493	-	+	P	-	KIAC18_001595	1613493	-	-	-	-	-
1623466	-	1623466	-	-	P	KIAC18_001605	1623466	-	-	-	-	-
1623567	1623567	-	+	N	-		-	-	-	-	-	-
1623573	-	1623573	+	-	N		1623573	-	-	-	-	-
1623810	1623810	1623810	-	N	N		1623810	-	-	-	-	-
1624347	1624347	-	-	P	-	KIAC18_001606	1624347	-	-	-	-	-
1624447	1624447	1624449	+	N	N		-	-	-	-	-	-
1624691	1624691	1624691	-	N	N		1624691	-	-	-	-	-
1633933	1633933	1633933	-	P	P	KIAC18_001612	-	-	-	-	-	-
1634734	-	1634734	-	-	N		-	-	1634734	-	-	-
1635918	-	1635918	-	-	N		1635918	1635918	-	-	-	-
1635963	1635963	1635963	-	N	N		1635963	-	-	-	-	-
1636021	1636021	-	-	N	-		-	-	-	-	-	-
1636059	1636059	-	-	N	-		1636059	-	-	-	-	-
1639109	1639109	1639109	-	P	P	KIAC18_001619	1639109	-	-	-	-	-
1640661	1640661	1640661	-	P	P	KIAC18_001621	1640661	-	1640661	-	-	-
1641668	-	1641668	-	-	I	KIAC18_001623	-	-	-	-	-	-
1642793	1642793	-	-	P	-	KIAC18_001623	1642793	-	-	-	-	-
1643024	1643024	1643024	-	P	P	KIAC18_001624	1643024	-	-	-	-	-
1651628	-	1651628	-	-	P	KIAC18_001633	-	-	-	-	-	-
1658966	1658966	1658966	-	P	P	KIAC18_001640	1658966	-	-	-	-	-
1660097	-	1660097	+	-	A	KIAC18_001642	-	-	-	-	-	-
1662132	1662132	-	-	P	-	KIAC18_001643	1662132	-	-	-	-	-
1662997	1662997	1662997	-	P	P	KIAC18_001644	1662997	-	-	-	-	-
1665719	1665719	1665719	-	P	P	KIAC18_001646	1665719	1665719	-	-	-	-
1666371	1666371	1666371	+	P	P	KIAC18_001648	-	-	1666371	-	-	-
1667646	1667646	1667646	-	N	N		1667646	-	-	-	-	-
1667809	1667809	1667809	+	P	P	KIAC18_001650	1667809	-	-	-	-	-
1669340	1669340	1669340	+	P	P	KIAC18_001651	1669340	-	-	-	-	-
1671411	1671411	1671411	-	P	P	KIAC18_001652	1671411	-	-	1671411	-	-
1672119	1672119	-	-	P	-	KIAC18_001653	1672119	-	-	-	-	-
1672729	-	1672729	-	-	P	KIAC18_001654	1672729	-	-	-	-	-
1675598	1675598	1675598	-	P	P	KIAC18_001657	-	-	-	-	-	-
1680199	-	1680199	-	-	P	KIAC18_001662	-	-	-	-	-	1680199
1680559	1680559	1680559	+	P	P	KIAC18_001663	-	-	-	-	-	1680559
1684496	1684496	1684496	-	P	P	KIAC18_001665	-	1684496	-	-	-	-
1685873	1685873	-	-	P	-	KIAC18_001666	1685873	-	-	-	-	-
1686151	1686151	-	+	P	-	KIAC18_001668	1686151	-	-	-	-	-
1687264	1687264	1687264	-	P	P	KIAC18_001669	1687264	-	-	-	-	-
1689620	1689620	1689620	-	I	I	KIAC18_001670	-	-	-	-	-	-
1690040	1690040	1690039	-	P	P	KIAC18_001670	1690040	-	-	-	-	-
1690260	1690260	-	-	N	-		1690260	-	-	-	-	-
1690509	1690509	1690509	+	P	P	KIAC18_001671	1690509	-	-	-	-	-
1692181	1692181	-	+	P	-	KIAC18_001672	-	1692181	-	-	-	-
1692227	-	1692227	+	-	P	KIAC18_001672	1692227	-	-	-	-	-
1693966	1693966	-	-	N	-		1693966	-	-	-	-	-
1699526	1699526	1699526	-	P	P	KIAC18_001678	-	-	-	-	-	-
1699693	1699693	-	+	P	-	KIAC18_001679	1699693	1699693	-	-	-	-
1701142	1701142	1701142	-	P	P	KIAC18_001680	1701142	-	-	-	-	-
1705433	1705433	1705432	-	P	P	KIAC18_001684	1705433	-	-	-	-	-
1708167	1708167	1708167	-	P	P	KIAC18_001686	1708167	-	-	-	-	-
1709121	1709121	-	-	I	-	KIAC18_001688	1709121	-	1709121	-	-	-
1714635	1714635	1714635	-	P	P	KIAC18_001692	1714635	-	-	-	-	-
1714742	1714742	-	-	S	-	KIAC18_001692	-	-	-	-	-	-
1715794	-	1715794	-	-	S	KIAC18_001693	1715794	-	-	-	-	-
1715835	1715835	1715835	-	P	P	KIAC18_001693	-	1715835	-	-	-	-
1726191	1726191	1726191	-	P	P	KIAC18_001700	-	1726191	-	-	-	-
1728530	1728530	1728530	-	P	P	KIAC18_001702	1728530	-	-	-	-	-
1734602	1734602	1734602	-	P	P	KIAC18_001707	-	-	-	-	-	-
1734931	1734931	1734931	-	P	P	KIAC18_001708	1734931	-	-	-	-	-
1736121	1736121	1736121	-	P	P	KIAC18_001709	1736121	-	-	-	-	-
1738766	1738766	1738765	-	I	I	KIAC18_001712	-	-	-	-	-	-
1740353	1740353	1740353	-	P	P	KIAC18_001713	1740353	-	-	-	-	-
1742581	1742581	1742581	-	P	P	KIAC18_001715	-	-	-	-	-	-
1743934	1743934	1743934	-	P	P	KIAC18_001717	1743934	-	-	-	-	-
1745594	1745594	1745594	-	P	P	KIAC18_001719	-	1745594	-	-	-	-
1747041	1747041	1747043	-	P	P	KIAC18_001721	-	-	-	-	-	-
1747204	1747204	-	+	P	-	KIAC18_001722	1747204	-	-	-	-	-
1748692	1748692	1748692	-	P	P	KIAC18_001723	1748692	-	-	-	-	-
1749189	1749189	1749189	-	A	A	KIAC18_001724	1749189	-	-	-	-	-
1750250	1750250	1750250	-	P	P	KIAC18_001725	1750250	-	-	-	-	-
1755044	1755044	1755044	-	P	P	KIAC18_001727	1755044	-	-	-	-	-
1757440	1757440	-	-	P	-	KIAC18_001728	1757440	-	-	-	-	-
1760034	1760034	1760034	-	P	P	KIAC18_001730	-	-	-	-	-	-
1762816	1762816	1762816	-	P	P	KIAC18_001733	-	1762816	-	-	-	-
1763874	1763874	1763874	-	P	P	KIAC18_001734	-	-	-	1763874	-	-
1770046	1770046	-	-	P	-	KIAC18_001740	1770046	-	1770046	-	-	-
1774553	1774553	1774553	-	P	P	KIAC18_001743	1774553	-	-	-	-	-
1775201	1775201	1775199	-	I	I	KIAC18_001744	-	-	-	-	-	-
1777086	1777086	1777086	-	P	P	KIAC18_001746	1777086	-	-	-	-	-
1777220	1777220	1777220	+	P	P	KIAC18_001747	1777220	-	-	-	-	-
1778104	1778104	1778104	-	P	P	KIAC18_001748	1778104	1778104	-	-	-	-
1778531	1778531	1778531	-	P	P	KIAC18_001749	1778531	-	-	-	-	-
1779985	1779985	-	-	P	-	KIAC18_001751	1779985	-	-	-	-	-
1780995	1780995	-	-	P	-	KIAC18_001752	1780995	-	-	-	-	-
1781815	1781815	1781815	-	P	P	KIAC18_001753	1781815	-	-	-	-	-
1783065	1783065	-	-	P	-	KIAC18_001754	1783065	-	-	-	-	-
1783942	1783942	1783942	-	P	P	KIAC18_001755	-	1783942	-	-	-	-
1784036	1784036	1784036	+	P	P	KIAC18_001756	1784036	-	-	-	-	-
1785872	1785872	-	-	P	-	KIAC18_001757	1785872	-	-	-	-	-
1786020	1786020	1786020	+	P	P	KIAC18_001758	1786020	-	-	-	-	-
1788422	1788422	-	-	P	-	KIAC18_001759	1788422	-	-	-	-	-
1797515	1797515	1797514	-	P	P	KIAC18_001767	-	-	-	-	-	-
1803947	1803947	1803947	-	P	P	KIAC18_001772	-	-	-	-	-	-
1804484	1804484	1804484	-	N	N		1804484	-	-	1804484	-	-
1804608	1804608	1804608	+	P	P	KIAC18_001773	1804608	-	-	-	-	-
1807741	1807741	1807741	+	P	P	KIAC18_001776	1807741	-	-	-	-	-
1809963	1809963	-	+	P	-	KIAC18_001779	1809963	-	-	-	-	-
1811782	1811782	1811782	-	P	P	KIAC18_001780	1811782	-	-	-	-	-
1827472	1827472	-	+	P	-	KIAC18_001794	1827472	-	-	-	-	-
1832256	1832256	1832256	-	P	P	KIAC18_001797	1832256	-	-	-	-	-
1833641	1833641	-	-	P	-	KIAC18_001798	1833641	-	-	-	-	-
1834503	1834503	1834503	+	P	P	KIAC18_001800	-	-	1834503	-	-	-
1834873	-	1834873	+	-	P	KIAC18_001801	1834873	-	-	-	-	-
1834905	1834905	-	+	P	-	KIAC18_001801	-	-	-	-	-	-
1835818	-	1835818	+	-	I	KIAC18_001801	-	-	-	-	-	-
1838977	-	1838977	-	-	P	KIAC18_001802	-	-	-	-	-	-
1839112	1839112	1839112	+	P	P	KIAC18_001803	1839112	-	-	-	-	-
1839786	1839786	1839786	-	P	P	KIAC18_001804	1839786	-	-	-	-	-
1844083	1844083	-	-	P	-	KIAC18_001812	-	-	-	-	-	-
1847947	1847947	-	-	P	-	KIAC18_001816	1847947	-	-	-	-	-
1850801	-	1850801	-	-	P	KIAC18_001818	1850801	-	-	-	-	-
1853640	1853640	1853640	-	P	P	KIAC18_001821	1853640	-	-	-	-	-
1855163	-	1855163	-	-	P	KIAC18_001822	-	-	-	-	-	-
1855279	1855279	1855279	-	P	S	KIAC18_001822	1855279	-	-	-	-	-
1855516	1855516	1855516	+	P	P	KIAC18_001823	1855516	-	-	-	-	-
1860004	-	1860004	+	-	A	KIAC18_001826	1860004	-	-	-	-	-
1876465	-	1876465	-	-	P	KIAC18_001843	1876465	-	-	-	-	-
1877381	1877381	-	-	P	-	KIAC18_001844	-	-	1877381	-	-	-
1877937	1877937	1877937	-	P	P	KIAC18_001845	1877937	-	-	-	-	-
1878112	1878112	-	+	P	-	KIAC18_001846	1878112	-	-	-	-	-
1878880	1878880	-	-	N	-		1878880	-	-	-	-	-
1879281	1879281	1879281	-	P	P	KIAC18_001847	-	-	1879281	-	-	-
1880938	1880938	1880938	-	P	P	KIAC18_001850	1880938	-	-	-	-	-
1880993	1880993	1880995	+	P	P	KIAC18_001851	1880993	-	-	-	-	-
1881729	1881729	1881729	-	N	N		1881729	-	-	-	-	-
1882579	1882579	1882579	-	P	P	KIAC18_001853	1882579	-	-	-	-	-
1893371	1893371	-	+	A	-	KIAC18_001863	1893371	-	1893371	-	-	-
1894633	1894633	1894633	-	P	P	KIAC18_001864	1894633	-	-	-	-	-
1896892	1896892	1896893	+	P	P	KIAC18_001869	1896892	1896892	-	-	-	-
1899200	1899200	1899200	+	P	P	KIAC18_001871	1899200	-	-	-	-	-
1899622	1899622	1899622	+	P	P	KIAC18_001872	1899622	-	-	-	-	-
1901414	1901414	-	-	P	-	KIAC18_001875	-	-	1901414	-	-	-
1903003	1903003	-	-	P	-	KIAC18_001876	-	-	-	-	-	-
1906045	1906045	1906045	-	P	P	KIAC18_001877	-	-	-	-	-	-
1912181	1912181	1912181	-	P	P	KIAC18_001881	1912181	-	-	-	-	-
1912780	1912780	1912783	-	P	P	KIAC18_001882	1912780	-	-	-	-	-
1913651	1913651	-	-	P	-	KIAC18_001884	1913651	-	-	-	-	-
1914364	-	1914364	-	-	P	KIAC18_001886	-	-	-	-	-	-
1914484	1914484	-	-	P	-	KIAC18_001886	1914484	-	-	-	-	-
1916200	1916200	-	-	I	-	KIAC18_001888	-	-	-	-	-	-
1919214	1919214	1919214	-	P	P	KIAC18_001891	1919214	-	-	-	-	-
1919746	1919746	1919746	-	P	P	KIAC18_001892	1919746	-	-	-	-	-
1919867	1919867	-	+	P	-	KIAC18_001893	-	1919867	-	-	-	-
1923457	1923457	1923456	-	P	P	KIAC18_001895	-	1923457	-	-	-	-
1923548	1923548	-	+	P	-	KIAC18_001896	1923548	-	-	-	-	-
1924493	1924493	1924493	-	P	P	KIAC18_001899	-	-	-	-	-	-
1925553	1925553	1925553	-	N	N		1925553	-	-	-	-	-
1927556	1927556	1927556	-	P	P	KIAC18_001901	1927556	-	-	-	-	-
1927664	1927664	-	+	P	-	KIAC18_001902	1927664	-	-	-	-	-
1928888	1928888	1928888	-	P	P	KIAC18_001903	1928888	-	1928888	-	-	-
1933489	1933489	1933488	-	P	P	KIAC18_001907	1933489	1933489	-	-	-	-
1935091	1935091	1935091	+	P	P	KIAC18_001909	1935091	-	-	-	-	-
1939025	-	1939025	-	-	P	KIAC18_001912	-	-	1939025	-	-	-
1943689	1943689	-	-	P	-	KIAC18_001917	-	1943689	-	-	-	-
1947204	-	1947204	-	-	P	KIAC18_001920	1947204	-	-	-	-	-
1955143	1955143	1955139	-	P	P	KIAC18_001927	-	-	-	-	-	-
1955190	1955190	-	-	S	-	KIAC18_001927	-	1955190	-	-	-	-
1960863	1960863	1960863	-	P	P	KIAC18_001933	-	-	-	-	-	-
1961103	-	1961103	-	-	S	KIAC18_001933	-	-	-	-	-	-
1969983	1969983	-	-	P	-	KIAC18_001942	-	1969983	-	-	-	-
1971537	1971537	-	-	P	-	KIAC18_001943	-	1971537	-	-	-	-
1972597	1972597	-	-	P	-	KIAC18_001944	-	1972597	-	-	-	-
1974206	1974206	1974206	-	P	P	KIAC18_001945	1974206	1974206	-	-	-	-
1974818	1974818	1974818	+	A	A	KIAC18_001946	1974818	-	-	-	-	-
1975678	1975678	1975678	-	P	P	KIAC18_001946	-	-	-	-	-	-
1976290	1976290	1976290	-	P	P	KIAC18_001947	1976290	-	-	-	-	-
1977771	-	1977771	-	-	P	KIAC18_001948	1977771	-	-	-	-	-
1992342	1992342	1992342	-	I	I	KIAC18_001962	-	-	1992342	-	-	-
1993851	1993851	1993851	-	P	P	KIAC18_001963	-	-	-	-	-	-
1994633	-	1994633	-	-	P	KIAC18_001964	1994633	-	-	-	-	-
1995373	1995373	1995373	-	P	P	KIAC18_001965	1995373	-	-	-	-	-
2000232	-	2000232	-	-	S	KIAC18_001969	-	-	-	-	-	-
2000285	2000285	2000285	-	P	P	KIAC18_001969	2000285	-	-	-	-	-
2001916	2001916	2001916	-	P	P	KIAC18_001971	2001916	-	2001916	-	-	-
2003454	2003454	2003454	-	P	P	KIAC18_001973	2003454	-	-	-	-	-
2007209	2007209	2007209	-	P	P	KIAC18_001976	-	-	-	2007209	-	-
2009213	2009213	2009213	-	I	I	KIAC18_001978	2009213	-	-	-	-	-
2012594	2012594	-	-	P	-	KIAC18_001978	-	2012594	-	-	-	-
2014137	2014137	2014137	-	P	P	KIAC18_001979	2014137	-	-	-	-	-
2015628	2015628	-	-	P	-	KIAC18_001980	-	-	-	-	-	-
2017072	2017072	-	-	P	-	KIAC18_001982	2017072	2017072	-	-	-	-
2018685	2018685	2018685	-	P	P	KIAC18_001983	2018685	-	-	-	-	-
2018861	2018861	-	+	P	-	KIAC18_001984	2018861	2018861	-	-	-	-
2022748	2022748	2022748	-	P	P	KIAC18_001986	2022748	-	-	-	-	-
2028557	2028557	-	-	P	-	KIAC18_001992	-	-	-	-	-	-
2030560	2030560	-	-	P	-	KIAC18_001994	2030560	2030560	-	-	-	-
2030953	2030953	2030953	-	P	P	KIAC18_001995	-	-	-	2030953	-	-
2031793	2031793	2031793	-	P	P	KIAC18_001996	2031793	-	-	-	-	-
2032935	2032935	2032935	-	P	P	KIAC18_001997	2032935	-	-	2032935	-	-
2035881	-	2035881	-	-	P	KIAC18_001999	2035881	-	-	-	-	-
2037491	2037491	2037491	-	P	P	KIAC18_002000	2037491	-	-	-	-	-
2037564	2037564	2037564	-	S	S	KIAC18_002000	2037564	-	2037564	-	-	-
2043643	-	2043643	-	-	P	KIAC18_002007	2043643	-	-	-	-	-
2044147	2044147	2044147	-	S	P	KIAC18_002008	-	-	-	-	-	-
2044230	2044230	-	-	P	-	KIAC18_002008	-	-	-	-	-	-
2044839	2044839	-	-	P	-	KIAC18_002010	-	2044839	-	-	-	-
2047297	2047297	2047297	-	P	P	KIAC18_002012	2047297	-	-	-	-	-
2048280	2048280	-	-	P	-	KIAC18_002013	-	2048280	-	-	-	-
2049331	-	2049331	-	-	P	KIAC18_002014	-	-	-	2049331	-	-
2050040	-	2050040	-	-	P	KIAC18_002015	-	-	2050040	-	-	-
2052896	2052896	2052896	-	P	P	KIAC18_002019	-	-	2052896	-	-	-
2053700	2053700	2053700	-	P	P	KIAC18_002020	-	-	-	2053700	-	-
2053718	2053718	2053718	+	N	N		-	-	-	2053718	-	-
2055139	-	2055139	+	-	A	KIAC18_002022	-	-	-	-	-	-
2058197	2058197	2058197	-	P	P	KIAC18_002025	2058197	-	-	-	-	-
2060021	2060021	2060021	+	P	P	KIAC18_002028	-	2060021	-	-	-	-
2062631	2062631	2062631	-	P	P	KIAC18_002030	-	-	-	-	-	-
2064712	-	2064712	+	-	P	KIAC18_002032	-	-	-	-	-	-
2068515	2068515	-	-	P	-	KIAC18_002033	2068515	-	-	-	-	-
2071512	2071512	2071511	-	P	P	KIAC18_002036	2071512	-	-	-	-	-
2072360	2072360	-	-	N	-		-	2072360	-	-	-	-
2076483	2076483	-	-	P	-	KIAC18_002042	2076483	-	-	-	-	-
2076615	2076615	2076615	+	P	P	KIAC18_002043	-	-	-	-	-	-
2083957	2083957	2083957	-	P	P	KIAC18_002047	2083957	-	-	-	-	-
2085860	2085860	2085860	-	P	P	KIAC18_002049	-	-	-	-	-	-
2090572	2090572	2090572	-	P	P	KIAC18_002054	2090572	-	-	-	-	-
2095010	2095010	2095010	-	P	P	KIAC18_002056	-	-	-	-	-	-
2095177	2095177	2095177	+	P	P	KIAC18_002057	2095177	-	-	-	-	-
2098502	2098502	-	-	P	-	KIAC18_002060	2098502	-	-	-	-	-
2101960	2101960	-	-	P	-	KIAC18_002062	2101960	-	-	-	-	-
2104371	2104371	2104371	-	P	P	KIAC18_002064	2104371	-	-	-	-	-
2105652	2105652	-	-	P	-	KIAC18_002065	2105652	2105652	-	-	-	-
2106855	2106855	2106855	-	P	P	KIAC18_002066	-	-	-	-	-	-
2120399	2120399	2120399	-	P	P	KIAC18_002079	2120399	-	-	-	-	-
2120585	2120585	-	+	P	-	KIAC18_002080	-	-	-	-	-	2120585
2131586	2131586	2131586	-	P	P	KIAC18_002088	-	-	-	-	-	2131586
2133117	2133117	2133117	-	P	P	KIAC18_002089	2133117	-	-	-	-	-
2135219	2135219	2135219	-	P	P	KIAC18_002091	-	2135219	-	-	-	-
2138916	2138916	-	-	P	-	KIAC18_002092	-	2138916	-	-	-	-
2140089	2140089	2140089	-	P	P	KIAC18_002094	2140089	-	-	-	-	-
2142237	2142237	-	-	P	-	KIAC18_002096	2142237	-	-	-	-	-
2165320	2165320	2165320	-	N	N		-	-	-	-	-	-
2166283	-	2166283	+	-	A	KIAC18_002114	2166283	-	-	-	-	-
2174778	-	2174778	-	-	P	KIAC18_002119	-	-	-	-	-	-
2177073	2177073	-	-	P	-	KIAC18_002121	-	-	-	-	-	-
2178438	-	2178438	-	-	P	KIAC18_002122	-	-	-	-	-	-
2178648	2178648	-	-	P	-	KIAC18_002122	-	-	-	-	-	-
2179740	2179740	2179740	-	P	P	KIAC18_002123	2179740	-	-	-	-	-
2181193	2181193	-	-	I	-	KIAC18_002124	-	-	-	-	-	-
2181352	2181352	2181352	-	P	P	KIAC18_002124	-	-	-	-	-	-
2184015	2184015	-	-	P	-	KIAC18_002126	2184015	-	-	-	-	-
2184112	2184112	2184112	-	S	P	KIAC18_002126	2184112	-	-	-	-	-
2184353	2184353	-	-	N	-		2184353	-	-	-	-	-
2184432	2184432	2184431	-	N	N		-	2184432	-	-	-	-
2187854	2187854	2187854	+	P	P	KIAC18_002131	2187854	-	-	-	-	-
2190760	2190760	2190760	-	P	P	KIAC18_002133	-	-	2190760	-	-	-
2194137	2194137	2194137	-	P	P	KIAC18_002138	2194137	2194137	-	-	-	-
2194942	2194942	-	+	A	-	KIAC18_002139	2194942	-	-	-	-	-
2201220	2201220	-	+	P	-	KIAC18_002144	2201220	-	-	-	-	-
2205360	2205360	2205360	-	P	P	KIAC18_002147	2205360	-	-	-	-	-
2206960	2206960	2206960	-	I	I	KIAC18_002149	-	-	-	-	-	-
2208418	2208418	2208418	-	P	P	KIAC18_002150	2208418	-	-	-	-	-
2211494	2211494	-	-	P	-	KIAC18_002153	2211494	-	-	-	-	-
2213349	2213349	2213349	-	P	P	KIAC18_002154	2213349	-	-	-	-	-
2213376	2213376	2213376	+	P	P	KIAC18_002155	2213376	-	-	-	-	-
2215049	2215049	-	-	P	-	KIAC18_002156	-	2215049	-	-	-	-
2234898	2234898	2234898	-	P	P	KIAC18_002173	-	-	-	-	-	-
2243011	2243011	-	-	P	-	KIAC18_002179	2243011	-	-	-	-	-
2249540	2249540	2249540	+	A	A	KIAC18_002183	-	-	-	-	-	-
2259129	2259129	-	+	N	-		2259129	-	-	-	-	-
2260640	2260640	2260640	-	P	P	KIAC18_002190	2260640	-	-	-	-	-
2262346	-	2262346	-	-	N		2262346	-	-	-	-	-
2277977	2277977	2277977	-	P	P	KIAC18_002201	-	-	-	-	-	-
2280238	2280238	-	-	P	-	KIAC18_002202	-	-	2280238	-	-	-
2280378	2280378	2280378	-	P	P	KIAC18_002203	2280378	-	-	-	-	-
2280504	2280504	2280504	+	P	P	KIAC18_002204	-	-	-	-	-	-
2283091	-	2283091	+	-	A	KIAC18_002206	2283091	-	-	-	2283091	-
2284726	2284726	-	-	P	-	KIAC18_002207	2284726	-	-	-	-	-
2284740	2284740	2284740	+	P	P	KIAC18_002208	2284740	-	-	-	-	-
2286067	2286067	-	-	A	-	KIAC18_002208	2286067	-	2286067	-	-	-
2287052	2287052	2287052	+	P	P	KIAC18_002209	2287052	-	-	-	-	-
2293624	2293624	2293624	-	P	P	KIAC18_002213	2293624	-	-	-	-	-
2293788	2293788	-	+	P	-	KIAC18_002214	-	2293788	-	-	-	-
2295592	2295592	2295592	+	I	I	KIAC18_002214	-	-	-	-	-	-
2298840	2298840	2298840	-	P	P	KIAC18_002217	2298840	-	2298840	-	-	-
2299503	2299503	-	+	A	-	KIAC18_002218	2299503	-	-	-	-	-
2299895	2299895	2299895	-	P	P	KIAC18_002218	2299895	-	-	-	-	-
2299954	2299954	2299954	+	P	P	KIAC18_002219	-	-	-	-	-	-
2311926	2311926	2311926	-	P	P	KIAC18_002226	2311926	-	-	-	-	-
2313256	2313256	2313256	-	P	P	KIAC18_002227	2313256	-	-	-	-	-
2313573	2313573	-	+	P	-	KIAC18_002228	-	2313573	-	-	-	-
2321078	2321078	-	+	P	-	KIAC18_002233	2321078	-	-	-	-	-
2321086	2321086	2321086	-	P	P	KIAC18_002232	2321086	-	-	-	-	-
2324735	2324735	2324735	-	A	A	KIAC18_002235	-	-	-	-	-	-
2328074	2328074	2328074	-	P	P	KIAC18_002237	2328074	-	-	-	-	-
2330823	2330823	-	-	P	-	KIAC18_002239	-	2330823	-	-	-	-
2331493	2331493	2331493	-	P	P	KIAC18_002240	2331493	-	-	-	-	-
2332398	2332398	2332398	-	P	P	KIAC18_002241	2332398	-	-	-	-	-
2332558	2332558	-	+	P	-	KIAC18_002242	2332558	-	-	-	-	-
2338236	2338236	2338236	-	P	P	KIAC18_002245	-	-	-	-	-	-
2341248	2341248	2341248	-	P	P	KIAC18_002248	2341248	-	-	-	-	-
2343960	2343960	-	-	P	-	KIAC18_002251	-	-	-	-	-	2343960
2344083	-	2344083	+	-	P	KIAC18_002252	-	-	-	-	-	-
2350381	2350381	-	-	P	-	KIAC18_002255	2350381	-	-	-	-	-
2350600	2350600	-	+	P	-	KIAC18_002256	2350600	-	-	-	-	-
2351000	-	2351000	+	-	I	KIAC18_002256	-	-	-	-	-	-
2358796	2358796	-	-	P	-	KIAC18_002261	2358796	-	-	-	-	-
2359728	2359728	-	-	P	-	KIAC18_002262	2359728	2359728	-	-	-	-
2361477	-	2361477	+	-	A	KIAC18_002264	-	-	-	2361477	-	-
2365510	2365510	-	-	P	-	KIAC18_002267	2365510	-	-	-	-	-
2365643	2365643	2365643	+	P	P	KIAC18_002268	2365643	-	-	-	-	-
2370047	2370047	2370046	-	P	P	KIAC18_002271	2370047	-	-	-	-	-
2370118	2370118	2370118	+	P	P	KIAC18_002272	2370118	-	2370118	-	-	-
2377802	2377802	2377802	-	P	P	KIAC18_002278	2377802	-	-	-	-	-
2378723	2378723	-	-	I	-	KIAC18_002279	2378723	-	-	-	-	-
2382216	2382216	2382216	-	P	P	KIAC18_002281	2382216	-	-	-	-	-
2389255	2389255	2389258	+	N	N		-	-	-	-	-	-
2389495	2389495	2389495	-	N	N		2389495	-	-	-	-	-
2389673	2389673	2389673	+	P	P	KIAC18_002288	2389673	-	-	-	-	-
2392409	2392409	2392407	-	P	P	KIAC18_002290	-	-	-	-	-	-
2392544	2392544	-	-	S	-	KIAC18_002290	2392544	-	-	-	-	-
2394474	2394474	2394474	+	A	A	KIAC18_002292	-	-	2394474	-	-	-
2401643	2401643	-	-	A	-	KIAC18_002298	-	-	-	-	-	-
2409415	2409415	2409415	-	P	P	KIAC18_002304	2409415	-	-	-	-	-
2412120	2412120	2412120	-	P	P	KIAC18_002306	-	-	-	-	-	-
2413651	2413651	2413651	-	P	P	KIAC18_002308	-	-	-	-	-	-
2415739	2415739	-	-	P	-	KIAC18_002310	2415739	-	-	-	-	-
2416012	2416012	-	+	P	-	KIAC18_002312	-	2416012	-	-	-	-
2416109	-	2416109	+	-	P	KIAC18_002312	2416109	-	-	-	-	-
2426270	2426270	2426270	+	P	P	KIAC18_002321	2426270	-	-	-	-	-
2440275	-	2440275	-	-	P	KIAC18_002333	-	-	-	-	-	-
2443080	-	2443080	-	-	P	KIAC18_002337	2443080	-	-	-	-	2443080
2449248	2449248	2449248	-	P	P	KIAC18_002343	2449248	-	-	-	-	-
2450343	2450343	-	-	P	-	KIAC18_002344	-	2450343	-	-	-	-
2450433	2450433	-	-	S	-	KIAC18_002344	2450433	-	-	-	-	-
2450451	2450451	2450451	+	P	P	KIAC18_002346	2450451	2450451	-	-	-	-
2454029	2454029	2454029	-	P	P	KIAC18_002348	2454029	-	-	-	-	-
2454652	2454652	-	-	P	-	KIAC18_002349	-	-	-	-	-	-
2455320	2455320	2455320	-	P	P	KIAC18_002350	2455320	-	-	-	-	-
2456130	2456130	-	-	P	-	KIAC18_002351	2456130	2456130	-	-	-	-
2456230	2456230	2456230	+	P	P	KIAC18_002352	2456230	-	-	-	-	-
2456802	2456802	-	+	P	-	KIAC18_002353	2456802	-	-	-	-	-
2459607	2459607	2459607	-	P	P	KIAC18_002355	2459607	-	2459607	-	-	-
2459913	2459913	2459913	+	P	P	KIAC18_002356	2459913	-	-	-	-	-
2475518	-	2475518	-	-	I	KIAC18_002372	2475518	-	-	-	-	-
2475979	2475979	-	-	P	-	KIAC18_002372	-	2475979	-	-	-	-
2477777	-	2477777	-	-	P	KIAC18_002375	-	-	-	-	-	-
2479517	2479517	2479516	-	P	P	KIAC18_002378	-	-	-	-	-	-
2480290	2480290	2480290	-	P	P	KIAC18_002380	-	-	-	-	-	-
2480802	2480802	-	-	N	-		2480802	-	-	-	-	-
2484199	2484199	-	-	P	-	KIAC18_002383	2484199	-	-	-	-	-
2484230	2484230	-	+	P	-	KIAC18_002384	2484230	-	-	-	-	-
2513712	2513712	2513712	-	P	P	KIAC18_002408	2513712	-	-	-	-	-
2513798	2513798	-	+	P	-	KIAC18_002409	2513798	-	-	-	-	-
2515038	2515038	2515038	-	P	P	KIAC18_002410	2515038	-	-	2515038	-	-
2515238	2515238	-	+	P	-	KIAC18_002411	2515238	2515238	-	-	-	-
2519869	2519869	2519869	-	P	P	KIAC18_002414	-	-	-	-	-	-
2520358	2520358	2520358	-	P	P	KIAC18_002415	2520358	-	-	-	-	-
2520395	2520395	-	-	S	-	KIAC18_002415	2520395	-	-	-	-	-
2520542	2520542	2520542	+	P	P	KIAC18_002416	2520542	-	-	-	-	-
2525178	2525178	2525176	-	P	P	KIAC18_002421	2525178	-	-	-	-	-
2527978	2527978	2527978	+	P	P	KIAC18_002424	-	-	-	-	-	-
2528013	2528013	2528013	-	P	P	KIAC18_002423	2528013	-	-	-	-	-
2531093	2531093	2531093	-	P	P	KIAC18_002426	2531093	2531093	-	-	-	-
2532884	2532884	-	-	N	-		-	2532884	-	-	-	-
2541468	2541468	2541468	-	P	P	KIAC18_002434	-	2541468	-	-	-	-
2547991	2547991	2547991	-	P	P	KIAC18_002437	2547991	-	-	-	-	-
2551693	2551693	2551693	-	P	P	KIAC18_002439	2551693	2551693	-	-	-	-
2556720	2556720	-	-	P	-	KIAC18_002443	2556720	-	-	-	-	-
2566754	-	2566754	+	-	A	KIAC18_002452	-	-	-	-	-	-
2570802	2570802	2570802	-	P	P	KIAC18_002454	-	2570802	-	-	-	-
2572202	2572202	2572202	-	N	N		2572202	-	-	-	-	-
2572980	2572980	-	-	P	-	KIAC18_002456	2572980	-	-	-	-	-
2573324	2573324	-	-	P	-	KIAC18_002457	-	-	-	-	-	-
2574936	-	2574936	+	-	A	KIAC18_002458	2574936	-	2574936	-	-	-
2581656	2581656	2581656	+	A	A	KIAC18_002466	-	-	-	-	-	-
2582509	2582509	2582509	-	P	P	KIAC18_002466	2582509	-	-	-	-	-
2583683	2583683	2583683	-	P	P	KIAC18_002467	2583683	-	-	-	-	-
2599016	-	2599016	+	-	A	KIAC18_002480	2599016	-	2599016	-	2599016	-
2603583	-	2603583	-	-	P	KIAC18_002484	-	-	-	-	-	-
2603904	2603904	2603904	-	P	P	KIAC18_002485	2603904	-	-	-	2603904	-
2607553	2607553	2607553	-	N	N		-	-	-	-	-	-
2609418	-	2609418	-	-	P	KIAC18_002488	2609418	-	-	-	-	-
2610745	2610745	-	-	P	-	KIAC18_002492	2610745	-	-	-	-	-
2616151	2616151	2616148	-	I	I	KIAC18_002498	2616151	-	2616151	-	-	-
2620447	2620447	-	-	N	-		2620447	-	-	-	-	-
2620688	2620688	2620688	+	P	P	KIAC18_002500	-	-	-	-	-	-
2621996	2621996	2621996	-	P	P	KIAC18_002501	2621996	-	-	-	-	-
2623340	2623340	-	+	N	-		2623340	-	-	2623340	-	-
2624443	2624443	2624443	-	S	P	KIAC18_002503	2624443	-	-	-	-	-
2624501	2624501	-	-	P	-	KIAC18_002503	-	-	-	-	-	-
2630960	2630960	2630960	-	P	P	KIAC18_002508	2630960	-	-	-	-	-
2632699	2632699	2632699	-	P	P	KIAC18_002509	-	-	-	-	-	-
2632859	-	2632859	+	-	P	KIAC18_002510	-	-	-	-	-	-
2632927	2632927	2632927	+	P	S	KIAC18_002510	-	2632927	-	-	-	-
2639145	2639145	2639145	-	P	P	KIAC18_002513	2639145	-	-	-	-	-
2639852	2639852	2639852	-	P	P	KIAC18_002514	2639852	-	-	-	-	-
2642620	2642620	-	+	P	-	KIAC18_002518	2642620	-	-	-	-	-
2645285	2645285	-	-	P	-	KIAC18_002519	2645285	-	-	-	-	-
2646762	-	2646762	+	-	A	KIAC18_002520	2646762	-	-	-	-	-
2647828	2647828	2647828	-	P	P	KIAC18_002521	2647828	-	-	-	-	-
2647907	-	2647907	-	-	S	KIAC18_002521	-	-	-	-	-	-
2647979	2647979	-	+	P	-	KIAC18_002522	2647979	-	-	-	-	-
2651115	2651115	2651115	-	P	P	KIAC18_002523	2651115	-	-	-	-	-
2653971	2653971	-	-	P	-	KIAC18_002524	2653971	-	-	-	-	-
2655173	2655173	2655173	-	P	P	KIAC18_002525	2655173	2655173	-	-	-	-
2655371	2655371	2655371	+	P	P	KIAC18_002526	2655371	-	-	-	-	-
2658859	2658859	-	-	N	-		2658859	-	-	-	-	-
2664852	2664852	-	-	P	-	KIAC18_002534	2664852	-	-	-	-	-
2667761	2667761	-	-	P	-	KIAC18_002536	2667761	-	-	-	-	-
2668447	2668447	-	-	N	-		2668447	-	-	-	-	-
2668727	-	2668727	+	-	P	KIAC18_002539	2668727	-	-	-	-	-
2670665	2670665	-	+	N	-		-	-	-	-	-	-
2671896	2671896	-	-	P	-	KIAC18_002541	2671896	-	-	-	-	-
2674106	2674106	2674106	-	N	N		2674106	-	-	-	-	-
2674253	2674253	-	-	P	-	KIAC18_002545	-	-	-	-	-	-
2677186	2677186	-	-	P	-	KIAC18_002547	2677186	-	-	-	-	-
2687722	2687722	2687722	-	P	P	KIAC18_002550	-	-	-	-	-	-
2690585	2690585	-	-	N	-		2690585	-	-	-	-	-
2691194	2691194	-	+	A	-	KIAC18_002553	2691194	-	2691194	-	-	-
2692003	2692003	2692003	-	P	P	KIAC18_002553	-	-	-	-	-	-
2692433	2692433	2692433	+	P	P	KIAC18_002554	2692433	-	-	-	-	-
2694329	2694329	2694329	+	P	P	KIAC18_002555	2694329	-	-	-	-	-
2695275	2695275	-	+	P	-	KIAC18_002556	2695275	-	-	-	-	-
2697087	2697087	2697087	-	N	N		-	-	-	-	-	-
2697914	2697914	-	+	P	-	KIAC18_002559	2697914	-	-	-	-	-
2699041	2699041	2699041	-	P	P	KIAC18_002560	-	2699041	-	-	-	-
2702270	2702270	2702270	-	P	P	KIAC18_002562	2702270	-	-	-	-	-
2703105	2703105	2703105	-	P	P	KIAC18_002563	2703105	-	-	-	-	-
2705646	2705646	-	-	I	-	KIAC18_002565	-	-	-	-	-	-
2706347	2706347	2706347	-	P	P	KIAC18_002566	-	-	-	-	-	-
2706547	2706547	2706547	+	P	P	KIAC18_002567	-	2706547	-	-	-	-
2712047	2712047	2712047	-	P	P	KIAC18_002570	-	-	-	2712047	-	-
2712259	-	2712259	+	-	P	KIAC18_002571	-	-	-	-	-	-
2712272	2712272	-	+	P	-	KIAC18_002571	2712272	-	-	-	-	-
2714412	2714412	-	-	P	-	KIAC18_002573	2714412	-	-	-	-	-
2714589	2714589	-	+	P	-	KIAC18_002574	2714589	-	-	-	-	-
2722515	2722515	2722515	+	I	I	KIAC18_002580	2722515	-	2722515	-	-	-
2725426	2725426	2725426	-	P	P	KIAC18_002582	2725426	-	-	-	-	-
2725436	2725436	-	+	N	-		2725436	-	-	-	-	-
2726965	2726965	-	-	P	-	KIAC18_002583	-	2726965	-	-	-	-
2728712	2728712	2728712	-	P	P	KIAC18_002584	2728712	-	-	-	-	-
2731530	-	2731530	-	-	P	KIAC18_002586	2731530	-	-	-	-	-
2731550	2731550	-	-	P	-	KIAC18_002586	2731550	2731550	-	-	-	-
2735796	2735796	2735796	-	P	P	KIAC18_002589	-	2735796	-	-	-	-
2735901	2735901	-	+	P	-	KIAC18_002590	2735901	2735901	-	-	-	-
2737747	2737747	2737747	-	P	P	KIAC18_002591	2737747	-	-	-	-	-
2738817	2738817	-	-	P	-	KIAC18_002593	2738817	-	-	-	-	-
2741069	2741069	2741070	-	P	P	KIAC18_002595	2741069	-	-	-	-	-
2741139	2741139	2741139	+	P	P	KIAC18_002596	2741139	-	-	-	-	-
2747660	2747660	-	-	P	-	KIAC18_002603	2747660	-	-	-	-	-
2748761	2748761	2748761	-	P	P	KIAC18_002605	-	-	-	-	-	-
2748904	-	2748904	-	-	S	KIAC18_002605	2748904	-	-	-	-	-
2751701	2751701	2751701	-	P	P	KIAC18_002608	2751701	-	-	-	-	-
2753349	2753349	-	-	P	-	KIAC18_002609	2753349	-	-	-	-	-
2754445	2754445	-	-	P	-	KIAC18_002611	2754445	-	-	-	-	-
2757532	2757532	-	-	P	-	KIAC18_002614	2757532	-	-	-	-	2757532
2759922	2759922	-	-	P	-	KIAC18_002616	-	2759922	-	-	-	-
2760519	2760519	2760519	-	P	P	KIAC18_002617	2760519	-	-	-	-	-
2761205	2761205	2761205	-	P	P	KIAC18_002618	2761205	-	-	-	-	-
2762200	2762200	2762200	-	P	P	KIAC18_002619	-	2762200	2762200	-	-	-
2764148	2764148	2764148	-	P	P	KIAC18_002621	2764148	-	-	-	-	-
2764903	2764903	-	-	P	-	KIAC18_002622	2764903	-	-	-	-	-
2767125	2767125	-	-	P	-	KIAC18_002623	2767125	-	-	-	-	-
2768450	2768450	2768450	-	P	P	KIAC18_002624	2768450	-	-	-	-	-
2773778	2773778	-	-	P	-	KIAC18_002628	2773778	-	-	-	-	-
2774710	2774710	-	-	P	-	KIAC18_002629	2774710	-	-	-	-	-
2775509	2775509	-	-	P	-	KIAC18_002630	-	2775509	-	-	-	-
2777428	2777428	2777428	-	P	P	KIAC18_002631	2777428	-	-	-	-	-
2782967	2782967	-	-	P	-	KIAC18_002637	-	-	-	-	-	-
2783004	2783004	-	-	S	-	KIAC18_002637	-	-	-	-	-	-
2783523	2783523	2783523	-	P	P	KIAC18_002638	2783523	-	-	-	-	-
2784529	2784529	-	+	S	-	KIAC18_002640	2784529	-	-	-	-	-
2784545	2784545	-	+	P	-	KIAC18_002640	2784545	-	-	-	-	-
2793129	2793129	2793129	-	N	N		2793129	-	-	2793129	-	-
2793305	2793305	-	+	N	-		2793305	-	-	-	-	-
2793667	2793667	2793667	+	P	P	KIAC18_002645	-	-	-	-	-	-
2796457	2796457	-	+	A	-	KIAC18_002648	2796457	-	-	-	-	-
2797053	2797053	-	-	P	-	KIAC18_002648	2797053	-	-	-	-	-
2803341	2803341	-	-	P	-	KIAC18_002653	2803341	2803341	-	-	-	-
2813840	-	2813840	+	-	A	KIAC18_002661	2813840	-	-	-	-	-
2813892	2813892	-	-	P	-	KIAC18_002661	2813892	-	-	-	-	-
2814805	2814805	2814805	-	P	P	KIAC18_002662	2814805	-	-	-	-	-
2815446	2815446	-	+	P	-	KIAC18_002663	2815446	-	-	-	-	-
2823118	2823118	-	-	P	-	KIAC18_002668	2823118	-	-	-	-	-
2825133	2825133	2825133	-	I	I	KIAC18_002670	-	-	2825133	-	-	-
2829943	2829943	-	-	P	-	KIAC18_002672	-	2829943	-	-	-	-
2833603	2833603	2833603	-	P	P	KIAC18_002676	2833603	-	2833603	-	-	-
2837067	2837067	-	-	P	-	KIAC18_002680	2837067	-	-	-	-	-
2837132	-	2837132	-	-	P	KIAC18_002680	2837132	-	-	-	-	-
2838683	2838683	2838683	-	P	P	KIAC18_002682	2838683	-	-	-	-	-
2838718	2838718	2838718	+	P	P	KIAC18_002683	2838718	-	-	-	-	-
2840149	2840149	-	+	N	-		2840149	-	-	-	-	-
2840179	2840179	-	+	N	-		-	-	-	-	-	-
2842978	2842978	-	+	N	-		-	2842978	-	-	-	-
2849399	2849399	-	-	P	-	KIAC18_002690	-	2849399	-	-	-	-
2849535	2849535	2849535	+	P	P	KIAC18_002691	2849535	-	-	-	-	-
2852507	-	2852507	+	-	A	KIAC18_002694	2852507	-	-	2852507	-	-
2852944	2852944	2852944	-	P	P	KIAC18_002694	2852944	-	-	-	-	-
2853561	2853561	-	+	A	-	KIAC18_002695	-	-	-	-	-	-
2853571	-	2853571	+	-	A	KIAC18_002695	-	-	-	-	-	-
2854557	2854557	-	-	P	-	KIAC18_002695	2854557	-	-	-	-	-
2855343	2855343	2855343	-	P	P	KIAC18_002697	-	-	2855343	-	-	-
2855632	2855632	-	+	P	-	KIAC18_002698	2855632	-	-	-	-	-
2856713	2856713	-	-	N	-		2856713	-	-	-	-	-
2856849	2856849	2856849	+	P	P	KIAC18_002699	2856849	-	-	-	-	-
2861266	2861266	-	-	P	-	KIAC18_002701	2861266	-	-	-	-	-
2861426	-	2861426	+	-	A	KIAC18_002702	2861426	-	-	-	-	-
2862557	2862557	-	-	P	-	KIAC18_002702	2862557	-	-	-	-	-
2862608	2862608	-	+	P	-	KIAC18_002703	2862608	-	-	-	-	-
2863639	2863639	2863641	+	P	P	KIAC18_002704	2863639	-	-	-	-	-
2865362	2865362	-	-	P	-	KIAC18_002705	2865362	-	-	-	-	-
2867505	2867505	-	+	P	-	KIAC18_002708	-	-	-	-	-	-
2869837	2869837	-	-	P	-	KIAC18_002710	2869837	-	-	-	-	-
2870311	2870311	-	+	P	-	KIAC18_002711	-	-	-	-	-	-
2870432	-	2870432	+	-	P	KIAC18_002711	2870432	-	-	-	-	-
2873409	2873409	2873409	-	P	P	KIAC18_002712	-	-	-	-	-	-
2874859	-	2874859	-	-	P	KIAC18_002713	2874859	-	-	-	-	-
2875048	2875048	2875048	+	P	P	KIAC18_002714	2875048	-	-	-	-	-
2876402	2876402	2876402	-	P	P	KIAC18_002715	2876402	-	-	-	-	-
2878097	2878097	-	+	A	-	KIAC18_002717	2878097	-	-	-	-	-
2881952	2881952	2881952	-	P	P	KIAC18_002721	-	2881952	-	-	-	-
2883407	2883407	2883407	-	P	P	KIAC18_002722	2883407	-	-	-	-	-
2886128	2886128	2886128	-	P	P	KIAC18_002724	2886128	-	-	-	-	-
2888176	2888176	2888175	-	P	P	KIAC18_002726	-	-	-	-	-	-
2888497	2888497	2888496	-	P	P	KIAC18_002727	2888497	-	-	-	-	-
2889164	2889164	2889164	-	P	P	KIAC18_002729	-	-	2889164	-	-	-
2891644	-	2891644	-	-	P	KIAC18_002730	2891644	-	-	2891644	-	-
2891765	2891765	2891765	+	P	P	KIAC18_002731	2891765	-	-	-	-	-
2894302	2894302	-	-	P	-	KIAC18_002732	-	2894302	-	-	-	-
2894398	2894398	2894398	+	P	P	KIAC18_002733	2894398	-	-	-	-	-
2899846	2899846	2899846	-	P	P	KIAC18_002736	2899846	-	-	-	-	-
2899982	2899982	-	+	P	-	KIAC18_002737	-	2899982	-	-	-	-
2900005	-	2900005	+	-	P	KIAC18_002737	-	-	-	-	-	-
2902221	2902221	-	+	P	-	KIAC18_002738	2902221	-	-	-	-	-
2903714	2903714	2903716	+	P	P	KIAC18_002739	-	-	-	-	-	-
2904226	-	2904226	+	-	I	KIAC18_002739	-	-	-	-	-	-
2906402	2906402	2906402	-	P	P	KIAC18_002740	2906402	-	-	-	-	-
2913574	2913574	2913574	-	P	P	KIAC18_002746	2913574	-	-	-	-	-
2915645	2915645	2915645	-	P	P	KIAC18_002747	2915645	-	-	-	-	-
2917340	2917340	-	-	P	-	KIAC18_002748	2917340	-	-	-	-	-
2917714	2917714	2917714	-	P	P	KIAC18_002749	2917714	2917714	-	-	-	-
2918926	2918926	2918926	-	P	P	KIAC18_002750	2918926	-	2918926	-	-	-
2919343	2919343	-	-	I	-	KIAC18_002751	-	-	2919343	-	-	-
2921850	2921850	2921848	-	P	P	KIAC18_002753	-	-	-	-	-	-
2923126	2923126	-	-	P	-	KIAC18_002754	-	2923126	-	-	-	-
2923747	-	2923747	-	-	N		2923747	-	-	-	-	-
2928625	2928625	2928625	-	P	P	KIAC18_002759	2928625	-	-	-	-	-
2931033	-	2931033	-	-	P	KIAC18_002760	-	-	-	-	-	-
2931345	2931345	2931345	+	P	P	KIAC18_002761	2931345	-	-	-	-	-
2936523	2936523	2936523	+	P	P	KIAC18_002763	2936523	-	-	-	-	-
2937755	2937755	2937755	+	P	P	KIAC18_002764	2937755	-	-	-	-	-
2940209	2940209	2940209	-	P	P	KIAC18_002765	2940209	-	-	-	-	-
2940418	2940418	2940418	+	P	P	KIAC18_002766	2940418	-	2940418	-	-	-
2943842	2943842	2943842	-	P	P	KIAC18_002770	2943842	-	-	-	-	-
2947259	2947259	2947259	-	S	P	KIAC18_002771	-	-	-	-	-	-
2947292	2947292	2947292	-	P	S	KIAC18_002771	-	-	-	-	-	-
2949450	2949450	2949450	-	P	P	KIAC18_002773	-	-	-	-	-	-
2949531	2949531	2949531	-	N	N		2949531	-	-	-	-	-
2951128	2951128	2951128	-	P	P	KIAC18_002774	-	-	-	2951128	-	-
2951976	-	2951976	-	-	P	KIAC18_002775	-	-	-	-	-	-
2952284	2952284	2952284	-	I	I	KIAC18_002776	-	2952284	-	-	-	-
2952460	2952460	2952459	-	P	P	KIAC18_002776	2952460	-	-	-	-	-
2952547	2952547	2952547	+	P	P	KIAC18_002777	2952547	-	2952547	-	-	-
2964883	2964883	2964883	+	P	P	KIAC18_002790	2964883	-	-	-	-	-
2966307	2966307	2966307	-	P	P	KIAC18_002791	2966307	-	-	-	-	-
2968462	2968462	2968462	+	P	P	KIAC18_002793	2968462	-	-	-	-	-
2970471	-	2970471	+	-	P	KIAC18_002798	2970471	-	-	-	2970471	-
2970564	2970564	-	-	P	-	KIAC18_002797	-	2970564	-	-	-	-
2970690	2970690	-	+	P	-	KIAC18_002798	-	-	-	-	-	-
2971269	2971269	-	+	P	-	KIAC18_002799	2971269	2971269	-	-	-	-
2974641	2974641	2974641	+	P	P	KIAC18_002802	2974641	-	-	-	-	-
2981803	2981803	2981803	-	P	P	KIAC18_002808	2981803	-	2981803	-	-	-
2981941	2981941	-	+	P	-	KIAC18_002809	2981941	-	2981941	-	-	-
2984622	2984622	-	-	P	-	KIAC18_002811	2984622	-	-	-	-	-
2984733	2984733	-	+	P	-	KIAC18_002812	-	-	-	-	-	-
2990145	2990145	-	-	P	-	KIAC18_002816	-	2990145	-	-	-	-
2990371	2990371	-	+	P	-	KIAC18_002817	-	-	-	-	-	-
2999067	2999067	2999067	-	P	P	KIAC18_002824	2999067	-	-	-	-	-
2999333	2999333	2999333	-	P	P	KIAC18_002825	2999333	-	-	-	-	-
3003016	3003016	3003016	+	A	A	KIAC18_002829	3003016	-	3003016	-	-	-
3008323	3008323	3008323	-	P	P	KIAC18_002832	3008323	-	-	-	-	-
3009200	3009200	3009200	+	A	A	KIAC18_002833	-	-	-	-	-	-
3017461	3017461	-	-	N	-		3017461	-	-	-	-	-
3019367	3019367	-	-	P	-	KIAC18_002839	3019367	-	-	-	-	-
3019629	3019629	-	+	P	-	KIAC18_002840	3019629	-	-	-	-	-
3022120	3022120	-	+	P	-	KIAC18_002844	3022120	-	-	-	-	-
3023641	3023641	-	+	P	-	KIAC18_002846	3023641	-	-	-	-	-
3028203	3028203	3028203	-	P	P	KIAC18_002849	3028203	-	-	-	-	-
3030453	3030453	3030453	+	A	A	KIAC18_002852	3030453	-	3030453	-	-	-
3032142	3032142	3032142	-	P	P	KIAC18_002853	3032142	-	-	-	-	-
3034438	-	3034438	-	-	P	KIAC18_002854	3034438	-	-	-	-	-
3034480	-	3034480	-	-	S	KIAC18_002854	3034480	-	-	-	-	-
3034954	3034954	3034954	-	P	P	KIAC18_002855	3034954	3034954	-	-	-	-
3037475	3037475	3037475	-	P	P	KIAC18_002857	3037475	-	-	-	-	-
3037644	3037644	3037644	+	P	P	KIAC18_002858	-	3037644	-	-	-	-
3039460	3039460	3039460	-	P	P	KIAC18_002859	-	-	-	-	-	-
3041513	3041513	3041513	-	P	P	KIAC18_002861	-	3041513	-	-	-	-
3042413	3042413	3042413	-	P	P	KIAC18_002862	3042413	-	-	-	-	-
3043977	3043977	3043977	-	P	P	KIAC18_002864	3043977	-	-	-	-	-
3046319	3046319	-	-	P	-	KIAC18_002866	3046319	-	-	-	-	-
3046423	3046423	-	+	P	-	KIAC18_002867	3046423	-	-	-	-	-
3048465	3048465	3048465	+	P	P	KIAC18_002868	3048465	-	-	-	-	-
3051442	3051442	3051442	-	P	P	KIAC18_002871	3051442	-	-	-	-	-
3053605	3053605	3053605	-	P	P	KIAC18_002872	-	3053605	-	-	-	-
3055968	3055968	3055968	-	P	P	KIAC18_002874	3055968	-	-	3055968	-	-
3056161	3056161	3056161	+	P	P	KIAC18_002875	3056161	-	-	3056161	-	-
3061910	3061910	-	-	P	-	KIAC18_002879	3061910	-	-	-	-	-
3072348	3072348	3072348	-	P	P	KIAC18_002890	3072348	-	-	-	-	-
3082751	3082751	3082751	-	N	N		3082751	-	-	-	-	-
3085026	3085026	3085026	-	P	P	KIAC18_002901	3085026	-	-	-	-	-
3085190	3085190	3085190	+	P	P	KIAC18_002902	3085190	-	-	-	-	-
3086699	3086699	3086699	+	P	P	KIAC18_002904	3086699	-	-	-	-	-
3088122	3088122	3088122	-	P	P	KIAC18_002905	3088122	-	-	-	-	-
3096021	3096021	-	+	P	-	KIAC18_002911	3096021	-	-	-	-	-
3098101	3098101	3098101	-	P	P	KIAC18_002912	3098101	-	-	-	-	-
3099989	3099989	3099989	-	P	P	KIAC18_002916	3099989	-	3099989	-	-	-
3100980	3100980	3100980	-	P	P	KIAC18_002918	3100980	-	-	-	-	-
3101017	3101017	-	-	S	-	KIAC18_002918	-	-	-	-	-	-
3102333	-	3102333	-	-	I	KIAC18_002919	3102333	-	3102333	-	-	-
3103104	3103104	3103104	-	P	P	KIAC18_002920	-	-	-	-	-	-
3103224	3103224	-	-	P	-	KIAC18_002921	-	-	-	-	-	-
3105558	3105558	3105558	-	P	P	KIAC18_002922	3105558	-	-	-	-	-
3110682	3110682	-	-	P	-	KIAC18_002925	3110682	-	-	-	-	-
3111178	3111178	3111178	-	N	N		-	3111178	-	-	-	-
3111412	-	3111412	+	-	A	KIAC18_002926	-	-	-	-	-	-
3112826	3112826	3112826	+	N	N		3112826	-	-	-	-	-
3113874	3113874	3113874	-	N	N		3113874	-	-	-	-	-
3114070	3114070	3114070	-	N	N		3114070	-	-	-	-	-
3116041	3116041	3116041	-	P	P	KIAC18_002929	3116041	-	3116041	-	-	-
3116709	3116709	-	-	P	-	KIAC18_002930	3116709	-	-	-	-	-
3125033	3125033	3125033	-	P	P	KIAC18_002934	3125033	-	-	-	-	-
3127670	-	3127670	+	-	A	KIAC18_002936	3127670	-	-	-	-	-
3131661	-	3131661	-	-	P	KIAC18_002940	3131661	-	-	-	-	-
3131778	-	3131778	+	-	A	KIAC18_002941	3131778	-	-	-	-	-
3132120	-	3132120	-	-	P	KIAC18_002942	3132120	-	-	-	-	-
3132528	3132528	3132528	+	P	P	KIAC18_002943	3132528	-	3132528	-	-	-
3135272	3135272	3135272	-	P	P	KIAC18_002947	3135272	-	-	-	-	-
3141166	3141166	3141166	-	I	I	KIAC18_002951	3141166	-	-	-	-	-
3147366	3147366	3147366	-	P	P	KIAC18_002952	-	-	-	-	-	-
3148882	3148882	-	-	P	-	KIAC18_002955	3148882	-	-	-	-	-
3150692	3150692	3150692	-	P	P	KIAC18_002958	3150692	-	-	-	-	-
3151450	3151450	3151450	-	P	P	KIAC18_002959	3151450	-	-	-	-	-
3158141	3158141	-	-	P	-	KIAC18_002965	3158141	-	-	-	-	-
3158875	3158875	-	-	P	-	KIAC18_002966	-	3158875	-	-	-	-
3162043	3162043	3162043	-	P	P	KIAC18_002969	3162043	-	-	-	-	-
3164048	3164048	3164048	-	P	P	KIAC18_002971	3164048	-	-	-	-	-
3164160	3164160	3164160	+	P	P	KIAC18_002972	3164160	-	3164160	-	-	-
3171487	3171487	3171487	-	P	P	KIAC18_002975	-	-	3171487	-	-	-
3172768	3172768	-	-	P	-	KIAC18_002976	3172768	-	-	-	-	-
3173595	3173595	3173595	-	P	P	KIAC18_002977	3173595	-	-	-	-	-
3173688	3173688	3173688	+	P	P	KIAC18_002978	3173688	-	-	-	-	-
3175951	3175951	3175951	+	P	P	KIAC18_002979	-	-	3175951	-	-	-
3176727	3176727	-	-	P	-	KIAC18_002980	-	-	-	-	-	-
3176845	3176845	3176845	-	S	P	KIAC18_002980	3176845	-	-	-	-	-
3178363	3178363	-	-	P	-	KIAC18_002983	3178363	-	-	-	-	-
3180108	3180108	3180108	-	P	P	KIAC18_002986	3180108	-	-	-	-	-
3183860	-	3183860	-	-	P	KIAC18_002988	3183860	-	-	-	-	-
3183872	3183872	-	-	P	-	KIAC18_002988	3183872	3183872	-	-	-	-
3184697	-	3184697	-	-	P	KIAC18_002989	3184697	-	-	-	-	-
3184879	-	3184879	+	-	N		3184879	-	-	-	-	-
3185289	3185289	3185289	-	P	P	KIAC18_002990	3185289	-	-	-	-	-
3185535	3185535	3185535	-	P	P	KIAC18_002991	-	3185535	-	-	-	-
3185944	3185944	3185944	-	P	P	KIAC18_002992	3185944	-	-	-	-	-
3185986	-	3185986	-	-	S	KIAC18_002992	3185986	-	-	-	-	-
3186096	3186096	-	+	S	-	KIAC18_002993	-	-	3186096	-	-	-
3186181	3186181	3186179	+	P	P	KIAC18_002993	-	3186181	-	-	-	-
3187799	3187799	3187799	+	P	P	KIAC18_002994	3187799	-	-	-	-	-
3190076	-	3190076	-	-	S	KIAC18_002995	-	-	-	-	-	-
3190157	3190157	3190157	+	P	P	KIAC18_002996	3190157	-	3190157	-	-	-
3190254	-	3190254	-	-	P	KIAC18_002995	-	-	-	-	-	-
3191786	3191786	3191786	-	P	P	KIAC18_002997	3191786	-	-	-	-	-
3191864	3191864	-	+	P	-	KIAC18_002998	3191864	-	-	-	-	-
3193213	3193213	3193213	-	P	P	KIAC18_002999	3193213	-	3193213	-	-	-
3194246	3194246	-	-	P	-	KIAC18_003000	-	3194246	-	-	-	-
3195039	3195039	-	-	P	-	KIAC18_003001	3195039	-	-	-	-	-
3195139	3195139	3195139	+	P	P	KIAC18_003002	3195139	-	-	-	-	-
3195449	3195449	3195449	+	P	P	KIAC18_003003	3195449	-	-	-	-	-
3197060	3197060	3197060	-	P	P	KIAC18_003004	3197060	-	-	-	-	-
3217629	3217629	-	-	P	-	KIAC18_003018	3217629	-	-	-	-	-
3217723	3217723	3217723	+	P	P	KIAC18_003019	3217723	-	-	-	-	-
3219951	3219951	-	+	P	-	KIAC18_003021	3219951	-	-	-	-	-
3220510	3220510	-	-	A	-	KIAC18_003021	-	-	-	-	-	-
3222519	3222519	3222519	-	P	P	KIAC18_003022	3222519	-	-	-	-	-
3222608	3222608	3222608	+	P	P	KIAC18_003023	3222608	-	-	-	-	-
3226626	3226626	-	-	P	-	KIAC18_003024	3226626	3226626	-	-	-	-
3226720	3226720	3226720	+	P	P	KIAC18_003025	3226720	-	-	-	-	-
3233150	3233150	-	-	P	-	KIAC18_003028	-	3233150	-	-	-	-
3233213	-	3233213	-	-	P	KIAC18_003028	-	-	-	-	-	-
3234595	3234595	3234595	-	P	P	KIAC18_003031	3234595	-	-	-	-	-
3236219	3236219	-	-	P	-	KIAC18_003033	-	-	-	-	-	-
3236319	3236319	3236319	+	P	P	KIAC18_003034	3236319	-	-	-	-	-
3238639	3238639	3238639	-	P	P	KIAC18_003035	3238639	-	-	-	3238639	-
3241356	3241356	-	-	P	-	KIAC18_003037	-	-	-	-	-	-
3243293	3243293	3243293	-	P	P	KIAC18_003038	-	3243293	-	-	-	-
3244088	3244088	3244088	+	P	P	KIAC18_003040	3244088	-	-	-	-	-
3244594	3244594	-	-	P	-	KIAC18_003041	3244594	-	3244594	-	-	-
3244869	3244869	-	-	P	-	KIAC18_003042	3244869	-	-	-	-	-
3244983	3244983	3244983	+	N	N		3244983	-	-	-	-	-
3245390	3245390	3245390	+	P	P	KIAC18_003043	3245390	-	-	-	-	-
3245649	3245649	3245649	+	P	P	KIAC18_003044	3245649	-	-	-	-	-
3246167	3246167	3246167	-	P	P	KIAC18_003045	-	3246167	-	-	-	-
3248729	3248729	-	-	P	-	KIAC18_003049	3248729	-	-	-	-	-
3250131	3250131	3250131	-	P	P	KIAC18_003051	-	-	-	-	-	-
3250819	3250819	-	+	P	-	KIAC18_003053	-	3250819	-	-	-	-
3252043	3252043	3252043	+	P	P	KIAC18_003054	3252043	-	-	-	-	-
3254173	3254173	-	+	P	-	KIAC18_003059	-	3254173	-	-	-	-
3258368	-	3258368	-	-	N		-	-	-	-	-	-
3258379	3258379	-	-	N	-		3258379	-	-	-	-	-
3258439	-	3258439	+	-	N		3258439	-	3258439	-	-	-
3259452	3259452	-	-	P	-	KIAC18_003065	-	-	-	-	-	-
3259473	-	3259473	-	-	P	KIAC18_003065	-	-	-	-	-	-
3259541	3259541	3259541	-	N	N		3259541	-	-	-	-	-
3259716	3259716	-	+	N	-		-	-	-	-	-	-
3260646	3260646	-	-	P	-	KIAC18_003067	3260646	-	-	-	-	-
3263726	3263726	3263726	-	P	P	KIAC18_003072	-	3263726	-	-	-	-
3266833	-	3266833	-	-	P	KIAC18_003075	-	3266833	-	-	-	-
3266956	3266956	-	-	P	-	KIAC18_003075	-	3266956	-	-	-	-
3269909	3269909	3269909	-	P	P	KIAC18_003078	3269909	-	-	-	-	-
3271092	-	3271092	-	-	P	KIAC18_003080	-	-	-	-	-	-
3271324	3271324	3271324	-	P	P	KIAC18_003081	3271324	-	-	-	-	-
3271659	3271659	3271659	+	A	A	KIAC18_003082	3271659	-	-	-	-	-
3273925	3273925	-	-	P	-	KIAC18_003083	-	-	-	-	-	-
3274490	3274490	3274490	-	P	P	KIAC18_003084	3274490	-	-	-	-	-
3274793	3274793	3274793	-	P	P	KIAC18_003085	-	-	-	-	3274793	-
3277771	3277771	-	-	P	-	KIAC18_003087	3277771	-	-	-	-	-
3278876	3278876	-	-	N	-		-	3278876	-	-	-	-
3279723	-	3279723	-	-	P	KIAC18_003090	3279723	-	-	-	-	-
3279801	3279801	3279801	-	P	S	KIAC18_003090	3279801	-	-	-	-	-
3280518	3280518	3280519	+	P	P	KIAC18_003091	3280518	-	-	-	-	-
3282784	3282784	3282784	-	P	P	KIAC18_003093	-	-	3282784	-	-	-
3283262	3283262	-	+	P	-	KIAC18_003096	-	3283262	-	-	-	-
3287991	3287991	3287991	-	P	P	KIAC18_003099	3287991	-	-	-	-	-
3288656	3288656	-	-	P	-	KIAC18_003102	3288656	-	-	-	-	-
3291511	3291511	3291511	-	P	P	KIAC18_003104	-	-	-	-	-	-
3293496	3293496	3293496	-	P	P	KIAC18_003105	-	-	-	-	-	-
3295950	3295950	3295950	-	P	P	KIAC18_003109	-	-	-	-	-	3295950
3298228	3298228	3298228	-	P	P	KIAC18_003111	3298228	-	-	-	-	-
3299112	3299112	-	-	P	-	KIAC18_003112	-	-	-	-	-	3299112
3299416	3299416	3299416	+	P	P	KIAC18_003113	-	3299416	-	-	-	-
3306084	3306084	-	-	P	-	KIAC18_003116	-	-	-	-	-	-
3307738	3307738	3307738	-	I	I	KIAC18_003118	-	-	-	-	-	-
3308415	3308415	3308415	+	A	A	KIAC18_003118	-	-	3308415	3308415	-	-
3309846	3309846	3309846	-	P	P	KIAC18_003120	-	3309846	-	-	-	-
3311219	3311219	3311219	-	P	P	KIAC18_003123	3311219	-	-	-	-	-
3313857	3313857	3313857	-	P	P	KIAC18_003125	3313857	-	-	-	-	-
3315828	3315828	-	-	P	-	KIAC18_003129	-	-	-	-	-	-
3316881	3316881	3316881	-	P	P	KIAC18_003130	3316881	-	-	-	-	-
3318044	3318044	3318041	-	P	P	KIAC18_003131	3318044	-	-	-	-	-
3323562	3323562	3323562	-	P	P	KIAC18_003137	3323562	-	-	-	-	-
3334234	3334234	3334230	-	P	P	KIAC18_003143	-	3334234	-	-	-	-
3334312	3334312	3334312	+	P	P	KIAC18_003144	-	-	3334312	-	-	-
3336562	3336562	3336562	-	P	P	KIAC18_003146	-	3336562	-	-	-	-
3343671	3343671	-	-	P	-	KIAC18_003153	-	-	-	-	-	-
3343700	3343700	-	-	S	-	KIAC18_003153	-	3343700	-	-	-	-
3343905	3343905	3343905	+	P	P	KIAC18_003154	3343905	-	-	-	-	-
3351780	3351780	3351782	-	P	P	KIAC18_003160	-	3351780	-	-	-	-
3355946	3355946	-	-	P	-	KIAC18_003163	3355946	3355946	-	-	-	-
3356049	3356049	3356049	+	P	P	KIAC18_003164	-	3356049	-	-	-	-
3360320	3360320	3360320	-	P	P	KIAC18_003170	3360320	-	-	-	-	-
3362513	3362513	3362513	-	N	N		-	-	-	-	-	-
3362542	3362542	3362540	-	N	N		3362542	-	3362542	3362542	-	-
3370978	3370978	3370978	+	P	P	KIAC18_003180	3370978	-	-	-	-	-
3372282	-	3372282	+	-	P	KIAC18_003181	-	-	3372282	-	-	-
3373203	3373203	3373203	-	P	P	KIAC18_003182	3373203	-	-	-	-	-
3373353	3373353	-	+	P	-	KIAC18_003183	-	3373353	-	-	-	-
3373754	3373754	3373754	+	I	I	KIAC18_003183	-	-	-	-	-	-
3375191	3375191	3375191	+	P	P	KIAC18_003184	-	-	-	-	-	-
3377219	-	3377219	+	-	S	KIAC18_003185	-	-	-	-	-	-
3377250	-	3377250	+	-	P	KIAC18_003185	-	-	-	-	-	-
3378265	-	3378265	+	-	S	KIAC18_003186	-	-	-	-	-	-
3378395	3378395	3378395	+	P	P	KIAC18_003186	-	-	-	-	-	-
3380963	3380963	-	-	P	-	KIAC18_003187	3380963	-	-	-	-	-
3382444	3382444	3382444	-	P	P	KIAC18_003189	3382444	-	-	-	-	-
3382558	3382558	3382558	+	P	P	KIAC18_003190	3382558	3382558	-	-	-	-
3385213	3385213	3385215	+	N	N		3385213	-	-	-	-	-
3385318	3385318	3385318	+	N	N		3385318	-	-	-	-	-
3385407	3385407	3385407	+	P	P	KIAC18_003191	-	-	-	-	-	-
3390944	3390944	-	+	P	-	KIAC18_003194	3390944	-	-	-	-	-
3391006	-	3391006	+	-	P	KIAC18_003194	3391006	-	-	-	-	-
3394448	3394448	3394448	+	S	S	KIAC18_003196	-	-	-	-	-	-
3394486	3394486	3394486	+	P	P	KIAC18_003196	3394486	-	-	-	-	-
3400222	3400222	-	+	P	-	KIAC18_003200	3400222	-	-	-	-	-
3409595	3409595	3409595	+	P	P	KIAC18_003208	3409595	-	-	-	-	-
3410568	3410568	3410568	-	N	N		-	-	-	-	-	-
3411358	3411358	-	+	P	-	KIAC18_003210	-	3411358	-	-	-	-
3426661	3426661	3426661	+	P	P	KIAC18_003220	3426661	-	-	-	-	-
3435546	3435546	3435546	-	P	P	KIAC18_003228	3435546	-	-	-	-	-
3435952	3435952	-	+	P	-	KIAC18_003229	3435952	-	-	-	-	-
3437833	3437833	3437833	+	N	N		3437833	-	-	-	-	-
3441216	3441216	3441216	+	P	P	KIAC18_003235	3441216	3441216	-	-	-	-
3442803	3442803	3442803	+	P	P	KIAC18_003236	3442803	3442803	-	-	-	-
3444797	3444797	3444797	+	P	P	KIAC18_003237	3444797	-	3444797	-	-	-
3451354	3451354	3451354	-	I	I	KIAC18_003240	3451354	-	-	-	-	-
3451865	3451865	3451865	+	N	N		3451865	-	-	-	-	-
3455703	3455703	-	-	P	-	KIAC18_003243	3455703	-	-	-	-	-
3458516	3458516	3458515	-	P	P	KIAC18_003244	-	-	-	-	-	-
3458813	3458813	3458813	+	P	P	KIAC18_003245	3458813	-	-	-	-	-
3459025	3459025	3459025	+	I	I	KIAC18_003245	-	-	-	-	-	-
3462301	-	3462301	-	-	P	KIAC18_003247	3462301	-	-	-	-	-
3462417	-	3462417	+	-	P	KIAC18_003248	3462417	-	3462417	-	-	-
3462459	3462459	-	+	P	-	KIAC18_003248	-	-	-	-	-	-
3464548	3464548	3464548	+	P	P	KIAC18_003250	3464548	-	-	-	-	-
3465454	3465454	3465454	+	P	P	KIAC18_003251	-	3465454	-	-	-	-
3474093	3474093	-	+	P	-	KIAC18_003254	3474093	-	-	-	-	-
3479580	-	3479580	-	-	P	KIAC18_003259	3479580	-	-	-	-	-
3482069	3482069	-	-	P	-	KIAC18_003261	3482069	-	-	-	-	-
3482993	3482993	-	+	A	-	KIAC18_003264	3482993	-	-	-	-	-
3483322	3483322	3483322	-	P	P	KIAC18_003264	3483322	-	-	-	-	-
3484765	3484765	3484762	-	P	P	KIAC18_003265	3484765	3484765	-	-	-	-
3484929	3484929	-	+	P	-	KIAC18_003266	-	3484929	-	-	-	-
3485379	3485379	3485379	+	P	P	KIAC18_003267	-	-	-	-	-	-
3486824	3486824	3486824	+	P	P	KIAC18_003268	3486824	-	-	-	-	-
3487711	3487711	-	+	P	-	KIAC18_003269	-	3487711	-	-	-	-
3490226	3490226	3490226	-	P	P	KIAC18_003270	-	-	3490226	-	-	-
3490392	3490392	3490392	+	P	P	KIAC18_003271	3490392	3490392	-	-	-	-
3491697	3491697	3491697	+	P	P	KIAC18_003274	3491697	-	-	-	-	-
3495707	3495707	-	+	P	-	KIAC18_003278	-	3495707	-	-	-	-
3497778	3497778	3497782	+	P	P	KIAC18_003280	-	-	-	3497778	-	-
3498957	3498957	3498957	-	P	P	KIAC18_003281	3498957	-	3498957	-	-	-
3499089	3499089	3499089	+	P	P	KIAC18_003282	3499089	-	3499089	-	-	-
3500363	3500363	3500363	+	P	P	KIAC18_003283	-	3500363	-	-	-	-
3505254	-	3505254	+	-	I	KIAC18_003286	3505254	-	-	-	-	-
3506301	3506301	3506301	-	A	A	KIAC18_003287	-	-	-	3506301	-	-
3512331	3512331	-	+	N	-		3512331	-	-	-	-	-
3517377	3517377	-	+	P	-	KIAC18_003291	3517377	-	-	-	-	3517377
3519212	3519212	3519212	+	P	P	KIAC18_003292	3519212	-	-	-	-	-
3525690	-	3525690	+	-	P	KIAC18_003297	-	-	-	-	-	-
3531117	3531117	3531117	+	P	P	KIAC18_003304	3531117	-	-	-	-	-
3533131	-	3533131	-	-	I	KIAC18_003306	3533131	-	-	-	-	-
3533799	3533799	-	+	P	-	KIAC18_003307	3533799	-	-	-	-	-
3535831	3535831	3535831	-	P	P	KIAC18_003308	3535831	-	-	-	-	-
3539775	3539775	3539775	-	P	P	KIAC18_003311	3539775	-	3539775	-	-	-
3540413	3540413	3540413	-	P	P	KIAC18_003312	-	-	-	-	-	-
3541722	3541722	3541722	-	P	P	KIAC18_003314	3541722	-	-	-	-	-
3541855	3541855	3541855	+	P	P	KIAC18_003315	3541855	-	-	-	-	-
3547295	-	3547295	-	-	P	KIAC18_003317	-	-	3547295	-	-	-
3547321	3547321	-	-	P	-	KIAC18_003317	3547321	-	-	-	-	-
3547433	3547433	3547433	+	P	P	KIAC18_003318	3547433	-	-	-	-	-
3548156	3548156	3548156	-	N	N		-	-	-	-	-	-
3548254	3548254	3548254	+	P	P	KIAC18_003319	3548254	-	-	-	-	-
3550719	3550719	3550719	+	A	A	KIAC18_003321	-	-	3550719	-	-	-
3557242	3557242	3557242	-	P	P	KIAC18_003326	-	-	-	-	-	3557242
3559041	3559041	-	+	A	-	KIAC18_003328	3559041	-	3559041	-	-	-
3559949	3559949	3559949	+	P	P	KIAC18_003329	-	-	-	-	-	-
3560080	3560080	3560080	-	A	A	KIAC18_003329	-	-	-	-	-	-
3560223	3560223	3560223	+	P	P	KIAC18_003330	3560223	-	-	-	-	3560223
3561344	3561344	3561344	+	P	P	KIAC18_003331	3561344	-	-	-	-	-
3562006	3562006	-	-	A	-	KIAC18_003331	3562006	-	-	-	-	-
3563162	3563162	3563162	+	P	P	KIAC18_003332	-	-	-	-	-	-
3564510	3564510	3564510	+	P	S	KIAC18_003333	3564510	-	-	-	3564510	-
3564588	-	3564588	+	-	P	KIAC18_003333	-	-	-	-	-	-
3565914	3565914	3565914	+	P	P	KIAC18_003334	-	3565914	-	-	-	-
3566676	3566676	3566676	+	P	P	KIAC18_003335	3566676	-	-	-	-	-
3568045	3568045	3568045	+	P	P	KIAC18_003336	3568045	-	-	-	-	-
3570325	3570325	3570325	+	P	P	KIAC18_003338	3570325	-	-	-	-	-
3573917	3573917	-	+	I	-	KIAC18_003342	3573917	-	3573917	-	-	-
3574603	3574603	3574603	-	P	P	KIAC18_003343	3574603	-	-	-	-	-
3574724	3574724	-	+	S	-	KIAC18_003344	3574724	-	-	-	-	-
3574782	3574782	3574784	+	P	P	KIAC18_003344	3574782	-	-	-	-	-
3577032	-	3577032	-	-	A	KIAC18_003345	3577032	-	-	-	-	-
3577717	3577717	3577717	+	P	P	KIAC18_003346	3577717	-	-	-	-	-
3580915	3580915	3580915	+	P	P	KIAC18_003348	3580915	-	-	-	-	-
3583477	3583477	3583477	-	P	P	KIAC18_003350	3583477	-	-	-	-	-
3583568	-	3583568	+	-	P	KIAC18_003351	3583568	-	-	-	3583568	-
3583588	3583588	-	+	P	-	KIAC18_003351	-	-	-	-	-	-
3583791	3583791	3583791	+	S	S	KIAC18_003351	-	-	-	-	-	-
3585847	3585847	3585847	-	A	A	KIAC18_003352	3585847	-	-	-	-	-
3586132	3586132	-	+	P	-	KIAC18_003353	-	3586132	-	-	-	-
3588694	3588694	3588694	-	N	N		3588694	-	-	-	3588694	-
3589038	3589038	3589038	+	P	P	KIAC18_003355	-	-	-	3589038	-	-
3589617	3589617	3589617	+	P	P	KIAC18_003356	-	-	-	-	-	-
3592230	3592230	-	-	P	-	KIAC18_003358	3592230	-	-	-	-	-
3592313	3592313	3592313	+	P	P	KIAC18_003359	3592313	-	-	-	-	-
3595931	3595931	3595931	+	P	P	KIAC18_003361	3595931	-	-	-	-	-
3596455	3596455	3596455	+	P	P	KIAC18_003362	3596455	-	3596455	-	-	-
3598906	3598906	-	+	P	-	KIAC18_003365	3598906	3598906	-	-	-	-
3599750	3599750	-	+	P	-	KIAC18_003366	3599750	-	3599750	-	-	-
3600038	-	3600038	+	-	I	KIAC18_003366	3600038	-	-	-	-	-
3601099	3601099	3601099	+	P	P	KIAC18_003367	-	3601099	-	-	-	-
3607740	3607740	3607740	-	P	P	KIAC18_003373	3607740	-	-	-	-	-
3611609	3611609	3611609	+	P	P	KIAC18_003377	3611609	-	-	-	-	-
3612910	3612910	-	+	P	-	KIAC18_003378	-	3612910	-	-	-	-
3612941	-	3612941	+	-	P	KIAC18_003378	-	-	3612941	-	-	-
3614655	3614655	3614655	-	P	P	KIAC18_003380	3614655	-	-	-	-	-
3614728	3614728	-	+	P	-	KIAC18_003381	3614728	3614728	-	-	-	-
3618002	3618002	-	-	P	-	KIAC18_003382	-	-	-	-	-	-
3618081	3618081	3618081	+	P	P	KIAC18_003383	3618081	-	3618081	-	-	-
3618627	3618627	-	+	P	-	KIAC18_003384	-	-	-	-	-	-
3621435	3621435	3621435	+	P	P	KIAC18_003386	-	-	-	-	-	-
3623460	3623460	3623460	+	P	P	KIAC18_003387	3623460	-	-	-	-	-
3624300	3624300	3624300	+	P	P	KIAC18_003388	3624300	-	-	-	-	-
3624637	3624637	3624637	+	P	P	KIAC18_003389	-	-	-	-	-	-
3633587	3633587	3633587	+	P	P	KIAC18_003397	3633587	-	-	-	-	-
3639685	3639685	-	+	P	-	KIAC18_003401	3639685	-	-	-	-	-
3643091	3643091	-	+	P	-	KIAC18_003403	3643091	-	-	-	-	-
3646763	3646763	3646763	-	P	P	KIAC18_003405	-	-	3646763	-	-	-
3646802	3646802	-	+	P	-	KIAC18_003406	3646802	-	3646802	-	-	-
3646892	-	3646892	+	-	P	KIAC18_003406	3646892	-	-	-	-	-
3648412	-	3648412	+	-	S	KIAC18_003408	-	-	-	-	-	-
3648518	3648518	3648518	+	P	P	KIAC18_003408	-	-	-	-	-	-
3649311	3649311	-	+	P	-	KIAC18_003409	3649311	-	-	-	-	-
3652430	3652430	-	-	P	-	KIAC18_003411	3652430	-	-	-	-	-
3653082	3653082	3653082	+	P	P	KIAC18_003413	3653082	-	-	-	-	-
3654944	3654944	3654944	+	P	P	KIAC18_003415	3654944	-	-	-	-	-
3662619	3662619	-	+	S	-	KIAC18_003420	-	-	3662619	-	-	-
3662656	3662656	3662654	+	P	P	KIAC18_003420	3662656	-	-	-	-	-
3662799	3662799	-	-	P	-	KIAC18_003419	3662799	-	-	-	-	-
3663087	3663087	-	-	A	-	KIAC18_003420	3663087	-	-	-	-	-
3663659	3663659	3663659	+	P	P	KIAC18_003421	3663659	-	-	-	-	-
3664582	3664582	3664582	+	P	P	KIAC18_003422	-	-	-	-	-	-
3666697	3666697	3666697	-	P	P	KIAC18_003423	-	-	-	3666697	-	-
3667622	3667622	3667622	+	P	P	KIAC18_003425	3667622	-	-	-	-	-
3668739	3668739	3668739	+	P	P	KIAC18_003426	3668739	-	-	-	-	-
3668867	3668867	-	+	S	-	KIAC18_003426	3668867	-	-	3668867	-	-
3669864	3669864	3669864	+	P	P	KIAC18_003427	3669864	-	-	-	-	-
3672090	3672090	3672090	+	P	P	KIAC18_003429	-	3672090	-	-	-	-
3674304	3674304	3674304	+	P	P	KIAC18_003431	3674304	-	3674304	-	-	-
3674949	3674949	3674949	+	I	I	KIAC18_003431	-	3674949	-	-	-	-
3677212	3677212	3677212	+	A	A	KIAC18_003433	3677212	-	-	-	-	-
3677719	3677719	-	-	P	-	KIAC18_003433	3677719	-	-	-	-	-
3677849	3677849	3677849	+	P	P	KIAC18_003434	-	3677849	-	-	-	-
3678614	3678614	3678614	+	P	P	KIAC18_003435	-	3678614	-	-	-	-
3679865	3679865	3679865	+	P	P	KIAC18_003437	-	-	-	-	-	-
3683522	3683522	-	+	S	-	KIAC18_003440	-	3683522	-	-	-	-
3683687	3683687	-	+	P	-	KIAC18_003440	-	-	-	-	-	-
3684791	3684791	-	+	P	-	KIAC18_003441	-	3684791	-	-	-	-
3702080	3702080	3702080	-	A	A	KIAC18_003456	3702080	-	-	-	-	-
3707346	3707346	3707346	-	P	P	KIAC18_003465	-	-	-	-	-	-
3707790	3707790	-	-	P	-	KIAC18_003466	3707790	-	-	-	-	-
3707813	3707813	3707813	+	P	P	KIAC18_003467	3707813	-	-	-	-	-
3708273	3708273	-	+	N	-		3708273	-	-	-	-	-
3715086	3715086	3715086	+	P	P	KIAC18_003474	3715086	-	3715086	-	-	-
3716208	3716208	3716208	+	P	P	KIAC18_003475	3716208	-	-	-	-	-
3719572	3719572	-	+	P	-	KIAC18_003476	3719572	-	-	-	-	-
3727419	3727419	3727419	+	P	P	KIAC18_003483	3727419	-	-	-	-	-
3732922	3732922	-	+	P	-	KIAC18_003486	3732922	-	-	-	-	-
3736505	3736505	3736505	-	P	P	KIAC18_003488	3736505	-	-	-	-	-
3737250	3737250	3737250	-	P	P	KIAC18_003489	-	-	-	-	-	-
3739509	3739509	3739509	-	P	P	KIAC18_003491	-	3739509	-	-	-	-
3739628	3739628	3739628	+	P	P	KIAC18_003492	3739628	-	-	-	-	-
3742982	3742982	3742982	+	I	I	KIAC18_003494	3742982	-	-	-	-	-
3743578	3743578	3743578	+	I	I	KIAC18_003494	3743578	-	3743578	-	-	-
3744024	3744024	3744024	+	P	P	KIAC18_003495	-	-	3744024	-	-	-
3746549	3746549	3746549	+	P	P	KIAC18_003497	3746549	-	-	-	-	-
3748005	3748005	3748005	+	P	P	KIAC18_003498	-	3748005	-	-	-	-
3749613	3749613	3749613	-	P	P	KIAC18_003500	3749613	-	-	-	-	-
3751845	3751845	3751845	+	A	A	KIAC18_003503	3751845	-	-	-	-	-
3753426	3753426	-	-	P	-	KIAC18_003503	3753426	-	-	-	-	-
3757151	3757151	-	+	P	-	KIAC18_003508	-	-	-	-	-	-
3759165	3759165	3759165	-	S	P	KIAC18_003509	-	-	-	-	-	-
3759323	3759323	-	-	P	-	KIAC18_003509	-	3759323	-	-	-	-
3762162	3762162	-	-	I	-	KIAC18_003512	3762162	-	-	-	-	-
3763766	3763766	3763766	+	P	P	KIAC18_003513	3763766	-	3763766	-	-	-
3771728	3771728	3771730	-	P	P	KIAC18_003520	-	-	3771728	-	-	-
3771730	3771730	3771730	+	P	P	KIAC18_003521	-	-	-	3771730	-	-
3773367	3773367	3773367	+	P	P	KIAC18_003524	-	3773367	-	-	-	-
3773728	3773728	3773728	+	P	P	KIAC18_003525	3773728	-	-	-	-	-
3774471	3774471	-	+	P	-	KIAC18_003526	3774471	-	-	-	-	-
3776138	3776138	3776143	+	I	I	KIAC18_003526	-	-	-	-	-	-
3777002	3777002	3777002	+	P	P	KIAC18_003527	3777002	-	-	-	-	-
3780097	3780097	3780097	+	P	P	KIAC18_003530	-	3780097	-	-	-	-
3781068	3781068	3781068	+	I	I	KIAC18_003530	3781068	3781068	-	-	-	-
3782181	3782181	3782180	+	P	P	KIAC18_003532	3782181	-	-	-	-	-
3788667	3788667	-	-	P	-	KIAC18_003536	3788667	-	-	-	-	-
3788755	3788755	-	+	P	-	KIAC18_003537	3788755	-	-	-	-	-
3790410	3790410	-	+	P	-	KIAC18_003539	3790410	-	-	-	-	-
3791969	3791969	-	+	I	-	KIAC18_003540	3791969	-	-	-	-	-
3793306	3793306	3793306	+	P	S	KIAC18_003542	3793306	-	-	-	-	-
3793335	-	3793335	+	-	P	KIAC18_003542	-	-	-	-	-	-
3794975	3794975	-	+	I	-	KIAC18_003544	3794975	-	3794975	-	-	-
3795434	3795434	3795434	+	I	I	KIAC18_003544	-	3795434	-	-	-	-
3796490	3796490	3796490	+	P	P	KIAC18_003546	3796490	-	-	-	-	-
3798422	3798422	3798422	+	N	N		3798422	-	-	-	-	-
3798618	3798618	3798618	+	P	P	KIAC18_003547	-	-	-	-	-	-
3800431	3800431	-	+	P	-	KIAC18_003548	-	-	-	-	-	-
3800871	3800871	3800871	+	P	P	KIAC18_003551	-	-	-	-	-	-
3805046	3805046	3805046	-	P	P	KIAC18_003553	3805046	-	-	-	-	-
3805697	3805697	3805697	-	P	P	KIAC18_003554	3805697	-	-	-	-	-
3805861	3805861	3805861	+	P	P	KIAC18_003555	3805861	-	3805861	-	-	-
3807113	3807113	3807113	-	A	A	KIAC18_003556	-	-	-	-	-	-
3807733	3807733	3807733	+	P	P	KIAC18_003557	3807733	-	-	-	-	-
3807953	-	3807953	+	-	P	KIAC18_003558	-	-	-	-	-	-
3812400	3812400	-	+	P	-	KIAC18_003561	-	3812400	-	-	-	-
3813524	-	3813524	+	-	P	KIAC18_003562	-	-	-	3813524	-	-
3816454	3816454	3816454	-	P	P	KIAC18_003564	3816454	-	-	-	-	-
3817062	3817062	3817062	-	P	P	KIAC18_003565	3817062	-	-	-	-	-
3817218	3817218	-	+	P	-	KIAC18_003566	3817218	-	-	-	-	-
3817283	3817283	3817283	+	S	P	KIAC18_003566	3817283	-	-	-	-	-
3820435	3820435	3820435	-	P	P	KIAC18_003569	3820435	-	-	-	-	-
3820489	3820489	-	+	P	-	KIAC18_003570	3820489	-	-	-	-	-
3825904	3825904	-	-	P	-	KIAC18_003572	3825904	-	-	-	-	-
3826021	3826021	3826021	+	P	P	KIAC18_003573	-	3826021	-	-	-	-
3826642	3826642	3826642	+	P	P	KIAC18_003574	3826642	-	-	-	3826642	-
3827067	3827067	3827067	+	P	P	KIAC18_003575	3827067	-	-	-	-	-
3828633	3828633	-	+	N	-		3828633	-	-	-	-	-
3829083	3829083	3829083	+	P	P	KIAC18_003577	3829083	-	3829083	-	-	-
3835618	3835618	-	+	P	-	KIAC18_003583	-	3835618	-	-	-	-
3839857	3839857	3839857	+	P	P	KIAC18_003587	3839857	-	-	-	-	-
3841935	3841935	3841935	+	P	P	KIAC18_003589	3841935	-	3841935	-	-	-
3844171	3844171	-	+	P	-	KIAC18_003592	3844171	-	-	-	-	-
3845063	3845063	3845063	+	P	P	KIAC18_003597	-	3845063	-	-	-	-
3846670	3846670	3846670	+	P	P	KIAC18_003598	3846670	-	-	-	-	-
3846932	3846932	3846932	+	P	P	KIAC18_003599	-	-	-	-	-	-
3850528	3850528	3850531	+	P	P	KIAC18_003606	3850528	-	-	-	-	-
3850624	-	3850624	+	-	S	KIAC18_003606	3850624	-	3850624	-	-	-
3858802	3858802	3858802	+	P	P	KIAC18_003608	3858802	-	-	-	-	-
3859118	3859118	3859118	+	P	P	KIAC18_003609	-	-	-	-	-	-
3862280	-	3862280	+	-	P	KIAC18_003612	-	-	3862280	-	-	-
3875422	3875422	-	+	I	-	KIAC18_003636	3875422	-	3875422	-	-	-
3875929	3875929	3875929	+	P	P	KIAC18_003637	3875929	3875929	-	-	-	-
3876774	-	3876774	+	-	P	KIAC18_003641	-	-	-	-	-	-
3877942	3877942	3877942	+	P	P	KIAC18_003643	-	-	-	-	-	-
3878180	-	3878180	+	-	S	KIAC18_003643	-	-	-	-	-	-
3878834	-	3878834	+	-	P	KIAC18_003644	-	-	-	-	-	-
3878856	-	3878856	+	-	S	KIAC18_003644	-	-	-	-	-	-
3882118	3882118	3882118	+	P	P	KIAC18_003648	-	-	3882118	-	-	-
3882978	3882978	3882978	+	P	P	KIAC18_003649	3882978	-	-	-	-	-
3884124	3884124	-	+	P	-	KIAC18_003651	3884124	-	-	-	-	-
3885370	3885370	3885370	-	P	P	KIAC18_003652	3885370	-	-	-	-	-
3885419	3885419	3885419	+	P	P	KIAC18_003653	-	-	-	-	-	-
3886019	3886019	3886019	+	P	P	KIAC18_003654	3886019	3886019	-	-	-	-
3888707	3888707	-	+	P	-	KIAC18_003657	3888707	-	-	-	-	-
3894211	3894211	3894211	+	P	P	KIAC18_003662	3894211	-	-	-	-	-
3896893	3896893	3896893	+	P	P	KIAC18_003664	3896893	-	-	-	-	-
3903079	3903079	3903079	+	N	N		3903079	-	-	-	-	-
3903177	3903177	3903172	+	N	N		-	-	-	-	-	-
3905914	3905914	-	-	P	-	KIAC18_003670	3905914	-	-	-	-	-
3913487	3913487	3913487	-	A	A	KIAC18_003675	-	-	-	-	-	-
3914195	3914195	-	+	N	-		3914195	-	-	-	-	-
3914376	3914376	-	+	P	-	KIAC18_003676	3914376	3914376	-	-	-	-
3917864	3917864	3917864	+	N	N		3917864	-	-	-	-	-
3919134	-	3919134	-	-	S	KIAC18_003679	-	-	-	-	-	-
3919161	3919161	3919161	-	P	P	KIAC18_003679	3919161	-	-	-	-	-
3919249	3919249	3919249	+	P	P	KIAC18_003680	3919249	-	-	-	-	-
3921458	3921458	3921459	+	P	S	KIAC18_003682	-	3921458	-	-	-	-
3921535	-	3921535	+	-	P	KIAC18_003682	3921535	-	-	-	-	-
3922525	3922525	3922525	+	P	P	KIAC18_003683	-	3922525	-	-	-	-
3923920	3923920	3923920	+	P	P	KIAC18_003684	3923920	-	-	-	-	-
3925033	3925033	3925033	-	P	P	KIAC18_003685	3925033	-	-	-	-	-
3925095	-	3925095	+	-	N		3925095	-	-	-	-	-
3928093	3928093	3928093	-	P	P	KIAC18_003687	-	-	-	-	-	-
3928235	3928235	-	+	P	-	KIAC18_003688	-	-	-	-	-	-
3939185	3939185	-	+	P	-	KIAC18_003697	-	3939185	-	-	-	-
3942745	3942745	-	+	P	-	KIAC18_003700	-	3942745	-	-	-	-
3944344	3944344	-	+	P	-	KIAC18_003701	3944344	-	-	-	-	-
3944513	-	3944513	+	-	P	KIAC18_003701	-	3944513	-	-	-	-
3950868	3950868	3950868	+	P	P	KIAC18_003705	3950868	-	-	-	-	-
3958518	-	3958518	+	-	P	KIAC18_003711	3958518	-	-	-	-	-
3960290	3960290	3960290	+	P	P	KIAC18_003712	-	-	-	-	-	-
3961938	3961938	-	+	P	-	KIAC18_003713	-	3961938	-	-	-	-
3967334	3967334	3967334	+	P	P	KIAC18_003717	3967334	-	-	-	-	-
3969987	3969987	3969987	+	P	P	KIAC18_003719	3969987	-	-	-	-	-
3980033	3980033	3980033	-	P	P	KIAC18_003726	3980033	-	3980033	-	-	-
3980924	3980924	3980924	+	P	P	KIAC18_003728	3980924	-	-	-	-	-
3985929	3985929	3985929	-	P	P	KIAC18_003732	-	3985929	-	-	-	-
3991010	3991010	3991010	-	A	A	KIAC18_003737	-	-	3991010	-	-	-
3997331	3997331	3997331	+	N	N		3997331	-	-	-	-	-
3998744	3998744	3998742	-	P	P	KIAC18_003744	3998744	-	-	-	-	-
3998892	3998892	-	+	P	-	KIAC18_003745	-	3998892	-	-	-	-
3999483	3999483	3999483	+	P	P	KIAC18_003746	-	-	-	-	-	-
4001529	4001529	4001529	-	P	P	KIAC18_003747	4001529	4001529	-	-	-	-
4001740	4001740	-	+	P	-	KIAC18_003748	4001740	-	-	-	-	-
4002280	4002280	-	+	P	-	KIAC18_003749	4002280	-	-	-	-	-
4007508	4007508	-	+	P	-	KIAC18_003754	4007508	-	-	-	-	-
4009488	4009488	4009488	+	P	P	KIAC18_003756	-	-	4009488	-	-	-
4010860	-	4010860	+	-	S	KIAC18_003758	-	-	-	-	-	-
4010903	4010903	4010903	+	P	P	KIAC18_003758	-	-	-	-	-	-
4013014	-	4013014	+	-	S	KIAC18_003760	4013014	-	-	-	-	-
4013034	4013034	4013034	+	P	P	KIAC18_003760	-	4013034	-	-	-	-
4013314	-	4013314	+	-	I	KIAC18_003760	4013314	-	-	4013314	-	-
4013420	-	4013420	+	-	I	KIAC18_003760	-	-	-	-	-	-
4015184	4015184	4015182	-	P	P	KIAC18_003761	4015184	-	-	-	-	-
4015326	4015326	-	+	P	-	KIAC18_003762	4015326	-	-	-	-	-
4016735	4016735	4016735	+	P	P	KIAC18_003763	4016735	-	-	-	-	-
4017227	4017227	-	+	P	-	KIAC18_003764	4017227	-	-	-	-	-
4019851	4019851	-	+	P	-	KIAC18_003766	4019851	-	-	-	-	-
4023187	-	4023187	-	-	P	KIAC18_003768	-	-	-	-	-	-
4023313	4023313	-	-	P	-	KIAC18_003768	4023313	-	-	-	-	-
4023434	4023434	4023434	+	P	P	KIAC18_003769	4023434	-	-	-	-	-
4025814	4025814	4025814	-	P	P	KIAC18_003771	4025814	-	-	-	-	-
4027018	4027018	4027018	-	P	P	KIAC18_003772	4027018	-	-	-	-	-
4033726	4033726	-	+	P	-	KIAC18_003779	4033726	-	-	-	-	-
4034362	4034362	-	+	P	-	KIAC18_003781	4034362	-	-	-	-	-
4034809	4034809	4034809	+	N	N		4034809	-	-	-	-	-
4037111	4037111	4037111	+	N	N		4037111	-	-	-	-	-
4052930	4052930	4052930	+	P	P	KIAC18_003795	4052930	-	-	-	-	-
4053474	4053474	-	+	N	-		4053474	-	-	-	-	-
4058941	4058941	4058941	+	N	N		4058941	-	-	-	-	-
4069193	4069193	4069193	+	P	P	KIAC18_003810	4069193	-	-	-	-	-
4071607	4071607	4071607	+	N	N		4071607	-	-	-	-	-
4076566	4076566	4076566	+	P	P	KIAC18_003816	4076566	-	-	-	-	-
4079297	4079297	4079297	+	N	N		-	-	-	-	-	-
4079403	4079403	-	+	P	-	KIAC18_003818	4079403	-	-	-	-	-
4085604	4085604	4085603	+	P	P	KIAC18_003822	-	-	-	-	-	-
4087124	4087124	4087124	-	N	N		4087124	-	-	-	-	-
4087443	4087443	4087443	+	P	P	KIAC18_003823	4087443	-	-	-	-	-
4093492	4093492	-	-	P	-	KIAC18_003828	4093492	-	-	-	-	-
4096338	4096338	4096338	+	N	N		4096338	-	-	-	-	-
4101028	-	4101028	-	-	A	KIAC18_003834	4101028	-	-	-	-	-
4113514	4113514	4113514	+	N	N		4113514	-	-	-	-	-
4120010	4120010	4120010	-	P	P	KIAC18_003848	-	-	4120010	4120010	-	-
4120095	4120095	-	+	N	-		4120095	-	-	-	-	-
4127965	4127965	4127965	+	I	I	KIAC18_003855	4127965	-	-	-	-	-
4129971	4129971	4129971	+	P	P	KIAC18_003858	4129971	-	-	-	-	-
4133957	4133957	-	+	N	-		4133957	-	-	-	-	-
4134067	4134067	-	+	S	-	KIAC18_003862	4134067	-	-	-	-	-
4134098	4134098	4134098	+	P	P	KIAC18_003862	-	-	-	-	-	-
4136191	4136191	4136191	+	P	P	KIAC18_003865	-	-	-	-	-	-
4139785	4139785	4139785	+	P	P	KIAC18_003867	4139785	-	-	-	-	-
4141947	4141947	-	+	N	-		4141947	-	-	-	-	-
4145102	4145102	4145102	+	P	P	KIAC18_003870	-	4145102	-	-	-	-
4147382	4147382	4147382	-	A	A	KIAC18_003870	4147382	-	-	-	-	-
4158516	4158516	4158516	+	P	P	KIAC18_003880	4158516	-	-	-	-	-
4159776	4159776	-	+	P	-	KIAC18_003881	4159776	-	-	-	-	-
4161126	4161126	4161126	+	P	P	KIAC18_003882	4161126	-	-	-	-	-
4162794	4162794	4162794	-	A	A	KIAC18_003884	4162794	-	-	-	-	-
4166011	4166011	4166011	+	P	P	KIAC18_003887	4166011	-	-	-	-	-
4174211	-	4174211	+	-	I	KIAC18_003893	-	-	4174211	-	-	-
4176588	-	4176588	-	-	A	KIAC18_003896	4176588	-	4176588	-	4176588	-
4180599	4180599	4180599	-	A	A	KIAC18_003899	4180599	-	4180599	-	-	-
4183604	4183604	-	+	P	-	KIAC18_003901	4183604	4183604	-	-	-	-
4185044	4185044	-	-	P	-	KIAC18_003902	4185044	-	-	-	-	-
4185605	4185605	4185605	-	P	P	KIAC18_003903	-	-	4185605	-	-	-
4185694	-	4185694	+	-	P	KIAC18_003904	-	-	-	4185694	-	-
4187894	4187894	-	+	N	-		4187894	-	-	-	-	-
4189760	-	4189760	-	-	N		-	-	-	-	-	-
4207843	4207843	4207843	-	A	A	KIAC18_003916	-	-	-	-	-	-
4233563	4233563	4233563	-	P	P	KIAC18_003928	4233563	-	-	-	-	-
4238579	4238579	-	+	P	-	KIAC18_003932	-	-	-	-	-	-
4239346	4239346	-	+	P	-	KIAC18_003933	-	4239346	-	-	-	-
4246541	4246541	4246541	+	P	P	KIAC18_003939	-	4246541	-	-	-	-
4248507	4248507	-	+	P	-	KIAC18_003942	4248507	-	-	-	-	-
4251869	4251869	-	-	P	-	KIAC18_003946	-	-	-	4251869	-	-
4251984	-	4251984	+	-	P	KIAC18_003947	4251984	-	-	-	-	-
4253018	4253018	4253018	-	P	P	KIAC18_003948	4253018	4253018	-	-	-	-
4260744	4260744	-	-	N	-		4260744	-	-	-	-	-
4264106	4264106	4264106	+	P	P	KIAC18_003967	-	4264106	-	-	-	-
4285388	4285388	-	+	P	-	KIAC18_003985	-	4285388	-	-	-	-
4287346	4287346	4287346	+	P	P	KIAC18_003987	-	-	-	-	-	-
4289022	4289022	4289022	+	P	P	KIAC18_003988	4289022	-	-	-	4289022	-
4297883	4297883	-	-	P	-	KIAC18_003995	4297883	-	-	-	-	-
4300389	-	4300389	+	-	P	KIAC18_003997	4300389	-	-	-	-	4300389
4300407	4300407	-	+	P	-	KIAC18_003997	4300407	-	-	-	-	-
4302777	4302777	-	-	P	-	KIAC18_003998	4302777	-	-	-	-	-
4309660	4309660	-	-	P	-	KIAC18_004003	4309660	-	-	-	-	-
4311211	4311211	4311210	-	P	P	KIAC18_004005	-	4311211	-	-	-	-
4320432	4320432	-	+	P	-	KIAC18_004015	4320432	-	-	-	-	-
4321091	4321091	-	+	P	-	KIAC18_004016	-	-	-	-	-	-
4321113	-	4321113	+	-	P	KIAC18_004016	-	-	-	-	-	-
4326285	4326285	4326285	-	P	P	KIAC18_004017	4326285	-	-	-	-	-
4326874	4326874	4326874	+	P	P	KIAC18_004018	4326874	-	-	-	-	-
4335275	-	4335275	+	-	P	KIAC18_004026	-	-	-	-	-	-
4339353	-	4339353	+	-	P	KIAC18_004030	-	-	-	-	-	-
4340035	4340035	-	-	A	-	KIAC18_004030	4340035	-	-	-	-	-
4340604	-	4340604	+	-	P	KIAC18_004031	4340604	-	-	-	-	-
4351609	-	4351609	+	-	A	KIAC18_004041	-	-	-	-	4351609	-
4352691	4352691	-	-	P	-	KIAC18_004042	4352691	-	-	-	-	-
4352718	-	4352718	+	-	S	KIAC18_004043	4352718	-	-	-	-	-
4352755	4352755	4352757	+	P	P	KIAC18_004043	4352755	-	-	-	-	-
4356247	4356247	4356247	+	P	P	KIAC18_004047	4356247	-	-	-	-	-
4363307	4363307	-	+	S	-	KIAC18_004055	4363307	-	-	-	-	-
4363338	4363338	-	+	P	-	KIAC18_004055	4363338	-	-	-	-	-
4366648	-	4366648	-	-	P	KIAC18_004056	-	-	-	-	-	4366648
4368571	4368571	4368571	-	P	P	KIAC18_004057	4368571	4368571	-	-	-	-
4369474	-	4369474	-	-	P	KIAC18_004058	4369474	-	-	-	-	4369474
4371397	4371397	4371397	+	P	P	KIAC18_004060	-	-	-	-	-	4371397
4374739	-	4374739	+	-	P	KIAC18_004063	-	-	-	-	-	4374739
4376110	-	4376110	+	-	P	KIAC18_004064	-	-	-	-	-	4376110
4388191	4388191	-	+	P	-	KIAC18_004073	4388191	-	-	-	-	-
4388266	-	4388266	+	-	P	KIAC18_004073	-	-	-	-	-	-
4388408	-	4388408	+	-	P	KIAC18_004074	-	-	-	-	-	-
4390509	4390509	4390509	+	P	P	KIAC18_004076	-	-	-	-	-	-
4392480	4392480	4392480	+	P	P	KIAC18_004077	-	-	-	-	-	-
4393741	4393741	4393741	+	P	P	KIAC18_004079	-	-	-	-	-	-
4398731	-	4398731	-	-	A	KIAC18_004082	4398731	-	-	-	-	-
4401499	4401499	4401499	+	P	P	KIAC18_004085	4401499	-	-	-	-	-
4405666	-	4405666	-	-	A	KIAC18_004088	4405666	-	-	-	-	-
4406998	4406998	4406998	+	I	I	KIAC18_004089	4406998	-	-	-	-	-
4408737	4408737	-	+	P	-	KIAC18_004090	4408737	-	-	-	-	-
4409305	-	4409305	-	-	A	KIAC18_004090	4409305	-	-	-	-	-
4411486	-	4411486	+	-	P	KIAC18_004091	4411486	-	-	-	-	4411486
4416262	4416262	4416262	+	P	P	KIAC18_004096	-	-	-	-	-	-
4421411	4421411	-	+	I	-	KIAC18_004100	4421411	-	-	-	-	-
4423217	4423217	4423217	+	P	P	KIAC18_004101	4423217	-	-	-	-	-
4424384	4424384	4424384	-	P	P	KIAC18_004102	-	-	-	-	-	-
4426589	4426589	-	-	P	-	KIAC18_004105	-	-	4426589	-	-	-
4427505	4427505	4427505	-	P	P	KIAC18_004107	-	-	4427505	-	-	-
4428927	4428927	4428927	+	P	P	KIAC18_004110	4428927	-	-	-	-	-
4444870	4444870	-	+	N	-		4444870	-	-	-	-	-
4445376	-	4445376	+	-	I	KIAC18_004127	4445376	-	-	-	-	-
4464473	4464473	-	+	N	-		4464473	-	-	-	-	-
4465130	4465130	-	-	P	-	KIAC18_004144	4465130	-	-	-	-	-
4466002	4466002	4466002	+	P	P	KIAC18_004146	4466002	-	-	-	-	-
4469395	4469395	-	+	N	-		-	-	-	-	-	-
4471042	4471042	4471042	-	P	P	KIAC18_004149	4471042	-	-	-	-	-
4473590	4473590	-	+	P	-	KIAC18_004153	-	4473590	-	-	-	-
4474248	4474248	-	+	P	-	KIAC18_004154	4474248	-	-	-	-	-
4476086	4476086	4476086	-	P	P	KIAC18_004156	4476086	-	-	-	-	-
4489712	4489712	4489712	-	P	P	KIAC18_004167	-	-	-	-	-	-
4489744	-	4489744	-	-	S	KIAC18_004167	-	-	-	-	-	-
4490282	4490282	4490282	-	P	P	KIAC18_004168	-	4490282	-	-	-	-
4491572	4491572	4491572	-	P	P	KIAC18_004169	4491572	-	-	-	-	-
4491707	4491707	4491707	+	P	P	KIAC18_004170	4491707	-	-	-	-	-
4497786	4497786	4497785	-	P	P	KIAC18_004174	4497786	-	-	-	-	-
4504795	4504795	4504795	-	P	P	KIAC18_004181	4504795	-	-	-	-	-
4504907	4504907	4504907	+	P	P	KIAC18_004182	4504907	-	-	-	-	-
4506561	4506561	4506561	+	P	P	KIAC18_004184	4506561	-	-	-	-	-
4508043	4508043	4508043	+	P	P	KIAC18_004185	4508043	-	-	-	-	-
4509220	4509220	4509220	+	P	P	KIAC18_004186	4509220	-	-	-	-	-
4511983	4511983	4511983	+	P	P	KIAC18_004188	-	-	-	-	-	-
4512237	4512237	-	-	N	-		-	-	-	-	-	-
4523245	4523245	-	-	A	-	KIAC18_004199	-	-	4523245	-	-	-
4524758	4524758	-	+	I	-	KIAC18_004201	-	4524758	-	-	-	-
[truncated: 160 more rows]

## Sheet: 2. TEP
TEP position			Category		Strand		Associated gene
Total TEP	CO2	Betaine	CO2	Betaine	CO2	Betaine	CO2	Betaine
13073	13073	13072	P	P	+	+	KIAC18_000011	KIAC18_000011
14807	14807	14807	P	P	+	+	KIAC18_000012	KIAC18_000012
16014	16014	16014	P	P	-	-	KIAC18_000014	KIAC18_000014
31465	31465	31465	P	P	+	+	KIAC18_000026	KIAC18_000026
31815	31815	31815	P	P	+	+	KIAC18_000029	KIAC18_000029
38595	38595	38595	P	P	+	+	KIAC18_000036	KIAC18_000036
40578	40578	40579	P	P	+	+	KIAC18_000037	KIAC18_000037
43696	43696	43696	P	P	+	+	KIAC18_000039	KIAC18_000039
45823	45823	45822	P	P	+	+	KIAC18_000042	KIAC18_000042
47937	47937	47938	P	P	+	+	KIAC18_000043	KIAC18_000043
51232	51232	51232	P	P	+	+	KIAC18_000047	KIAC18_000047
52880	52880	52880	P	P	+	+	KIAC18_000049	KIAC18_000049
58434	58434	58434	P	P	+	+	KIAC18_000055	KIAC18_000055
59132	59132	59132	P	P	+	+	KIAC18_000056	KIAC18_000056
61635	61635	61635	P	P	+	+	KIAC18_000058	KIAC18_000058
63977	63977	63977	P	P	+	+	KIAC18_000059	KIAC18_000059
65967	65967	65967	P	P	+	+	KIAC18_000060	KIAC18_000060
69474	69474	69474	P	P	+	+	KIAC18_000062	KIAC18_000062
72226	72226	72226	P	P	+	+	KIAC18_000065	KIAC18_000065
73639	73639	73639	P	P	+	+	KIAC18_000067	KIAC18_000067
78740	78740	78740	P	P	+	+	KIAC18_000071	KIAC18_000071
79524	79524	79524	P	P	+	+	KIAC18_000072	KIAC18_000072
91825	91825	91825	P	P	-	-	KIAC18_000084	KIAC18_000084
99678	99678	99678	P	P	+	+	KIAC18_000090	KIAC18_000090
99717	99717	99717	P	P	-	-	KIAC18_000091	KIAC18_000091
105519	105519	105518	P	P	+	+	KIAC18_000093	KIAC18_000093
115806	115806	115806	P	P	+	+	KIAC18_000101	KIAC18_000101
120032	120032	120032	P	P	+	+	KIAC18_000103	KIAC18_000103
130948	130948	130948	P	P	+	+	KIAC18_000115	KIAC18_000115
140981	140981	140981	P	P	+	+	KIAC18_000123	KIAC18_000123
152228	152228	152228	P	P	+	+	KIAC18_000135	KIAC18_000135
155583	155583	155583	P	P	+	+	KIAC18_000138	KIAC18_000138
161671	161671	161671	P	P	+	+	KIAC18_000145	KIAC18_000145
163495	163495	163495	P	P	+	+	KIAC18_000148	KIAC18_000148
173515	173515	173515	P	P	+	+	KIAC18_000159	KIAC18_000159
180667	180667	180667	P	P	+	+	KIAC18_000167	KIAC18_000167
186615	186615	186615	P	P	+	+	KIAC18_000175	KIAC18_000175
189915	189915	189915	P	P	+	+	KIAC18_000179	KIAC18_000179
189927	189927	189927	P	P	-	-	KIAC18_000180	KIAC18_000180
190731	190731	190731	P	P	+	+	KIAC18_000181	KIAC18_000181
193136	193136	193136	P	P	-	-	KIAC18_000184	KIAC18_000184
199220	199220	199220	P	P	+	+	KIAC18_000189	KIAC18_000189
199176	199176	199176	P	P	-	-	KIAC18_000190	KIAC18_000190
212492	212492	212492	P	P	+	+	KIAC18_000201	KIAC18_000201
214733	214733	214733	P	P	+	+	KIAC18_000204	KIAC18_000204
220330	220330	220331	P	P	+	+	KIAC18_000207	KIAC18_000207
228132	228132	228132	P	P	+	+	KIAC18_000212	KIAC18_000212
230583	230583	230583	P	P	+	+	KIAC18_000214	KIAC18_000214
232498	232498	232496	P	P	+	+	KIAC18_000216	KIAC18_000216
233910	233910	233910	P	P	+	+	KIAC18_000217	KIAC18_000217
236481	236481	236480	P	P	+	+	KIAC18_000219	KIAC18_000219
240022	240022	240022	P	P	+	+	KIAC18_000224	KIAC18_000224
241260	241260	241260	P	P	+	+	KIAC18_000225	KIAC18_000225
244702	244702	244702	P	P	+	+	KIAC18_000230	KIAC18_000230
248610	248610	248610	P	P	+	+	KIAC18_000236	KIAC18_000236
249285	249285	249285	P	P	+	+	KIAC18_000238	KIAC18_000238
250117	250117	250117	P	P	+	+	KIAC18_000239	KIAC18_000239
279697	279697	279697	P	P	+	+	KIAC18_000277	KIAC18_000277
288268	288268	288268	P	P	+	+	KIAC18_000287	KIAC18_000287
298071	298071	298071	P	P	+	+	KIAC18_000298	KIAC18_000298
316892	316892	316891	P	P	+	+	KIAC18_000315	KIAC18_000315
317701	317701	317701	P	P	+	+	KIAC18_000316	KIAC18_000316
318621	318621	318621	P	P	-	-	KIAC18_000318	KIAC18_000318
323163	323163	323163	P	P	+	+	KIAC18_000325	KIAC18_000325
323127	323127	323127	P	P	-	-	KIAC18_000326	KIAC18_000326
337387	337387	337387	P	P	+	+	KIAC18_000345	KIAC18_000345
342004	342004	342004	P	P	+	+	KIAC18_000347	KIAC18_000347
343660	343660	343660	P	P	+	+	KIAC18_000348	KIAC18_000348
347240	347240	347240	P	P	+	+	KIAC18_000352	KIAC18_000352
350841	350841	350841	P	P	+	+	KIAC18_000356	KIAC18_000356
350798	350798	350799	P	P	-	-	KIAC18_000357	KIAC18_000357
356120	356120	356120	P	P	+	+	KIAC18_000363	KIAC18_000363
356122	356122	356122	P	P	-	-	KIAC18_000364	KIAC18_000364
376414	376414	376414	P	P	+	+	KIAC18_000386	KIAC18_000386
378851	378851	378851	P	P	+	+	KIAC18_000388	KIAC18_000388
378821	378821	378821	P	P	-	-	KIAC18_000389	KIAC18_000389
381037	381037	381037	P	P	+	+	KIAC18_000391	KIAC18_000391
383091	383091	383091	P	P	+	+	KIAC18_000394	KIAC18_000394
388258	388258	388258	P	P	+	+	KIAC18_000397	KIAC18_000397
396638	396638	396638	P	P	+	+	KIAC18_000404	KIAC18_000404
400976	400976	400976	P	P	+	+	KIAC18_000409	KIAC18_000409
402785	402785	402785	P	P	+	+	KIAC18_000411	KIAC18_000411
404785	404785	404785	P	P	+	+	KIAC18_000414	KIAC18_000414
410051	410051	410050	P	P	+	+	KIAC18_000418	KIAC18_000418
410543	410543	410546	P	P	-	-	KIAC18_000419	KIAC18_000419
411682	411682	411682	P	P	+	+	KIAC18_000420	KIAC18_000420
413544	413544	413544	P	P	+	+	KIAC18_000423	KIAC18_000423
413512	413512	413512	P	P	-	-	KIAC18_000424	KIAC18_000424
418519	418519	418519	P	P	+	+	KIAC18_000427	KIAC18_000427
419679	419679	419679	P	P	+	+	KIAC18_000429	KIAC18_000429
428624	428624	428624	P	P	+	+	KIAC18_000439	KIAC18_000439
437867	437867	437868	P	P	+	+	KIAC18_000448	KIAC18_000448
441828	441828	441828	P	P	+	+	KIAC18_000454	KIAC18_000454
443050	443050	443050	P	P	+	+	KIAC18_000455	KIAC18_000455
444644	444644	444644	P	P	+	+	KIAC18_000458	KIAC18_000458
448759	448759	448759	P	P	+	+	KIAC18_000462	KIAC18_000462
461974	461974	461974	P	P	+	+	KIAC18_000474	KIAC18_000474
474334	474334	474334	P	P	+	+	KIAC18_000488	KIAC18_000488
474628	474628	474628	P	P	+	+	KIAC18_000489	KIAC18_000489
496523	496523	496523	P	P	+	+	KIAC18_000514	KIAC18_000514
498334	498334	498334	P	P	+	+	KIAC18_000518	KIAC18_000518
517235	517235	517235	P	P	+	+	KIAC18_000534	KIAC18_000534
518758	518758	518758	P	P	+	+	KIAC18_000536	KIAC18_000536
521029	521029	521029	P	P	+	+	KIAC18_000537	KIAC18_000537
521902	521902	521902	P	P	+	+	KIAC18_000538	KIAC18_000538
527733	527733	527733	P	P	+	+	KIAC18_000545	KIAC18_000545
532445	532445	532445	P	P	+	+	KIAC18_000549	KIAC18_000549
534354	534354	534354	P	P	+	+	KIAC18_000550	KIAC18_000550
535490	535490	535490	P	P	+	+	KIAC18_000552	KIAC18_000552
541546	541546	541546	P	P	+	+	KIAC18_000556	KIAC18_000556
547945	547945	547945	P	P	+	+	KIAC18_000561	KIAC18_000561
549331	549331	549331	P	P	+	+	KIAC18_000562	KIAC18_000562
551381	551381	551381	P	P	+	+	KIAC18_000564	KIAC18_000564
552519	552519	552519	P	P	+	+	KIAC18_000566	KIAC18_000566
565143	565143	565143	P	P	+	+	KIAC18_000578	KIAC18_000578
566149	566149	566149	P	P	+	+	KIAC18_000579	KIAC18_000579
568012	568012	568012	P	P	+	+	KIAC18_000581	KIAC18_000581
570699	570699	570699	P	P	+	+	KIAC18_000584	KIAC18_000584
572493	572493	572493	P	P	+	+	KIAC18_000587	KIAC18_000587
574827	574827	574827	P	P	+	+	KIAC18_000589	KIAC18_000589
576136	576136	576136	P	P	+	+	KIAC18_000590	KIAC18_000590
577792	577792	577792	P	P	+	+	KIAC18_000593	KIAC18_000593
578463	578463	578463	P	P	+	+	KIAC18_000594	KIAC18_000594
583408	583408	583407	P	P	+	+	KIAC18_000600	KIAC18_000600
583372	583372	583372	P	P	-	-	KIAC18_000601	KIAC18_000601
587361	587361	587361	P	P	+	+	KIAC18_000605	KIAC18_000605
588584	588584	588584	P	P	+	+	KIAC18_000607	KIAC18_000607
588553	588553	588553	P	P	-	-	KIAC18_000608	KIAC18_000608
590266	590266	590266	P	P	+	+	KIAC18_000609	KIAC18_000609
594645	594645	594645	P	P	+	+	KIAC18_000614	KIAC18_000614
595936	595936	595936	P	P	+	+	KIAC18_000615	KIAC18_000615
602288	602288	602288	P	P	+	+	KIAC18_000621	KIAC18_000621
602971	602971	602971	P	P	+	+	KIAC18_000622	KIAC18_000622
605019	605019	605019	P	P	+	+	KIAC18_000623	KIAC18_000623
608309	608309	608309	P	P	+	+	KIAC18_000625	KIAC18_000625
611280	611280	611280	P	P	+	+	KIAC18_000628	KIAC18_000628
617511	617511	617511	P	P	+	+	KIAC18_000633	KIAC18_000633
620331	620331	620331	P	P	+	+	KIAC18_000636	KIAC18_000636
622153	622153	622153	P	P	+	+	KIAC18_000638	KIAC18_000638
625914	625914	625914	P	P	+	+	KIAC18_000643	KIAC18_000643
636505	636505	636505	P	P	-	-	KIAC18_000655	KIAC18_000655
641726	641726	641726	P	P	+	+	KIAC18_000659	KIAC18_000659
650084	650084	650084	P	P	+	+	KIAC18_000666	KIAC18_000666
653369	653369	653369	P	P	+	+	KIAC18_000671	KIAC18_000671
656802	656802	656802	P	P	+	+	KIAC18_000674	KIAC18_000674
658668	658668	658667	P	P	+	+	KIAC18_000675	KIAC18_000675
665344	665344	665344	P	P	+	+	KIAC18_000683	KIAC18_000683
668922	668922	668922	P	P	+	+	KIAC18_000687	KIAC18_000687
673785	673785	673785	P	P	+	+	KIAC18_000691	KIAC18_000691
673740	673740	673740	P	P	-	-	KIAC18_000692	KIAC18_000692
679062	679062	679060	P	P	+	+	KIAC18_000696	KIAC18_000696
679494	679494	679494	P	P	+	+	KIAC18_000699	KIAC18_000699
681867	681867	681867	P	P	+	+	KIAC18_000702	KIAC18_000702
685532	685532	685532	P	P	+	+	KIAC18_000705	KIAC18_000705
686332	686332	686332	P	P	+	+	KIAC18_000706	KIAC18_000706
687174	687174	687174	P	P	+	+	KIAC18_000707	KIAC18_000707
688156	688156	688156	P	P	+	+	KIAC18_000708	KIAC18_000708
688784	688784	688784	P	P	+	+	KIAC18_000710	KIAC18_000710
690505	690505	690505	P	P	+	+	KIAC18_000712	KIAC18_000712
691057	691057	691057	P	P	+	+	KIAC18_000713	KIAC18_000713
694694	694694	694695	P	P	-	-	KIAC18_000718	KIAC18_000718
701820	701820	701819	P	P	+	+	KIAC18_000727	KIAC18_000727
703182	703182	703182	P	P	+	+	KIAC18_000728	KIAC18_000728
710127	710127	710127	P	P	+	+	KIAC18_000733	KIAC18_000733
711227	711227	711227	P	P	+	+	KIAC18_000735	KIAC18_000735
717724	717724	717724	P	P	+	+	KIAC18_000739	KIAC18_000739
719554	719554	719554	P	P	+	+	KIAC18_000742	KIAC18_000742
719835	719835	719835	P	P	-	-	KIAC18_000743	KIAC18_000743
723895	723895	723895	P	P	+	+	KIAC18_000744	KIAC18_000744
732206	732206	732206	P	P	+	+	KIAC18_000753	KIAC18_000753
732992	732992	732992	P	P	+	+	KIAC18_000754	KIAC18_000754
739926	739926	739926	P	P	+	+	KIAC18_000763	KIAC18_000763
743543	743543	743543	P	P	+	+	KIAC18_000767	KIAC18_000767
757242	757242	757242	P	P	+	+	KIAC18_000780	KIAC18_000780
759811	759811	759811	P	P	+	+	KIAC18_000782	KIAC18_000782
759777	759777	759777	P	P	-	-	KIAC18_000783	KIAC18_000783
762971	762971	762971	P	P	+	+	KIAC18_000786	KIAC18_000786
765022	765022	765022	P	P	+	+	KIAC18_000790	KIAC18_000790
769351	769351	769351	P	P	+	+	KIAC18_000793	KIAC18_000793
771059	771059	771059	P	P	+	+	KIAC18_000796	KIAC18_000796
778235	778235	778235	P	P	+	+	KIAC18_000804	KIAC18_000804
785048	785048	785048	P	P	+	+	KIAC18_000814	KIAC18_000814
787360	787360	787360	P	P	+	+	KIAC18_000818	KIAC18_000818
792417	792417	792417	P	P	+	+	KIAC18_000823	KIAC18_000823
796733	796733	796733	P	P	+	+	KIAC18_000828	KIAC18_000828
809328	809328	809328	P	P	+	+	KIAC18_000841	KIAC18_000841
810875	810875	810875	P	P	-	-	KIAC18_000843	KIAC18_000843
812051	812051	812051	P	P	+	+	KIAC18_000844	KIAC18_000844
813149	813149	813149	P	P	+	+	KIAC18_000846	KIAC18_000846
815298	815298	815298	P	P	-	-	KIAC18_000849	KIAC18_000849
820406	820406	820406	P	P	-	-	KIAC18_000855	KIAC18_000855
829255	829255	829255	P	P	-	-	KIAC18_000865	KIAC18_000865
830703	830703	830703	P	P	-	-	KIAC18_000867	KIAC18_000867
837446	837446	837446	P	P	+	+	KIAC18_000872	KIAC18_000872
839964	839964	839964	P	P	-	-	KIAC18_000875	KIAC18_000875
840554	840554	840554	P	P	-	-	KIAC18_000876	KIAC18_000876
841757	841757	841757	P	P	+	+	KIAC18_000877	KIAC18_000877
843367	843367	843367	P	P	-	-	KIAC18_000880	KIAC18_000880
846631	846631	846631	P	P	+	+	KIAC18_000883	KIAC18_000883
859471	859471	859475	P	P	-	-	KIAC18_000897	KIAC18_000897
863553	863553	863553	P	P	-	-	KIAC18_000901	KIAC18_000901
867652	867652	867652	P	P	-	-	KIAC18_000904	KIAC18_000904
873901	873901	873902	P	P	-	-	KIAC18_000912	KIAC18_000912
874527	874527	874527	P	P	-	-	KIAC18_000913	KIAC18_000913
882610	882610	882610	P	P	-	-	KIAC18_000919	KIAC18_000919
884235	884235	884235	P	P	-	-	KIAC18_000922	KIAC18_000922
897459	897459	897459	P	P	-	-	KIAC18_000936	KIAC18_000936
902930	902930	902930	P	P	-	-	KIAC18_000939	KIAC18_000939
905548	905548	905548	P	P	-	-	KIAC18_000943	KIAC18_000943
909850	909850	909850	P	P	+	+	KIAC18_000946	KIAC18_000946
917907	917907	917907	P	P	+	+	KIAC18_000952	KIAC18_000952
918221	918221	918221	P	P	+	+	KIAC18_000953	KIAC18_000953
918183	918183	918183	P	P	-	-	KIAC18_000954	KIAC18_000954
922795	922795	922795	P	P	+	+	KIAC18_000963	KIAC18_000963
922931	922931	922931	P	P	-	-	KIAC18_000965	KIAC18_000965
923014	923014	923014	P	P	-	-	KIAC18_000966	KIAC18_000966
933156	933156	933156	P	P	-	-	KIAC18_000975	KIAC18_000975
940497	940497	940498	P	P	-	-	KIAC18_000983	KIAC18_000983
943392	943392	943392	P	P	-	-	KIAC18_000985	KIAC18_000985
945497	945497	945497	P	P	-	-	KIAC18_000987	KIAC18_000987
946987	946987	946987	P	P	-	-	KIAC18_000990	KIAC18_000990
948501	948501	948501	P	P	+	+	KIAC18_000992	KIAC18_000992
949633	949633	949633	P	P	+	+	KIAC18_000993	KIAC18_000993
951184	951184	951184	P	P	+	+	KIAC18_000994	KIAC18_000994
951246	951246	951246	P	P	+	+	KIAC18_000995	KIAC18_000995
953981	953981	953982	P	P	+	+	KIAC18_000998	KIAC18_000998
953933	953933	953933	P	P	-	-	KIAC18_000999	KIAC18_000999
960792	960792	960792	P	P	-	-	KIAC18_001005	KIAC18_001005
966352	966352	966353	P	P	-	-	KIAC18_001009	KIAC18_001009
978171	978171	978171	P	P	-	-	KIAC18_001021	KIAC18_001021
988247	988247	988247	P	P	+	+	KIAC18_001026	KIAC18_001026
992150	992150	992150	P	P	-	-	KIAC18_001031	KIAC18_001031
996487	996487	996490	P	P	-	-	KIAC18_001034	KIAC18_001034
998279	998279	998279	P	P	-	-	KIAC18_001035	KIAC18_001035
1003298	1003298	1003298	P	P	+	+	KIAC18_001040	KIAC18_001040
1011725	1011725	1011725	P	P	-	-	KIAC18_001051	KIAC18_001051
1013396	1013396	1013396	P	P	-	-	KIAC18_001052	KIAC18_001052
1016414	1016414	1016414	P	P	-	-	KIAC18_001056	KIAC18_001056
1020707	1020707	1020707	P	P	+	+	KIAC18_001059	KIAC18_001059
1020665	1020665	1020665	P	P	-	-	KIAC18_001060	KIAC18_001060
1050486	1050486	1050486	P	P	-	-	KIAC18_001085	KIAC18_001085
1057493	1057493	1057493	P	P	+	+	KIAC18_001090	KIAC18_001090
1061550	1061550	1061550	P	P	+	+	KIAC18_001093	KIAC18_001093
1061504	1061504	1061504	P	P	-	-	KIAC18_001094	KIAC18_001094
1063308	1063308	1063308	P	P	-	-	KIAC18_001096	KIAC18_001096
1070901	1070901	1070901	P	P	+	+	KIAC18_001103	KIAC18_001103
1070863	1070863	1070863	P	P	-	-	KIAC18_001104	KIAC18_001104
1073931	1073931	1073931	P	P	-	-	KIAC18_001106	KIAC18_001106
1074548	1074548	1074548	P	P	-	-	KIAC18_001107	KIAC18_001107
1079866	1079866	1079865	P	P	+	+	KIAC18_001112	KIAC18_001112
1079818	1079818	1079818	P	P	-	-	KIAC18_001113	KIAC18_001113
1080674	1080674	1080674	P	P	-	-	KIAC18_001115	KIAC18_001115
1083589	1083589	1083589	P	P	-	-	KIAC18_001117	KIAC18_001117
1085385	1085385	1085386	P	P	-	-	KIAC18_001119	KIAC18_001119
1088472	1088472	1088472	P	P	+	+	KIAC18_001123	KIAC18_001123
1090736	1090736	1090736	P	P	+	+	KIAC18_001125	KIAC18_001125
1090704	1090704	1090704	P	P	-	-	KIAC18_001126	KIAC18_001126
1091913	1091913	1091913	P	P	-	-	KIAC18_001127	KIAC18_001127
1093460	1093460	1093460	P	P	-	-	KIAC18_001129	KIAC18_001129
1093827	1093827	1093827	P	P	-	-	KIAC18_001133	KIAC18_001133
1098965	1098965	1098965	P	P	-	-	KIAC18_001144	KIAC18_001144
1101794	1101794	1101794	P	P	+	+	KIAC18_001147	KIAC18_001147
1101950	1101950	1101950	P	P	-	-	KIAC18_001148	KIAC18_001148
1105055	1105055	1105055	P	P	-	-	KIAC18_001149	KIAC18_001149
1114412	1114412	1114413	P	P	+	+	KIAC18_001156	KIAC18_001156
1117406	1117406	1117406	P	P	-	-	KIAC18_001160	KIAC18_001160
1119119	1119119	1119119	P	P	-	-	KIAC18_001161	KIAC18_001161
1123170	1123170	1123170	P	P	-	-	KIAC18_001165	KIAC18_001165
1124757	1124757	1124757	P	P	+	+	KIAC18_001166	KIAC18_001166
1136619	1136619	1136618	P	P	+	+	KIAC18_001174	KIAC18_001174
1136568	1136568	1136568	P	P	-	-	KIAC18_001175	KIAC18_001175
1141623	1141623	1141623	P	P	+	+	KIAC18_001180	KIAC18_001180
1153174	1153174	1153174	P	P	-	-	KIAC18_001184	KIAC18_001184
1161279	1161279	1161279	P	P	-	-	KIAC18_001191	KIAC18_001191
1163165	1163165	1163165	P	P	-	-	KIAC18_001194	KIAC18_001194
1170523	1170523	1170523	P	P	-	-	KIAC18_001200	KIAC18_001200
1172913	1172913	1172913	P	P	-	-	KIAC18_001202	KIAC18_001202
1177968	1177968	1177968	P	P	+	+	KIAC18_001206	KIAC18_001206
1177995	1177995	1177995	P	P	-	-	KIAC18_001207	KIAC18_001207
1181519	1181519	1181519	P	P	-	-	KIAC18_001211	KIAC18_001211
1200436	1200436	1200436	P	P	-	-	KIAC18_001227	KIAC18_001227
1205272	1205272	1205272	P	P	+	+	KIAC18_001232	KIAC18_001232
1209997	1209997	1209997	P	P	-	-	KIAC18_001239	KIAC18_001239
1211528	1211528	1211528	P	P	-	-	KIAC18_001242	KIAC18_001242
1219092	1219092	1219092	P	P	-	-	KIAC18_001248	KIAC18_001248
1225842	1225842	1225843	P	P	-	-	KIAC18_001256	KIAC18_001256
1231168	1231168	1231168	P	P	-	-	KIAC18_001263	KIAC18_001263
1233135	1233135	1233136	P	P	-	-	KIAC18_001264	KIAC18_001264
1251689	1251689	1251689	P	P	-	-	KIAC18_001280	KIAC18_001280
1254970	1254970	1254970	P	P	-	-	KIAC18_001284	KIAC18_001284
1258077	1258077	1258077	P	P	-	-	KIAC18_001287	KIAC18_001287
1268680	1268680	1268680	P	P	-	-	KIAC18_001297	KIAC18_001297
1271677	1271677	1271677	P	P	+	+	KIAC18_001300	KIAC18_001300
1315836	1315836	1315836	P	P	+	+	KIAC18_001333	KIAC18_001333
1322396	1322396	1322396	P	P	-	-	KIAC18_001337	KIAC18_001337
1343290	1343290	1343290	P	P	+	+	KIAC18_001360	KIAC18_001360
1344298	1344298	1344298	P	P	-	-	KIAC18_001362	KIAC18_001362
1350441	1350441	1350441	P	P	+	+	KIAC18_001365	KIAC18_001365
1357472	1357472	1357472	P	P	-	-	KIAC18_001373	KIAC18_001373
1381925	1381925	1381925	P	P	-	-	KIAC18_001397	KIAC18_001397
1389926	1389926	1389926	P	P	+	+	KIAC18_001404	KIAC18_001404
1393582	1393582	1393582	P	P	-	-	KIAC18_001409	KIAC18_001409
1399409	1399409	1399410	P	P	-	-	KIAC18_001413	KIAC18_001413
1402872	1402872	1402872	P	P	-	-	KIAC18_001415	KIAC18_001415
1410587	1410587	1410587	P	P	-	-	KIAC18_001420	KIAC18_001420
1423623	1423623	1423623	P	P	-	-	KIAC18_001433	KIAC18_001433
1428775	1428775	1428775	P	P	-	-	KIAC18_001439	KIAC18_001439
1446685	1446685	1446685	P	P	-	-	KIAC18_001456	KIAC18_001456
1453269	1453269	1453269	P	P	+	+	KIAC18_001462	KIAC18_001462
1454836	1454836	1454836	P	P	+	+	KIAC18_001464	KIAC18_001464
1456157	1456157	1456157	P	P	+	+	KIAC18_001466	KIAC18_001466
1458953	1458953	1458953	P	P	-	-	KIAC18_001469	KIAC18_001469
1459505	1459505	1459505	P	P	-	-	KIAC18_001470	KIAC18_001470
1461522	1461522	1461522	P	P	+	+	KIAC18_001471	KIAC18_001471
1466513	1466513	1466513	P	P	+	+	KIAC18_001475	KIAC18_001475
1467597	1467597	1467597	P	P	+	+	KIAC18_001476	KIAC18_001476
1469679	1469679	1469679	P	P	-	-	KIAC18_001479	KIAC18_001479
1479848	1479848	1479848	P	P	-	-	KIAC18_001482	KIAC18_001482
1490813	1490813	1490813	P	P	+	+	KIAC18_001494	KIAC18_001494
1490774	1490774	1490774	P	P	-	-	KIAC18_001495	KIAC18_001495
1495993	1495993	1495993	P	P	-	-	KIAC18_001500	KIAC18_001500
1499507	1499507	1499507	P	P	-	-	KIAC18_001502	KIAC18_001502
1500932	1500932	1500932	P	P	+	+	KIAC18_001503	KIAC18_001503
1508505	1508505	1508505	P	P	-	-	KIAC18_001510	KIAC18_001510
1529048	1529048	1529048	P	P	-	-	KIAC18_001524	KIAC18_001524
1530477	1530477	1530477	P	P	-	-	KIAC18_001525	KIAC18_001525
1532331	1532331	1532331	P	P	-	-	KIAC18_001527	KIAC18_001527
1551448	1551448	1551449	P	P	-	-	KIAC18_001532	KIAC18_001532
1554245	1554245	1554245	P	P	+	+	KIAC18_001533	KIAC18_001533
1554367	1554367	1554367	P	P	-	-	KIAC18_001534	KIAC18_001534
1560854	1560854	1560854	P	P	-	-	KIAC18_001546	KIAC18_001546
1561256	1561256	1561256	P	P	-	-	KIAC18_001548	KIAC18_001548
1567423	1567423	1567423	P	P	-	-	KIAC18_001552	KIAC18_001552
1573297	1573297	1573297	P	P	+	+	KIAC18_001556	KIAC18_001556
1575396	1575396	1575396	P	P	+	+	KIAC18_001557	KIAC18_001557
1575423	1575423	1575423	P	P	-	-	KIAC18_001558	KIAC18_001558
1587121	1587121	1587121	P	P	-	-	KIAC18_001570	KIAC18_001570
1596433	1596433	1596433	P	P	-	-	KIAC18_001580	KIAC18_001580
1598873	1598873	1598873	P	P	-	-	KIAC18_001581	KIAC18_001581
1600832	1600832	1600831	P	P	+	+	KIAC18_001582	KIAC18_001582
1602111	1602111	1602111	P	P	-	-	KIAC18_001584	KIAC18_001584
1604841	1604841	1604841	P	P	+	+	KIAC18_001586	KIAC18_001586
1605896	1605896	1605896	P	P	+	+	KIAC18_001587	KIAC18_001587
1607091	1607091	1607091	P	P	-	-	KIAC18_001590	KIAC18_001590
1607150	1607150	1607150	P	P	-	-	KIAC18_001591	KIAC18_001591
1609289	1609289	1609289	P	P	-	-	KIAC18_001592	KIAC18_001592
1610665	1610665	1610665	P	P	-	-	KIAC18_001593	KIAC18_001593
1614106	1614106	1614106	P	P	+	+	KIAC18_001595	KIAC18_001595
1615710	1615710	1615710	P	P	-	-	KIAC18_001599	KIAC18_001599
1618839	1618839	1618839	P	P	-	-	KIAC18_001602	KIAC18_001602
1623702	1623702	1623702	P	P	-	-	KIAC18_001606	KIAC18_001606
1632210	1632210	1632210	P	P	-	-	KIAC18_001612	KIAC18_001612
1638674	1638674	1638674	P	P	-	-	KIAC18_001619	KIAC18_001619
1639995	1639995	1639996	P	P	-	-	KIAC18_001621	KIAC18_001621
1641404	1641404	1641405	P	P	-	-	KIAC18_001623	KIAC18_001623
1643103	1643103	1643104	P	P	-	-	KIAC18_001625	KIAC18_001625
1657779	1657779	1657780	P	P	-	-	KIAC18_001640	KIAC18_001640
1659078	1659078	1659078	P	P	-	-	KIAC18_001641	KIAC18_001641
1662244	1662244	1662244	P	P	-	-	KIAC18_001644	KIAC18_001644
1665813	1665813	1665813	P	P	-	-	KIAC18_001647	KIAC18_001647
1669168	1669168	1669168	P	P	+	+	KIAC18_001650	KIAC18_001650
1670833	1670833	1670833	P	P	+	+	KIAC18_001651	KIAC18_001651
1670788	1670788	1670786	P	P	-	-	KIAC18_001652	KIAC18_001652
1684628	1684628	1684627	P	P	-	-	KIAC18_001666	KIAC18_001666
1686667	1686667	1686667	P	P	-	-	KIAC18_001669	KIAC18_001669
1687553	1687553	1687553	P	P	-	-	KIAC18_001670	KIAC18_001670
1693923	1693923	1693922	P	P	+	+	KIAC18_001673	KIAC18_001673
1699181	1699181	1699181	P	P	-	-	KIAC18_001678	KIAC18_001678
1703449	1703449	1703449	P	P	-	-	KIAC18_001682	KIAC18_001682
1705580	1705580	1705580	P	P	-	-	KIAC18_001685	KIAC18_001685
1707664	1707664	1707665	P	P	-	-	KIAC18_001686	KIAC18_001686
1713527	1713527	1713527	P	P	-	-	KIAC18_001692	KIAC18_001692
1723629	1723629	1723629	P	P	-	-	KIAC18_001699	KIAC18_001699
1727025	1727025	1727026	P	P	-	-	KIAC18_001702	KIAC18_001702
1733079	1733079	1733079	P	P	-	-	KIAC18_001707	KIAC18_001707
1734720	1734720	1734719	P	P	-	-	KIAC18_001708	KIAC18_001708
1743503	1743503	1743503	P	P	-	-	KIAC18_001717	KIAC18_001717
1748368	1748368	1748368	P	P	-	-	KIAC18_001723	KIAC18_001723
1750019	1750019	1750019	P	P	-	-	KIAC18_001725	KIAC18_001725
1758749	1758749	1758750	P	P	-	-	KIAC18_001730	KIAC18_001730
1763895	1763895	1763895	P	P	-	-	KIAC18_001736	KIAC18_001736
1765962	1765962	1765962	P	P	-	-	KIAC18_001738	KIAC18_001738
1774610	1774610	1774610	P	P	-	-	KIAC18_001744	KIAC18_001744
1777527	1777527	1777526	P	P	+	+	KIAC18_001747	KIAC18_001747
1777490	1777490	1777490	P	P	-	-	KIAC18_001748	KIAC18_001748
1778240	1778240	1778240	P	P	-	-	KIAC18_001749	KIAC18_001749
1780024	1780024	1780024	P	P	-	-	KIAC18_001752	KIAC18_001752
1781196	1781196	1781196	P	P	-	-	KIAC18_001753	KIAC18_001753
1783120	1783120	1783120	P	P	-	-	KIAC18_001755	KIAC18_001755
1784726	1784726	1784726	P	P	+	+	KIAC18_001756	KIAC18_001756
1787265	1787265	1787265	P	P	+	+	KIAC18_001758	KIAC18_001758
1801948	1801948	1801948	P	P	-	-	KIAC18_001772	KIAC18_001772
1804821	1804821	1804821	P	P	+	+	KIAC18_001773	KIAC18_001773
1808248	1808248	1808248	P	P	+	+	KIAC18_001776	KIAC18_001776
1810910	1810910	1810910	P	P	+	+	KIAC18_001779	KIAC18_001779
1810870	1810870	1810871	P	P	-	-	KIAC18_001780	KIAC18_001780
1829051	1829051	1829051	P	P	+	+	KIAC18_001794	KIAC18_001794
1829412	1829412	1829412	P	P	-	-	KIAC18_001796	KIAC18_001796
1834704	1834704	1834702	P	P	+	+	KIAC18_001800	KIAC18_001800
1838405	1838405	1838405	P	P	-	-	KIAC18_001802	KIAC18_001802
1840954	1840954	1840954	P	P	-	-	KIAC18_001807	KIAC18_001807
1841282	1841282	1841282	P	P	-	-	KIAC18_001810	KIAC18_001810
1844130	1844130	1844130	P	P	-	-	KIAC18_001813	KIAC18_001813
1856310	1856310	1856310	P	P	+	+	KIAC18_001823	KIAC18_001823
1868471	1868471	1868471	P	P	-	-	KIAC18_001835	KIAC18_001835
1878472	1878472	1878472	P	P	+	+	KIAC18_001846	KIAC18_001846
1878925	1878925	1878925	P	P	-	-	KIAC18_001847	KIAC18_001847
1880025	1880025	1880024	P	P	+	+	KIAC18_001848	KIAC18_001848
1880247	1880247	1880247	P	P	-	-	KIAC18_001850	KIAC18_001850
1881987	1881987	1881987	P	P	-	-	KIAC18_001852	KIAC18_001852
1882613	1882613	1882612	P	P	-	-	KIAC18_001854	KIAC18_001854
1893992	1893992	1893992	P	P	-	-	KIAC18_001864	KIAC18_001864
1896614	1896614	1896614	P	P	-	-	KIAC18_001867	KIAC18_001867
1898154	1898154	1898154	P	P	+	+	KIAC18_001869	KIAC18_001869
1898056	1898056	1898057	P	P	-	-	KIAC18_001870	KIAC18_001870
1900316	1900316	1900316	P	P	+	+	KIAC18_001873	KIAC18_001873
1900265	1900265	1900265	P	P	-	-	KIAC18_001874	KIAC18_001874
1910850	1910850	1910850	P	P	-	-	KIAC18_001880	KIAC18_001880
1912329	1912329	1912329	P	P	-	-	KIAC18_001882	KIAC18_001882
1914441	1914441	1914441	P	P	-	-	KIAC18_001887	KIAC18_001887
1919227	1919227	1919228	P	P	-	-	KIAC18_001892	KIAC18_001892
1923814	1923814	1923814	P	P	+	+	KIAC18_001896	KIAC18_001896
1923768	1923768	1923768	P	P	-	-	KIAC18_001897	KIAC18_001897
1925358	1925358	1925358	P	P	-	-	KIAC18_001901	KIAC18_001901
1933512	1933512	1933512	P	P	-	-	KIAC18_001908	KIAC18_001908
1935865	1935865	1935865	P	P	+	+	KIAC18_001909	KIAC18_001909
1935816	1935816	1935816	P	P	-	-	KIAC18_001910	KIAC18_001910
1942402	1942402	1942402	P	P	-	-	KIAC18_001917	KIAC18_001917
1957472	1957472	1957472	P	P	-	-	KIAC18_001930	KIAC18_001930
1958109	1958109	1958109	P	P	-	-	KIAC18_001931	KIAC18_001931
1969925	1969925	1969925	P	P	-	-	KIAC18_001943	KIAC18_001943
1971595	1971595	1971595	P	P	-	-	KIAC18_001944	KIAC18_001944
1972792	1972792	1972792	P	P	-	-	KIAC18_001945	KIAC18_001945
1974264	1974264	1974264	P	P	-	-	KIAC18_001946	KIAC18_001946
1977948	1977948	1977948	P	P	-	-	KIAC18_001949	KIAC18_001949
1998701	1998701	1998701	P	P	-	-	KIAC18_001968	KIAC18_001968
1999596	1999596	1999596	P	P	-	-	KIAC18_001969	KIAC18_001969
2002897	2002897	2002897	P	P	-	-	KIAC18_001973	KIAC18_001973
2004800	2004800	2004801	P	P	-	-	KIAC18_001975	KIAC18_001975
2012660	2012660	2012660	P	P	-	-	KIAC18_001979	KIAC18_001979
2017260	2017260	2017260	P	P	-	-	KIAC18_001983	KIAC18_001983
2020309	2020309	2020309	P	P	-	-	KIAC18_001985	KIAC18_001985
2024334	2024334	2024334	P	P	-	-	KIAC18_001988	KIAC18_001988
2030525	2030525	2030525	P	P	-	-	KIAC18_001995	KIAC18_001995
2030978	2030978	2030978	P	P	-	-	KIAC18_001996	KIAC18_001996
2036197	2036197	2036197	P	P	-	-	KIAC18_002000	KIAC18_002000
2037620	2037620	2037620	P	P	-	-	KIAC18_002001	KIAC18_002001
2038068	2038068	2038068	P	P	-	-	KIAC18_002002	KIAC18_002002
2043057	2043057	2043058	P	P	-	-	KIAC18_002007	KIAC18_002007
2046154	2046154	2046154	P	P	-	-	KIAC18_002012	KIAC18_002012
2048793	2048793	2048793	P	P	-	-	KIAC18_002014	KIAC18_002014
2055771	2055771	2055771	P	P	-	-	KIAC18_002023	KIAC18_002023
2057910	2057910	2057911	P	P	-	-	KIAC18_002025	KIAC18_002025
2065141	2065141	2065139	P	P	-	-	KIAC18_002033	KIAC18_002033
2070251	2070251	2070251	P	P	-	-	KIAC18_002035	KIAC18_002035
2071549	2071549	2071554	P	P	-	-	KIAC18_002037	KIAC18_002037
2080644	2080644	2080644	P	P	+	+	KIAC18_002045	KIAC18_002045
2082612	2082612	2082612	P	P	-	-	KIAC18_002047	KIAC18_002047
2084039	2084039	2084039	P	P	-	-	KIAC18_002048	KIAC18_002048
2085993	2085993	2085993	P	P	-	-	KIAC18_002050	KIAC18_002050
2095745	2095745	2095745	P	P	-	-	KIAC18_002058	KIAC18_002058
2111809	2111809	2111808	P	P	-	-	KIAC18_002073	KIAC18_002073
2130617	2130617	2130617	P	P	-	-	KIAC18_002088	KIAC18_002088
2131741	2131741	2131741	P	P	-	-	KIAC18_002089	KIAC18_002089
2133369	2133369	2133369	P	P	-	-	KIAC18_002090	KIAC18_002090
2135278	2135278	2135278	P	P	-	-	KIAC18_002092	KIAC18_002092
2139108	2139108	2139108	P	P	-	-	KIAC18_002094	KIAC18_002094
2144301	2144301	2144301	P	P	-	-	KIAC18_002099	KIAC18_002099
2156044	2156044	2156044	P	P	-	-	KIAC18_002105	KIAC18_002105
2170342	2170342	2170342	P	P	-	-	KIAC18_002117	KIAC18_002117
2188673	2188673	2188673	P	P	+	+	KIAC18_002131	KIAC18_002131
2190485	2190485	2190485	P	P	-	-	KIAC18_002133	KIAC18_002133
2199296	2199296	2199296	P	P	-	-	KIAC18_002143	KIAC18_002143
2203029	2203029	2203029	P	P	-	-	KIAC18_002145	KIAC18_002145
2211005	2211005	2211005	P	P	-	-	KIAC18_002153	KIAC18_002153
2214200	2214200	2214200	P	P	+	+	KIAC18_002155	KIAC18_002155
2232799	2232799	2232799	P	P	-	-	KIAC18_002173	KIAC18_002173
2263446	2263446	2263446	P	P	-	-	KIAC18_002193	KIAC18_002193
2278186	2278186	2278186	P	P	-	-	KIAC18_002202	KIAC18_002202
2289139	2289139	2289139	P	P	+	+	KIAC18_002210	KIAC18_002210
2291634	2291634	2291634	P	P	-	-	KIAC18_002213	KIAC18_002213
2297821	2297821	2297821	P	P	-	-	KIAC18_002216	KIAC18_002216
2315456	2315456	2315455	P	P	+	+	KIAC18_002228	KIAC18_002228
2315311	2315311	2315311	P	P	-	-	KIAC18_002229	KIAC18_002229
2328109	2328109	2328110	P	P	-	-	KIAC18_002238	KIAC18_002238
2330965	2330965	2330965	P	P	-	-	KIAC18_002240	KIAC18_002240
2337264	2337264	2337264	P	P	-	-	KIAC18_002245	KIAC18_002245
2346159	2346159	2346159	P	P	+	+	KIAC18_002252	KIAC18_002252
2351327	2351327	2351327	P	P	+	+	KIAC18_002256	KIAC18_002256
2356373	2356373	2356373	P	P	-	-	KIAC18_002260	KIAC18_002260
2359812	2359812	2359812	P	P	-	-	KIAC18_002263	KIAC18_002263
2367030	2367030	2367030	P	P	-	-	KIAC18_002269	KIAC18_002269
2371911	2371911	2371911	P	P	+	+	KIAC18_002272	KIAC18_002272
2392100	2392100	2392100	P	P	-	-	KIAC18_002290	KIAC18_002290
2405350	2405350	2405350	P	P	-	-	KIAC18_002302	KIAC18_002302
2407438	2407438	2407438	P	P	-	-	KIAC18_002304	KIAC18_002304
2427583	2427583	2427583	P	P	+	+	KIAC18_002322	KIAC18_002322
2428038	2428038	2428038	P	P	+	+	KIAC18_002323	KIAC18_002323
2435225	2435225	2435225	P	P	-	-	KIAC18_002329	KIAC18_002329
2436018	2436018	2436018	P	P	-	-	KIAC18_002330	KIAC18_002330
2446142	2446142	2446142	P	P	-	-	KIAC18_002341	KIAC18_002341
2451163	2451163	2451163	P	P	+	+	KIAC18_002346	KIAC18_002346
2451127	2451127	2451127	P	P	-	-	KIAC18_002347	KIAC18_002347
2453575	2453575	2453575	P	P	-	-	KIAC18_002348	KIAC18_002348
2454079	2454079	2454079	P	P	-	-	KIAC18_002349	KIAC18_002349
2456694	2456694	2456694	P	P	+	+	KIAC18_002352	KIAC18_002352
2460675	2460675	2460675	P	P	+	+	KIAC18_002357	KIAC18_002357
2473850	2473850	2473850	P	P	-	-	KIAC18_002370	KIAC18_002370
2512543	2512543	2512544	P	P	-	-	KIAC18_002408	KIAC18_002408
2514155	2514155	2514155	P	P	-	-	KIAC18_002410	KIAC18_002410
2518897	2518897	2518897	P	P	+	+	KIAC18_002413	KIAC18_002413
2519930	2519930	2519930	P	P	-	-	KIAC18_002415	KIAC18_002415
2524151	2524151	2524151	P	P	-	-	KIAC18_002421	KIAC18_002421
2529089	2529089	2529089	P	P	+	+	KIAC18_002424	KIAC18_002424
2529540	2529540	2529541	P	P	-	-	KIAC18_002426	KIAC18_002426
2532667	2532667	2532667	P	P	-	-	KIAC18_002427	KIAC18_002427
2547093	2547093	2547093	P	P	-	-	KIAC18_002437	KIAC18_002437
2549539	2549539	2549539	P	P	-	-	KIAC18_002438	KIAC18_002438
2559980	2559980	2559980	P	P	-	-	KIAC18_002446	KIAC18_002446
2573028	2573028	2573028	P	P	-	-	KIAC18_002457	KIAC18_002457
2582679	2582679	2582679	P	P	-	-	KIAC18_002467	KIAC18_002467
2604237	2604237	2604237	P	P	-	-	KIAC18_002486	KIAC18_002486
2609225	2609225	2609225	P	P	-	-	KIAC18_002488	KIAC18_002488
2615022	2615022	2615022	P	P	-	-	KIAC18_002497	KIAC18_002497
2621245	2621245	2621245	P	P	-	-	KIAC18_002501	KIAC18_002501
2623495	2623495	2623495	P	P	-	-	KIAC18_002503	KIAC18_002503
2629452	2629452	2629452	P	P	-	-	KIAC18_002508	KIAC18_002508
2634714	2634714	2634714	P	P	+	+	KIAC18_002510	KIAC18_002510
2634682	2634682	2634682	P	P	-	-	KIAC18_002511	KIAC18_002511
2636917	2636917	2636917	P	P	-	-	KIAC18_002512	KIAC18_002512
2639242	2639242	2639242	P	P	-	-	KIAC18_002514	KIAC18_002514
2646828	2646828	2646828	P	P	-	-	KIAC18_002521	KIAC18_002521
2651200	2651200	2651200	P	P	-	-	KIAC18_002524	KIAC18_002524
2656520	2656520	2656519	P	P	+	+	KIAC18_002526	KIAC18_002526
2677465	2677465	2677465	P	P	-	-	KIAC18_002548	KIAC18_002548
2688074	2688074	2688075	P	P	-	-	KIAC18_002551	KIAC18_002551
2695177	2695177	2695177	P	P	+	+	KIAC18_002555	KIAC18_002555
2700736	2700736	2700736	P	P	-	-	KIAC18_002562	KIAC18_002562
2702336	2702336	2702336	P	P	-	-	KIAC18_002563	KIAC18_002563
2711056	2711056	2711056	P	P	-	-	KIAC18_002570	KIAC18_002570
2724305	2724305	2724305	P	P	+	+	KIAC18_002581	KIAC18_002581
2724265	2724265	2724265	P	P	-	-	KIAC18_002582	KIAC18_002582
2734509	2734509	2734509	P	P	-	-	KIAC18_002589	KIAC18_002589
2736711	2736711	2736711	P	P	-	-	KIAC18_002591	KIAC18_002591
2738243	2738243	2738242	P	P	-	-	KIAC18_002593	KIAC18_002593
2740480	2740480	2740480	P	P	+	+	KIAC18_002594	KIAC18_002594
2742025	2742025	2742025	P	P	+	+	KIAC18_002596	KIAC18_002596
2741988	2741988	2741988	P	P	-	-	KIAC18_002597	KIAC18_002597
2751786	2751786	2751786	P	P	-	-	KIAC18_002609	KIAC18_002609
2754518	2754518	2754518	P	P	-	-	KIAC18_002612	KIAC18_002612
2759963	2759963	2759963	P	P	-	-	KIAC18_002617	KIAC18_002617
2760692	2760692	2760692	P	P	-	-	KIAC18_002618	KIAC18_002618
2763041	2763041	2763041	P	P	+	+	KIAC18_002620	KIAC18_002620
2762995	2762995	2762995	P	P	-	-	KIAC18_002621	KIAC18_002621
2783005	2783005	2783005	P	P	-	-	KIAC18_002638	KIAC18_002638
2786868	2786868	2786868	P	P	+	+	KIAC18_002641	KIAC18_002641
2803613	2803613	2803613	P	P	-	-	KIAC18_002654	KIAC18_002654
2815758	2815758	2815758	P	P	+	+	KIAC18_002663	KIAC18_002663
2839890	2839890	2839890	P	P	+	+	KIAC18_002683	KIAC18_002683
2840266	2840266	2840266	P	P	-	-	KIAC18_002684	KIAC18_002684
2844050	2844050	2844051	P	P	-	-	KIAC18_002688	KIAC18_002688
2853032	2853032	2853032	P	P	-	-	KIAC18_002695	KIAC18_002695
2859023	2859023	2859023	P	P	+	+	KIAC18_002699	KIAC18_002699
2859174	2859174	2859174	P	P	-	-	KIAC18_002700	KIAC18_002700
2868154	2868154	2868154	P	P	+	+	KIAC18_002708	KIAC18_002708
2877275	2877275	2877276	P	P	-	-	KIAC18_002717	KIAC18_002717
2886159	2886159	2886160	P	P	-	-	KIAC18_002725	KIAC18_002725
2888569	2888569	2888569	P	P	-	-	KIAC18_002728	KIAC18_002728
2892868	2892868	2892867	P	P	+	+	KIAC18_002731	KIAC18_002731
2896647	2896647	2896647	P	P	+	+	KIAC18_002733	KIAC18_002733
2896613	2896613	2896613	P	P	-	-	KIAC18_002734	KIAC18_002734
2902199	2902199	2902199	P	P	+	+	KIAC18_002737	KIAC18_002737
2903598	2903598	2903598	P	P	+	+	KIAC18_002738	KIAC18_002738
2905156	2905156	2905156	P	P	+	+	KIAC18_002739	KIAC18_002739
2905247	2905247	2905247	P	P	-	-	KIAC18_002740	KIAC18_002740
2906668	2906668	2906668	P	P	-	-	KIAC18_002741	KIAC18_002741
2915671	2915671	2915671	P	P	-	-	KIAC18_002748	KIAC18_002748
2917311	2917311	2917312	P	P	-	-	KIAC18_002749	KIAC18_002749
2917737	2917737	2917737	P	P	-	-	KIAC18_002750	KIAC18_002750
2921984	2921984	2921984	P	P	-	-	KIAC18_002754	KIAC18_002754
2939627	2939627	2939627	P	P	+	+	KIAC18_002764	KIAC18_002764
2939586	2939586	2939586	P	P	-	-	KIAC18_002765	KIAC18_002765
2944027	2944027	2944027	P	P	-	-	KIAC18_002771	KIAC18_002771
2947495	2947495	2947495	P	P	-	-	KIAC18_002773	KIAC18_002773
2951186	2951186	2951186	P	P	-	-	KIAC18_002775	KIAC18_002775
2953240	2953240	2953240	P	P	+	+	KIAC18_002778	KIAC18_002778
2965216	2965216	2965216	P	P	-	-	KIAC18_002791	KIAC18_002791
2969318	2969318	2969318	P	P	-	-	KIAC18_002795	KIAC18_002795
2971117	2971117	2971118	P	P	+	+	KIAC18_002798	KIAC18_002798
2976981	2976981	2976980	P	P	+	+	KIAC18_002803	KIAC18_002803
2998178	2998178	2998178	P	P	-	-	KIAC18_002823	KIAC18_002823
2999130	2999130	2999130	P	P	-	-	KIAC18_002825	KIAC18_002825
3007286	3007286	3007286	P	P	-	-	KIAC18_002832	KIAC18_002832
3023240	3023240	3023240	P	P	+	+	KIAC18_002844	KIAC18_002844
3023384	3023384	3023384	P	P	-	-	KIAC18_002845	KIAC18_002845
3025778	3025778	3025778	P	P	+	+	KIAC18_002847	KIAC18_002847
3028272	3028272	3028272	P	P	-	-	KIAC18_002850	KIAC18_002850
3032442	3032442	3032442	P	P	-	-	KIAC18_002854	KIAC18_002854
3035187	3035187	3035187	P	P	-	-	KIAC18_002856	KIAC18_002856
3038366	3038366	3038366	P	P	-	-	KIAC18_002859	KIAC18_002859
3041613	3041613	3041613	P	P	-	-	KIAC18_002862	KIAC18_002862
3051008	3051008	3051008	P	P	+	+	KIAC18_002870	KIAC18_002870
3051089	3051089	3051089	P	P	-	-	KIAC18_002871	KIAC18_002871
3051550	3051550	3051550	P	P	-	-	KIAC18_002872	KIAC18_002872
3055169	3055169	3055169	P	P	-	-	KIAC18_002874	KIAC18_002874
3057662	3057662	3057662	P	P	+	+	KIAC18_002875	KIAC18_002875
3071980	3071980	3071980	P	P	-	-	KIAC18_002890	KIAC18_002890
3087655	3087655	3087655	P	P	-	-	KIAC18_002905	KIAC18_002905
3097757	3097757	3097757	P	P	+	+	KIAC18_002911	KIAC18_002911
3097723	3097723	3097723	P	P	-	-	KIAC18_002912	KIAC18_002912
3099671	3099671	3099671	P	P	-	-	KIAC18_002916	KIAC18_002916
3102981	3102981	3102981	P	P	-	-	KIAC18_002920	KIAC18_002920
3103146	3103146	3103146	P	P	-	-	KIAC18_002921	KIAC18_002921
3110026	3110026	3110026	P	P	-	-	KIAC18_002925	KIAC18_002925
3113998	3113998	3113998	P	P	-	-	KIAC18_002928	KIAC18_002928
3124489	3124489	3124489	P	P	-	-	KIAC18_002934	KIAC18_002934
3131828	3131828	3131828	P	P	-	-	KIAC18_002942	KIAC18_002942
3132756	3132756	3132756	P	P	+	+	KIAC18_002943	KIAC18_002943
3147165	3147165	3147165	P	P	-	-	KIAC18_002953	KIAC18_002953
3150110	3150110	3150110	P	P	-	-	KIAC18_002957	KIAC18_002957
3150749	3150749	3150749	P	P	-	-	KIAC18_002959	KIAC18_002959
3156452	3156452	3156452	P	P	-	-	KIAC18_002963	KIAC18_002963
3158275	3158275	3158275	P	P	-	-	KIAC18_002966	KIAC18_002966
3161352	3161352	3161352	P	P	-	-	KIAC18_002969	KIAC18_002969
3163488	3163488	3163488	P	P	-	-	KIAC18_002971	KIAC18_002971
3167043	3167043	3167043	P	P	+	+	KIAC18_002973	KIAC18_002973
3168622	3168622	3168622	P	P	-	-	KIAC18_002975	KIAC18_002975
3175846	3175846	3175846	P	P	+	+	KIAC18_002978	KIAC18_002978
3176649	3176649	3176649	P	P	-	-	KIAC18_002980	KIAC18_002980
3179725	3179725	3179725	P	P	-	-	KIAC18_002986	KIAC18_002986
3184043	3184043	3184043	P	P	-	-	KIAC18_002989	KIAC18_002989
3185082	3185082	3185083	P	P	-	-	KIAC18_002990	KIAC18_002990
3185141	3185141	3185141	P	P	-	-	KIAC18_002991	KIAC18_002991
3188959	3188959	3188959	P	P	+	+	KIAC18_002994	KIAC18_002994
3188910	3188910	3188910	P	P	-	-	KIAC18_002995	KIAC18_002995
3192262	3192262	3192262	P	P	+	+	KIAC18_002998	KIAC18_002998
3192223	3192223	3192224	P	P	-	-	KIAC18_002999	KIAC18_002999
3195664	3195664	3195664	P	P	+	+	KIAC18_003003	KIAC18_003003
3195912	3195912	3195912	P	P	-	-	KIAC18_003004	KIAC18_003004
3214383	3214383	3214383	P	P	-	-	KIAC18_003017	KIAC18_003017
3223156	3223156	3223156	P	P	+	+	KIAC18_003023	KIAC18_003023
3232472	3232472	3232472	P	P	+	+	KIAC18_003027	KIAC18_003027
3237365	3237365	3237365	P	P	+	+	KIAC18_003034	KIAC18_003034
3237327	3237327	3237327	P	P	-	-	KIAC18_003035	KIAC18_003035
3244320	3244320	3244320	P	P	+	+	KIAC18_003040	KIAC18_003040
3245584	3245584	3245584	P	P	+	+	KIAC18_003043	KIAC18_003043
3245927	3245927	3245926	P	P	-	-	KIAC18_003045	KIAC18_003045
3247878	3247878	3247878	P	P	+	+	KIAC18_003047	KIAC18_003047
3248877	3248877	3248877	P	P	-	-	KIAC18_003050	KIAC18_003050
3249079	3249079	3249079	P	P	-	-	KIAC18_003051	KIAC18_003051
3252060	3252060	3252060	P	P	+	+	KIAC18_003053	KIAC18_003053
3255001	3255001	3255000	P	P	+	+	KIAC18_003059	KIAC18_003059
3258182	3258182	3258182	P	P	-	-	KIAC18_003064	KIAC18_003064
3261781	3261781	3261781	P	P	-	-	KIAC18_003070	KIAC18_003070
3270026	3270026	3270026	P	P	-	-	KIAC18_003079	KIAC18_003079
3270528	3270528	3270529	P	P	-	-	KIAC18_003080	KIAC18_003080
3279649	3279649	3279649	P	P	-	-	KIAC18_003090	KIAC18_003090
3283021	3283021	3283021	P	P	-	-	KIAC18_003095	KIAC18_003095
3285930	3285930	3285928	P	P	+	+	KIAC18_003097	KIAC18_003097
3286445	3286445	3286445	P	P	+	+	KIAC18_003098	KIAC18_003098
3286409	3286409	3286409	P	P	-	-	KIAC18_003099	KIAC18_003099
3288275	3288275	3288275	P	P	-	-	KIAC18_003101	KIAC18_003101
3301245	3301245	3301245	P	P	+	+	KIAC18_003113	KIAC18_003113
3302549	3302549	3302549	P	P	-	-	KIAC18_003115	KIAC18_003115
3303960	3303960	3303960	P	P	-	-	KIAC18_003116	KIAC18_003116
3310119	3310119	3310119	P	P	-	-	KIAC18_003121	KIAC18_003121
3312643	3312643	3312643	P	P	-	-	KIAC18_003125	KIAC18_003125
3316939	3316939	3316939	P	P	-	-	KIAC18_003131	KIAC18_003131
3330678	3330678	3330678	P	P	-	-	KIAC18_003142	KIAC18_003142
3335019	3335019	3335020	P	P	-	-	KIAC18_003145	KIAC18_003145
3342557	3342557	3342557	P	P	-	-	KIAC18_003153	KIAC18_003153
3348369	3348369	3348369	P	P	+	+	KIAC18_003156	KIAC18_003156
3350315	3350315	3350316	P	P	-	-	KIAC18_003159	KIAC18_003159
3357067	3357067	3357066	P	P	+	+	KIAC18_003164	KIAC18_003164
3358036	3358036	3358036	P	P	-	-	KIAC18_003166	KIAC18_003166
3360091	3360091	3360091	P	P	-	-	KIAC18_003170	KIAC18_003170
3364043	3364043	3364043	P	P	+	+	KIAC18_003173	KIAC18_003173
3368266	3368266	3368266	P	P	+	+	KIAC18_003177	KIAC18_003177
3368233	3368233	3368233	P	P	-	-	KIAC18_003178	KIAC18_003178
3378646	3378646	3378646	P	P	+	+	KIAC18_003185	KIAC18_003185
3381010	3381010	3381010	P	P	-	-	KIAC18_003188	KIAC18_003188
3385073	3385073	3385073	P	P	+	+	KIAC18_003190	KIAC18_003190
3390751	3390751	3390751	P	P	+	+	KIAC18_003193	KIAC18_003193
3392167	3392167	3392167	P	P	+	+	KIAC18_003194	KIAC18_003194
3394115	3394115	3394114	P	P	+	+	KIAC18_003195	KIAC18_003195
3404516	3404516	3404516	P	P	+	+	KIAC18_003203	KIAC18_003203
3410570	3410570	3410570	P	P	+	+	KIAC18_003208	KIAC18_003208
3428886	3428886	3428886	P	P	+	+	KIAC18_003222	KIAC18_003222
3433104	3433104	3433104	P	P	-	-	KIAC18_003227	KIAC18_003227
3440567	3440567	3440567	P	P	+	+	KIAC18_003233	KIAC18_003233
3442597	3442597	3442597	P	P	+	+	KIAC18_003235	KIAC18_003235
3444679	3444679	3444679	P	P	+	+	KIAC18_003236	KIAC18_003236
3447935	3447935	3447935	P	P	+	+	KIAC18_003238	KIAC18_003238
3447894	3447894	3447894	P	P	-	-	KIAC18_003239	KIAC18_003239
3454365	3454365	3454365	P	P	-	-	KIAC18_003243	KIAC18_003243
3455811	3455811	3455811	P	P	-	-	KIAC18_003244	KIAC18_003244
3464487	3464487	3464487	P	P	+	+	KIAC18_003249	KIAC18_003249
3465405	3465405	3465404	P	P	+	+	KIAC18_003250	KIAC18_003250
3473983	3473983	3473983	P	P	+	+	KIAC18_003253	KIAC18_003253
3478667	3478667	3478667	P	P	-	-	KIAC18_003259	KIAC18_003259
3480851	3480851	3480850	P	P	-	-	KIAC18_003261	KIAC18_003261
3482461	3482461	3482461	P	P	+	+	KIAC18_003262	KIAC18_003262
3482880	3482880	3482880	P	P	-	-	KIAC18_003264	KIAC18_003264
3486586	3486586	3486586	P	P	+	+	KIAC18_003267	KIAC18_003267
3487671	3487671	3487671	P	P	+	+	KIAC18_003268	KIAC18_003268
3489876	3489876	3489876	P	P	-	-	KIAC18_003270	KIAC18_003270
3494380	3494380	3494380	P	P	+	+	KIAC18_003275	KIAC18_003275
3496742	3496742	3496741	P	P	+	+	KIAC18_003278	KIAC18_003278
3508746	3508746	3508746	P	P	+	+	KIAC18_003287	KIAC18_003287
3519813	3519813	3519813	P	P	+	+	KIAC18_003292	KIAC18_003292
3527929	3527929	3527929	P	P	+	+	KIAC18_003299	KIAC18_003299
3535100	3535100	3535100	P	P	+	+	KIAC18_003307	KIAC18_003307
3539450	3539450	3539450	P	P	-	-	KIAC18_003311	KIAC18_003311
3545403	3545403	3545403	P	P	-	-	KIAC18_003316	KIAC18_003316
3548202	3548202	3548203	P	P	+	+	KIAC18_003318	KIAC18_003318
3549525	3549525	3549525	P	P	+	+	KIAC18_003319	KIAC18_003319
3549474	3549474	3549475	P	P	-	-	KIAC18_003320	KIAC18_003320
3550489	3550489	3550489	P	P	-	-	KIAC18_003321	KIAC18_003321
3558315	3558315	3558315	P	P	-	-	KIAC18_003328	KIAC18_003328
3561117	3561117	3561117	P	P	+	+	KIAC18_003330	KIAC18_003330
3567950	3567950	3567950	P	P	+	+	KIAC18_003335	KIAC18_003335
3570265	3570265	3570265	P	P	+	+	KIAC18_003337	KIAC18_003337
3571050	3571050	3571050	P	P	+	+	KIAC18_003338	KIAC18_003338
3574165	3574165	3574165	P	P	-	-	KIAC18_003343	KIAC18_003343
3578757	3578757	3578757	P	P	+	+	KIAC18_003346	KIAC18_003346
3582567	3582567	3582567	P	P	+	+	KIAC18_003349	KIAC18_003349
3582531	3582531	3582531	P	P	-	-	KIAC18_003350	KIAC18_003350
3587950	3587950	3587950	P	P	-	-	KIAC18_003354	KIAC18_003354
3589826	3589826	3589826	P	P	+	+	KIAC18_003355	KIAC18_003355
3590914	3590914	3590914	P	P	+	+	KIAC18_003356	KIAC18_003356
3598797	3598797	3598797	P	P	+	+	KIAC18_003364	KIAC18_003364
3606855	3606855	3606855	P	P	+	+	KIAC18_003372	KIAC18_003372
3613982	3613982	3613982	P	P	-	-	KIAC18_003380	KIAC18_003380
3621361	3621361	3621361	P	P	+	+	KIAC18_003385	KIAC18_003385
3624522	3624522	3624521	P	P	+	+	KIAC18_003388	KIAC18_003388
3630648	3630648	3630649	P	P	+	+	KIAC18_003392	KIAC18_003392
3634487	3634487	3634487	P	P	+	+	KIAC18_003397	KIAC18_003397
3646508	3646508	3646508	P	P	+	+	KIAC18_003404	KIAC18_003404
3646459	3646459	3646459	P	P	-	-	KIAC18_003405	KIAC18_003405
3648383	3648383	3648384	P	P	+	+	KIAC18_003407	KIAC18_003407
3649273	3649273	3649273	P	P	+	+	KIAC18_003408	KIAC18_003408
3651671	3651671	3651671	P	P	+	+	KIAC18_003410	KIAC18_003410
3654791	3654791	3654791	P	P	+	+	KIAC18_003414	KIAC18_003414
3662274	3662274	3662273	P	P	+	+	KIAC18_003418	KIAC18_003418
3662213	3662213	3662213	P	P	-	-	KIAC18_003419	KIAC18_003419
3664579	3664579	3664579	P	P	+	+	KIAC18_003421	KIAC18_003421
3665432	3665432	3665432	P	P	+	+	KIAC18_003422	KIAC18_003422
3667728	3667728	3667727	P	P	+	+	KIAC18_003424	KIAC18_003424
3668812	3668812	3668812	P	P	+	+	KIAC18_003425	KIAC18_003425
3669805	3669805	3669805	P	P	+	+	KIAC18_003426	KIAC18_003426
3674397	3674397	3674396	P	P	+	+	KIAC18_003430	KIAC18_003430
3676075	3676075	3676077	P	P	+	+	KIAC18_003432	KIAC18_003432
3678353	3678353	3678353	P	P	+	+	KIAC18_003434	KIAC18_003434
3681140	3681140	3681140	P	P	+	+	KIAC18_003437	KIAC18_003437
3683357	3683357	3683357	P	P	+	+	KIAC18_003439	KIAC18_003439
3688028	3688028	3688029	P	P	+	+	KIAC18_003442	KIAC18_003442
3699288	3699288	3699288	P	P	+	+	KIAC18_003454	KIAC18_003454
3716071	3716071	3716071	P	P	+	+	KIAC18_003474	KIAC18_003474
3719439	3719439	3719439	P	P	+	+	KIAC18_003475	KIAC18_003475
3732742	3732742	3732742	P	P	+	+	KIAC18_003485	KIAC18_003485
3738430	3738430	3738430	P	P	-	-	KIAC18_003491	KIAC18_003491
3740451	3740451	3740450	P	P	+	+	KIAC18_003493	KIAC18_003493
3744767	3744767	3744767	P	P	+	+	KIAC18_003495	KIAC18_003495
3748363	3748363	3748363	P	P	+	+	KIAC18_003498	KIAC18_003498
3751315	3751315	3751315	P	P	+	+	KIAC18_003502	KIAC18_003502
3754548	3754548	3754548	P	P	+	+	KIAC18_003504	KIAC18_003504
3756479	3756479	3756479	P	P	-	-	KIAC18_003507	KIAC18_003507
3759413	3759413	3759413	P	P	-	-	KIAC18_003510	KIAC18_003510
3771473	3771473	3771473	P	P	+	+	KIAC18_003519	KIAC18_003519
3774328	3774328	3774328	P	P	+	+	KIAC18_003525	KIAC18_003525
3776959	3776959	3776959	P	P	+	+	KIAC18_003526	KIAC18_003526
3784215	3784215	3784215	P	P	+	+	KIAC18_003532	KIAC18_003532
3786500	3786500	3786500	P	P	+	+	KIAC18_003534	KIAC18_003534
3786459	3786459	3786459	P	P	-	-	KIAC18_003535	KIAC18_003535
3791279	3791279	3791279	P	P	+	+	KIAC18_003539	KIAC18_003539
3796022	3796022	3796022	P	P	+	+	KIAC18_003544	KIAC18_003544
3800753	3800753	3800753	P	P	+	+	KIAC18_003549	KIAC18_003549
3804454	3804454	3804454	P	P	-	-	KIAC18_003553	KIAC18_003553
3806964	3806964	3806964	P	P	+	+	KIAC18_003555	KIAC18_003555
3812418	3812418	3812419	P	P	+	+	KIAC18_003560	KIAC18_003560
3814859	3814859	3814859	P	P	-	-	KIAC18_003563	KIAC18_003563
3816602	3816602	3816602	P	P	-	-	KIAC18_003565	KIAC18_003565
3818505	3818505	3818505	P	P	+	+	KIAC18_003566	KIAC18_003566
3819783	3819783	3819783	P	P	+	+	KIAC18_003568	KIAC18_003568
3826994	3826994	3826994	P	P	+	+	KIAC18_003574	KIAC18_003574
3832377	3832377	3832377	P	P	+	+	KIAC18_003580	KIAC18_003580
3840781	3840781	3840781	P	P	+	+	KIAC18_003587	KIAC18_003587
3842698	3842698	3842698	P	P	+	+	KIAC18_003589	KIAC18_003589
3844380	3844380	3844377	P	P	+	+	KIAC18_003592	KIAC18_003592
3844468	3844468	3844468	P	P	+	+	KIAC18_003593	KIAC18_003593
3846610	3846610	3846610	P	P	+	+	KIAC18_003597	KIAC18_003597
3847002	3847002	3847002	P	P	+	+	KIAC18_003599	KIAC18_003599
3849337	3849337	3849337	P	P	+	+	KIAC18_003603	KIAC18_003603
3850381	3850381	3850381	P	P	+	+	KIAC18_003605	KIAC18_003605
3858652	3858652	3858652	P	P	+	+	KIAC18_003607	KIAC18_003607
3863608	3863608	3863607	P	P	+	+	KIAC18_003612	KIAC18_003612
3877507	3877507	3877507	P	P	+	+	KIAC18_003641	KIAC18_003641
3879509	3879509	3879509	P	P	+	+	KIAC18_003644	KIAC18_003644
3883983	3883983	3883983	P	P	+	+	KIAC18_003650	KIAC18_003650
3884471	3884471	3884471	P	P	+	+	KIAC18_003651	KIAC18_003651
3884513	3884513	3884513	P	P	-	-	KIAC18_003652	KIAC18_003652
3888622	3888622	3888622	P	P	+	+	KIAC18_003656	KIAC18_003656
3895546	3895546	3895546	P	P	+	+	KIAC18_003662	KIAC18_003662
3898047	3898047	3898047	P	P	+	+	KIAC18_003664	KIAC18_003664
3917687	3917687	3917687	P	P	+	+	KIAC18_003678	KIAC18_003678
3918085	3918085	3918085	P	P	-	-	KIAC18_003679	KIAC18_003679
3921437	3921437	3921437	P	P	+	+	KIAC18_003681	KIAC18_003681
3922428	3922428	3922428	P	P	+	+	KIAC18_003682	KIAC18_003682
3923879	3923879	3923879	P	P	+	+	KIAC18_003683	KIAC18_003683
3924402	3924402	3924402	P	P	+	+	KIAC18_003684	KIAC18_003684
3932124	3932124	3932124	P	P	+	+	KIAC18_003691	KIAC18_003691
3939017	3939017	3939017	P	P	+	+	KIAC18_003695	KIAC18_003695
3950756	3950756	3950756	P	P	+	+	KIAC18_003704	KIAC18_003704
3961370	3961370	3961370	P	P	+	+	KIAC18_003712	KIAC18_003712
3972025	3972025	3972025	P	P	+	+	KIAC18_003720	KIAC18_003720
3975396	3975396	3975396	P	P	+	+	KIAC18_003721	KIAC18_003721
3979793	3979793	3979793	P	P	-	-	KIAC18_003726	KIAC18_003726
3981979	3981979	3981979	P	P	+	+	KIAC18_003728	KIAC18_003728
3981945	3981945	3981945	P	P	-	-	KIAC18_003729	KIAC18_003729
3996495	3996495	3996495	P	P	-	-	KIAC18_003743	KIAC18_003743
4000224	4000224	4000224	P	P	-	-	KIAC18_003747	KIAC18_003747
4003923	4003923	4003923	P	P	-	-	KIAC18_003751	KIAC18_003751
4009449	4009449	4009449	P	P	+	+	KIAC18_003755	KIAC18_003755
4012968	4012968	4012968	P	P	+	+	KIAC18_003759	KIAC18_003759
4013758	4013758	4013758	P	P	+	+	KIAC18_003760	KIAC18_003760
4013722	4013722	4013722	P	P	-	-	KIAC18_003761	KIAC18_003761
4016648	4016648	4016648	P	P	+	+	KIAC18_003762	KIAC18_003762
4017197	4017197	4017197	P	P	+	+	KIAC18_003763	KIAC18_003763
4021604	4021604	4021604	P	P	+	+	KIAC18_003766	KIAC18_003766
4021560	4021560	4021561	P	P	-	-	KIAC18_003767	KIAC18_003767
4025950	4025950	4025950	P	P	-	-	KIAC18_003772	KIAC18_003772
4135909	4135909	4135909	P	P	+	+	KIAC18_003862	KIAC18_003862
4139607	4139607	4139607	P	P	+	+	KIAC18_003866	KIAC18_003866
4152629	4152629	4152629	P	P	+	+	KIAC18_003873	KIAC18_003873
4159993	4159993	4159993	P	P	+	+	KIAC18_003880	KIAC18_003880
4162128	4162128	4162128	P	P	+	+	KIAC18_003883	KIAC18_003883
4184654	4184654	4184654	P	P	+	+	KIAC18_003901	KIAC18_003901
4184616	4184616	4184616	P	P	-	-	KIAC18_003902	KIAC18_003902
4232338	4232338	4232338	P	P	+	+	KIAC18_003927	KIAC18_003927
4246885	4246885	4246885	P	P	+	+	KIAC18_003939	KIAC18_003939
4246967	4246967	4246967	P	P	+	+	KIAC18_003940	KIAC18_003940
4249293	4249293	4249292	P	P	+	+	KIAC18_003942	KIAC18_003942
4264483	4264483	4264483	P	P	+	+	KIAC18_003967	KIAC18_003967
4337397	4337397	4337397	P	P	+	+	KIAC18_004027	KIAC18_004027
4354217	4354217	4354217	P	P	+	+	KIAC18_004044	KIAC18_004044
4363187	4363187	4363187	P	P	+	+	KIAC18_004054	KIAC18_004054
4364994	4364994	4364994	P	P	+	+	KIAC18_004055	KIAC18_004055
4374706	4374706	4374707	P	P	+	+	KIAC18_004062	KIAC18_004062
4401466	4401466	4401466	P	P	+	+	KIAC18_004084	KIAC18_004084
4408676	4408676	4408676	P	P	+	+	KIAC18_004089	KIAC18_004089
4410895	4410895	4410895	P	P	+	+	KIAC18_004090	KIAC18_004090
4416951	4416951	4416951	P	P	+	+	KIAC18_004096	KIAC18_004096
4424053	4424053	4424054	P	P	+	+	KIAC18_004101	KIAC18_004101
4424107	4424107	4424107	P	P	-	-	KIAC18_004102	KIAC18_004102
4429202	4429202	4429202	P	P	+	+	KIAC18_004110	KIAC18_004110
4431266	4431266	4431266	P	P	+	+	KIAC18_004112	KIAC18_004112
4466479	4466479	4466479	P	P	+	+	KIAC18_004146	KIAC18_004146
4472132	4472132	4472132	P	P	+	+	KIAC18_004151	KIAC18_004151
4474164	4474164	4474160	P	P	+	+	KIAC18_004153	KIAC18_004153
4481668	4481668	4481668	P	P	+	+	KIAC18_004161	KIAC18_004161
4503410	4503410	4503410	P	P	-	-	KIAC18_004181	KIAC18_004181
4512300	4512300	4512300	P	P	+	+	KIAC18_004188	KIAC18_004188
4528029	4528029	4528029	P	P	+	+	KIAC18_004204	KIAC18_004204
4543513	4543513	4543513	P	P	+	+	KIAC18_004215	KIAC18_004215
4544706	4544706	4544706	P	P	+	+	KIAC18_004216	KIAC18_004216
4546553	4546553	4546553	P	P	-	-	KIAC18_004219	KIAC18_004219
4549668	4549668	4549668	P	P	+	+	KIAC18_004220	KIAC18_004220
4553563	4553563	4553563	P	P	+	+	KIAC18_004224	KIAC18_004224
4553517	4553517	4553517	P	P	-	-	KIAC18_004225	KIAC18_004225
4556622	4556622	4556622	P	P	+	+	KIAC18_004228	KIAC18_004228
4570285	4570285	4570285	P	P	+	+	KIAC18_004242	KIAC18_004242
4578118	4578118	4578119	P	P	-	-	KIAC18_004252	KIAC18_004252
4586123	4586123	4586124	P	P	-	-	KIAC18_004259	KIAC18_004259
4592943	4592943	4592943	P	P	+	+	KIAC18_004263	KIAC18_004263
4593038	4593038	4593038	P	P	-	-	KIAC18_004264	KIAC18_004264
4595471	4595471	4595471	P	P	-	-	KIAC18_004266	KIAC18_004266
4603802	4603802	4603802	P	P	+	+	KIAC18_004271	KIAC18_004271
4615066	4615066	4615066	P	P	-	-	KIAC18_004282	KIAC18_004282
4617417	4617417	4617417	P	P	+	+	KIAC18_004283	KIAC18_004283
4619985	4619985	4619985	P	P	+	+	KIAC18_004285	KIAC18_004285
4621032	4621032	4621032	P	P	+	+	KIAC18_004286	KIAC18_004286
4622769	4622769	4622769	P	P	+	+	KIAC18_004288	KIAC18_004288
4623954	4623954	4623954	P	P	+	+	KIAC18_004289	KIAC18_004289
4625386	4625386	4625386	P	P	-	-	KIAC18_004292	KIAC18_004292
4627151	4627151	4627151	P	P	+	+	KIAC18_004294	KIAC18_004294
4632117	4632117	4632117	P	P	+	+	KIAC18_004298	KIAC18_004298
4632799	4632799	4632798	P	P	+	+	KIAC18_004299	KIAC18_004299
4635239	4635239	4635239	P	P	+	+	KIAC18_004301	KIAC18_004301
4641229	4641229	4641229	P	P	-	-	KIAC18_004307	KIAC18_004307
4655422	4655422	4655422	P	P	-	-	KIAC18_004321	KIAC18_004321
4658757	4658757	4658757	P	P	-	-	KIAC18_004323	KIAC18_004323
4660641	4660641	4660641	P	P	-	-	KIAC18_004325	KIAC18_004325
4667600	4667600	4667600	P	P	+	+	KIAC18_004333	KIAC18_004333
4679405	4679405	4679405	P	P	+	+	KIAC18_004344	KIAC18_004344
4683021	4683021	4683021	P	P	+	+	KIAC18_004347	KIAC18_004347
4691584	4691584	4691584	P	P	+	+	KIAC18_004353	KIAC18_004353
4708596	4708596	4708596	P	P	+	+	KIAC18_004367	KIAC18_004367
4711149	4711149	4711149	P	P	+	+	KIAC18_004369	KIAC18_004369
4712886	4712886	4712886	P	P	+	+	KIAC18_004371	KIAC18_004371
4715711	4715711	4715711	P	P	+	+	KIAC18_004375	KIAC18_004375
4722154	4722154	4722154	P	P	-	-	KIAC18_004383	KIAC18_004383
4726085	4726085	4726085	P	P	+	+	KIAC18_004386	KIAC18_004386
4728280	4728280	4728280	P	P	+	+	KIAC18_004388	KIAC18_004388
4729875	4729875	4729874	P	P	+	+	KIAC18_004390	KIAC18_004390
4733244	4733244	4733244	P	P	+	+	KIAC18_004392	KIAC18_004392
4737139	4737139	4737139	P	P	+	+	KIAC18_004394	KIAC18_004394
4742687	4742687	4742687	P	P	+	+	KIAC18_004397	KIAC18_004397
4743430	4743430	4743430	P	P	+	+	KIAC18_004404	KIAC18_004404
4743799	4743799	4743799	P	P	+	+	KIAC18_004406	KIAC18_004406
4749196	4749196	4749196	P	P	+	+	KIAC18_004412	KIAC18_004412
4756823	4756823	4756823	P	P	+	+	KIAC18_004419	KIAC18_004419
4759623	4759623	4759623	P	P	+	+	KIAC18_004423	KIAC18_004423
4766330	4766330	4766331	P	P	+	+	KIAC18_004427	KIAC18_004427
4774360	4774360	4774360	P	P	+	+	KIAC18_004431	KIAC18_004431
4778412	4778412	4778412	P	P	+	+	KIAC18_004433	KIAC18_004433
4792067	4792067	4792067	P	P	+	+	KIAC18_004449	KIAC18_004449
4793914	4793914	4793913	P	P	+	+	KIAC18_004451	KIAC18_004451
4805295	4805295	4805295	P	P	-	-	KIAC18_004462	KIAC18_004462
4815772	4815772	4815772	P	P	+	+	KIAC18_004469	KIAC18_004469
4816311	4816311	4816311	P	P	+	+	KIAC18_004470	KIAC18_004470
4832619	4832619	4832619	P	P	+	+	KIAC18_004484	KIAC18_004484
4832573	4832573	4832573	P	P	-	-	KIAC18_004485	KIAC18_004485
4839907	4839907	4839907	P	P	+	+	KIAC18_004490	KIAC18_004490
4842860	4842860	4842860	P	P	+	+	KIAC18_004494	KIAC18_004494
14760	14760		P		-		KIAC18_000013
24249	24249		P		+		KIAC18_000019
33107	33107		P		+		KIAC18_000031
55611	55611		P		+		KIAC18_000052
67541	67541		P		+		KIAC18_000061
72749	72749		P		+		KIAC18_000066
77113	77113		P		+		KIAC18_000069
80887	80887		P		+		KIAC18_000073
88708	88708		P		-		KIAC18_000081
118636	118636		P		+		KIAC18_000102
125979	125979		P		+		KIAC18_000111
150196	150196		P		+		KIAC18_000132
150705	150705		P		+		KIAC18_000133
167111	167111		P		+		KIAC18_000153
168955	168955		P		+		KIAC18_000154
190689	190689		P		-		KIAC18_000182
192354	192354		P		-		KIAC18_000183
202111	202111		P		-		KIAC18_000192
212439	212439		P		-		KIAC18_000202
238037	238037	238037	P	S	+	+	KIAC18_000222	KIAC18_000222
245605	245605		P		+		KIAC18_000231
251886	251886		P		+		KIAC18_000241
258036	258036		P		-		KIAC18_000250
265252	265252		P		+		KIAC18_000260
277963	277963		P		+		KIAC18_000275
281817	281817		P		+		KIAC18_000281
318676	318676		P		+		KIAC18_000317
358293	358293		P		-		KIAC18_000365
386847	386847		P		+		KIAC18_000396
419566	419566		P		+		KIAC18_000428
425582	425582		P		+		KIAC18_000436
430105	430105		P		+		KIAC18_000441
437232	437232		P		+		KIAC18_000446
448796	448796		P		-		KIAC18_000463
453486	453486		P		+		KIAC18_000467
462592	462592		P		+		KIAC18_000475
463461	463461		P		+		KIAC18_000477
477885	477885		P		+		KIAC18_000493
478485	478485		P		+		KIAC18_000494
494579	494579		P		+		KIAC18_000511
495832	495832		P		+		KIAC18_000513
498233	498233		P		+		KIAC18_000517
541507	541507		P		-		KIAC18_000557
544733	544733	544732	P	S	+	+	KIAC18_000559	KIAC18_000559
549796	549796		P		+		KIAC18_000563
557080	557080		P		+		KIAC18_000572
567521	567521		P		+		KIAC18_000580
636547	636547		P		+		KIAC18_000654
664100	664100		P		+		KIAC18_000681
681962	681962		P		-		KIAC18_000703
692468	692468		P		+		KIAC18_000715
694731	694731		P		+		KIAC18_000717
717746	717746		P		-		KIAC18_000740
727233	727233		P		+		KIAC18_000747
752371	752371		P		+		KIAC18_000776
774275	774275		P		+		KIAC18_000800
794046	794046		P		+		KIAC18_000825
817683	817683		P		-		KIAC18_000851
837408	837408		P		-		KIAC18_000873
846710	846710		P		-		KIAC18_000884
853708	853708		P		-		KIAC18_000892
918369	918369		P		-		KIAC18_000955
918444	918444		P		-		KIAC18_000956
922809	922809		P		-		KIAC18_000964
933642	933642		P		-		KIAC18_000978
957689	957689		P		-		KIAC18_001002
978215	978215		P		+		KIAC18_001020
1006889	1006889		P		-		KIAC18_001044
1016459	1016459		P		+		KIAC18_001055
1034528	1034528		P		-		KIAC18_001072
1045899	1045899		P		-		KIAC18_001080
1065675	1065675		P		+		KIAC18_001098
1079329	1079329		P		+		KIAC18_001111
1083975	1083975		P		-		KIAC18_001118
1094140	1094140		P		-		KIAC18_001136
1095367	1095367		P		-		KIAC18_001142
1126863	1126863		P		-		KIAC18_001168
1129002	1129002		P		-		KIAC18_001170
1160616	1160616		P		+		KIAC18_001189
1162257	1162257		P		-		KIAC18_001192
1166114	1166114		P		+		KIAC18_001195
1168448	1168448		P		+		KIAC18_001197
1228043	1228043		P		+		KIAC18_001257
1227991	1227991		P		-		KIAC18_001258
1228744	1228744		P		-		KIAC18_001259
1242131	1242131		P		-		KIAC18_001271
1290861	1290861		P		+		KIAC18_001315
1338428	1338428		P		-		KIAC18_001355
1353142	1353142		P		-		KIAC18_001368
1367819	1367819		P		-		KIAC18_001384
1369730	1369730		P		-		KIAC18_001386
1381956	1381956		P		+		KIAC18_001396
1382766	1382766		P		-		KIAC18_001398
1388081	1388081		P		-		KIAC18_001402
1405747	1405747		P		-		KIAC18_001417
1448264	1448264		P		-		KIAC18_001457
1450603	1450603		P		-		KIAC18_001459
1451253	1451253		P		-		KIAC18_001460
1469694	1469694		P		+		KIAC18_001478
1494095	1494095		P		-		KIAC18_001499
1520379	1520379		P		-		KIAC18_001516
1522658	1522658		P		-		KIAC18_001518
1567784	1567784		P		-		KIAC18_001553
1634508	1634508		P		-		KIAC18_001614
1682980	1682980		P		-		KIAC18_001665
1686704	1686704		P		+		KIAC18_001668
1692067	1692067		P		+		KIAC18_001671
1700498	1700498		P		-		KIAC18_001680
1708352	1708352		P		-		KIAC18_001687
1709669	1709669		P		-		KIAC18_001689
1711481	1711481		P		-		KIAC18_001690
1730550	1730550		P		-		KIAC18_001705
1736178	1736178		P		-		KIAC18_001710
1744358	1744358		P		-		KIAC18_001719
1775202	1775202		P		-		KIAC18_001745
1787223	1787223		P		-		KIAC18_001759
1792342	1792342		P		-		KIAC18_001763
1796295	1796295		P		-		KIAC18_001767
1809715	1809715		P		+		KIAC18_001778
1831487	1831487		P		-		KIAC18_001797
1847819	1847819		P		-		KIAC18_001817
1874047	1874047		P		-		KIAC18_001841
1875218	1875218		P		-		KIAC18_001842
1882062	1882062		P		-		KIAC18_001853
1896692	1896692		P		-		KIAC18_001868
1899476	1899476		P		+		KIAC18_001871
1913928	1913928		P		-		KIAC18_001886
1916422	1916422		P		-		KIAC18_001889
1920774	1920774		P		+		KIAC18_001893
1928858	1928858		P		-		KIAC18_001904
1929516	1929516		P		-		KIAC18_001905
1984992	1984992		P		-		KIAC18_001957
2001170	2001170		P		-		KIAC18_001971
2001870	2001870		P		-		KIAC18_001972
2007493	2007493	2007493	P	S	-	-	KIAC18_001977	KIAC18_001977
2024663	2024663		P		-		KIAC18_001989
2027590	2027590		P		-		KIAC18_001992
2029374	2029374		P		-		KIAC18_001994
2031769	2031769		P		-		KIAC18_001997
2040334	2040334		P		-		KIAC18_002004
2051722	2051722		P		-		KIAC18_002018
2068604	2068604		P		-		KIAC18_002034
2077516	2077516		P		+		KIAC18_002043
2098563	2098563		P		-		KIAC18_002061
2104472	2104472		P		-		KIAC18_002065
2123173	2123173		P		+		KIAC18_002081
2124545	2124545		P		+		KIAC18_002082
2124507	2124507		P		-		KIAC18_002083
2172093	2172093		P		-		KIAC18_002118
2178732	2178732		P		-		KIAC18_002123
2180309	2180309		P		-		KIAC18_002124
2182582	2182582		P		-		KIAC18_002126
2195593	2195593		P		-		KIAC18_002140
2205401	2205401		P		-		KIAC18_002148
2214160	2214160		P		-		KIAC18_002156
2275404	2275404		P		-		KIAC18_002200
2301541	2301541		P		+		KIAC18_002219
2325436	2325436	2325436	P	S	-	-	KIAC18_002236	KIAC18_002236
2326729	2326729		P		-		KIAC18_002237
2341311	2341311		P		-		KIAC18_002249
2371857	2371857		P		-		KIAC18_002273
2372453	2372453		P		-		KIAC18_002274
2392141	2392141		P		+		KIAC18_002289
2442361	2442361		P		-		KIAC18_002337
2458183	2458183		P		-		KIAC18_002354
2518856	2518856		P		-		KIAC18_002414
2521072	2521072		P		+		KIAC18_002416
2529602	2529602		P		+		KIAC18_002425
2537204	2537204		P		-		KIAC18_002431
2578920	2578920		P		-		KIAC18_002463
2624500	2624500		P		-		KIAC18_002504
2628801	2628801		P		-		KIAC18_002507
2649859	2649859		P		+		KIAC18_002522
2649810	2649810		P		-		KIAC18_002523
2654233	2654233		P		-		KIAC18_002525
2696315	2696315		P		+		KIAC18_002556
2696311	2696311		P		-		KIAC18_002557
2726615	2726615		P		-		KIAC18_002584
2730512	2730512		P		+		KIAC18_002585
2736745	2736745		P		+		KIAC18_002590
2737476	2737476		P		-		KIAC18_002592
2748933	2748933		P		-		KIAC18_002606
2750175	2750175		P		-		KIAC18_002607
2753592	2753592		P		-		KIAC18_002611
2775605	2775605		P		-		KIAC18_002631
2785687	2785687		P		+		KIAC18_002640
2828381	2828381		P		-		KIAC18_002672
2832777	2832777		P		-		KIAC18_002675
2842349	2842349		P		-		KIAC18_002686
2851416	2851416		P		-		KIAC18_002693
2867443	2867443		P		+		KIAC18_002707
2872922	2872922		P		+		KIAC18_002711
2879806	2879806		P		-		KIAC18_002720
2898700	2898700		P		-		KIAC18_002736
2909095	2909095		P		-		KIAC18_002743
2949783	2949783		P		-		KIAC18_002774
2968713	2968713		P		+		KIAC18_002793
2969580	2969580		P		+		KIAC18_002794
2976941	2976941		P		-		KIAC18_002804
3017315	3017315		P		+		KIAC18_002838
3025736	3025736		P		-		KIAC18_002848
3038428	3038428		P		+		KIAC18_002858
3043658	3043658	3043658	P	S	-	-	KIAC18_002864	KIAC18_002864
3048213	3048213		P		+		KIAC18_002867
3074461	3074461		P		-		KIAC18_002893
3082944	3082944	3082944	P	S	-	-	KIAC18_002900	KIAC18_002900
3085730	3085730		P		+		KIAC18_002902
3134118	3134118		P		-		KIAC18_002945
3153363	3153363		P		+		KIAC18_002960
3167007	3167007		P		-		KIAC18_002974
3172849	3172849		P		-		KIAC18_002977
3194268	3194268		P		-		KIAC18_003001
3219005	3219005		P		+		KIAC18_003019
3223198	3223198		P		-		KIAC18_003024
3233267	3233267		P		-		KIAC18_003029
3234640	3234640		P		-		KIAC18_003032
3238552	3238552		P		-		KIAC18_003036
3241413	3241413		P		-		KIAC18_003038
3248314	3248314		P		-		KIAC18_003049
3263855	3263855		P		-		KIAC18_003073
3271166	3271166		P		-		KIAC18_003082
3272507	3272507		P		-		KIAC18_003083
3277821	3277821		P		-		KIAC18_003088
3280850	3280850		P		+		KIAC18_003091
3282003	3282003		P		-		KIAC18_003093
3288122	3288122		P		-		KIAC18_003100
3296042	3296042		P		-		KIAC18_003110
3297457	3297457		P		-		KIAC18_003111
3306455	3306455		P		-		KIAC18_003118
3310818	3310818		P		-		KIAC18_003123
3311260	3311260		P		-		KIAC18_003124
3315197	3315197		P		-		KIAC18_003129
3322172	3322172		P		-		KIAC18_003137
3323669	3323669		P		-		KIAC18_003138
3341783	3341783		P		-		KIAC18_003152
3347212	3347212		P		+		KIAC18_003155
3348326	3348326		P		-		KIAC18_003157
3363972	3363972		P		+		KIAC18_003172
3372113	3372113		P		+		KIAC18_003180
3379794	3379794		P		-		KIAC18_003187
3399772	3399772		P		+		KIAC18_003198
3417323	3417323		P		+		KIAC18_003212
3489910	3489910		P		+		KIAC18_003269
3512208	3512208		P		+		KIAC18_003288
3524520	3524520		P		+		KIAC18_003295
3535063	3535063		P		-		KIAC18_003308
3601150	3601150		P		+		KIAC18_003366
3603532	3603532		P		+		KIAC18_003368
3612560	3612560		P		+		KIAC18_003377
3618360	3618360	3618360	P	S	+	+	KIAC18_003383	KIAC18_003383
3651630	3651630		P		-		KIAC18_003411
3684638	3684638		P		+		KIAC18_003440
3734563	3734563		P		+		KIAC18_003486
3749419	3749419		P		+		KIAC18_003499
3769146	3769146		P		+		KIAC18_003517
3772934	3772934		P		+		KIAC18_003522
3796937	3796937		P		+		KIAC18_003545
3805113	3805113		P		-		KIAC18_003554
3819897	3819897		P		-		KIAC18_003569
3836740	3836740		P		+		KIAC18_003583
3847858	3847858		P		+		KIAC18_003601
3848350	3848350		P		+		KIAC18_003602
3860163	3860163		P		+		KIAC18_003610
3867074	3867074		P		+		KIAC18_003618
3875172	3875172		P		+		KIAC18_003635
3878372	3878372		P		+		KIAC18_003642
3886314	3886314		P		+		KIAC18_003653
3905596	3905596		P		+		KIAC18_003669
3925098	3925098		P		-		KIAC18_003686
3944555	3944555		P		+		KIAC18_003700
3946177	3946177		P		+		KIAC18_003701
3955466	3955466		P		+		KIAC18_003707
4003961	4003961		P		+		KIAC18_003750
4007298	4007298		P		+		KIAC18_003753
4088013	4088013		P		+		KIAC18_003823
4092533	4092533		P		+		KIAC18_003827
4092561	4092561		P		-		KIAC18_003828
4118253	4118253		P		-		KIAC18_003848
4129153	4129153		P		+		KIAC18_003856
4133884	4133884		P		+		KIAC18_003861
4143733	4143733		P		+		KIAC18_003868
4160917	4160917		P		+		KIAC18_003881
4185100	4185100		P		-		KIAC18_003903
4190858	4190858		P		+		KIAC18_003906
4240828	4240828		P		+		KIAC18_003933
4251014	4251014		P		-		KIAC18_003946
4295297	4295297		P		-		KIAC18_003994
4323367	4323367	4323367	P	S	+	+	KIAC18_004016	KIAC18_004016
4366680	4366680		P		-		KIAC18_004057
4423082	4423082		P		+		KIAC18_004100
4463649	4463649		P		-		KIAC18_004143
4468158	4468158		P		+		KIAC18_004147
4475880	4475880		P		+		KIAC18_004155
4493310	4493310		P		+		KIAC18_004170
4496367	4496367		P		-		KIAC18_004174
4506398	4506398		P		+		KIAC18_004183
4529805	4529805		P		+		KIAC18_004205
4550715	4550715	4550715	P	S	+	+	KIAC18_004221	KIAC18_004221
4579415	4579415		P		-		KIAC18_004253
4579716	4579716		P		-		KIAC18_004254
4580628	4580628		P		-		KIAC18_004255
4585995	4585995		P		+		KIAC18_004258
4588230	4588230		P		+		KIAC18_004261
4604934	4604934		P		-		KIAC18_004274
4606994	4606994		P		+		KIAC18_004275
4606943	4606943		P		-		KIAC18_004276
4635653	4635653		P		+		KIAC18_004302
4645056	4645056		P		+		KIAC18_004309
4651769	4651769		P		+		KIAC18_004317
4656841	4656841		P		-		KIAC18_004322
4665896	4665896		P		+		KIAC18_004332
4680761	4680761		P		+		KIAC18_004345
4718694	4718694		P		+		KIAC18_004378
4719287	4719287		P		+		KIAC18_004379
4721020	4721020		P		+		KIAC18_004380
4733300	4733300		P		-		KIAC18_004393
4743661	4743661		P		+		KIAC18_004405
4746058	4746058		P		-		KIAC18_004410
4754883	4754883		P		+		KIAC18_004417
4757572	4757572		P		+		KIAC18_004420
4759537	4759537		P		+		KIAC18_004422
4759582	4759582		P		-		KIAC18_004424
4805332	4805332		P		+		KIAC18_004461
4810790	4810790		P		+		KIAC18_004465
4815346	4815346		P		+		KIAC18_004468
4826055	4826055		P		-		KIAC18_004482
4844637	4844637		P		+		KIAC18_004496
258086	258086		P		+		KIAC18_000249
3358031	3358031		P		+		KIAC18_003165
26437		26437		P		+		KIAC18_000022
31732		31732		P		+		KIAC18_000028
36754		36754		P		+		KIAC18_000034
43285		43285		P		+		KIAC18_000038
49255		49255		P		+		KIAC18_000044
57332		57332		P		+		KIAC18_000054
70236		70236		P		+		KIAC18_000063
77798		77798		P		+		KIAC18_000070
82585		82585		P		+		KIAC18_000074
83478		83478		P		+		KIAC18_000075
94999		94999		P		+		KIAC18_000085
97796		97796		P		+		KIAC18_000087
118598		118598		P		+		KIAC18_000102
126383		126383		P		+		KIAC18_000112
129992		129992		P		+		KIAC18_000114
133191		133191		P		+		KIAC18_000116
144744		144744		P		+		KIAC18_000126
146358		146358		P		+		KIAC18_000127
164084		164084		P		+		KIAC18_000149
172447		172447		P		+		KIAC18_000158
185216		185216		P		+		KIAC18_000172
188577		188577		P		+		KIAC18_000177
220284		220284		P		-		KIAC18_000208
227600		227600		P		+		KIAC18_000211
248249		248249		P		+		KIAC18_000235
322161		322161		P		+		KIAC18_000323
344293		344293		P		+		KIAC18_000349
369534		369534		P		+		KIAC18_000376
386998		386998		P		+		KIAC18_000396
394389		394389		P		+		KIAC18_000402
459137		459137		P		+		KIAC18_000471
463330		463330		P		+		KIAC18_000477
505211		505211		P		+		KIAC18_000524
515591		515591		P		+		KIAC18_000532
524423		524423		P		+		KIAC18_000540
530456		530456		P		+		KIAC18_000547
544678		544678		P		+		KIAC18_000559
554233		554233		P		+		KIAC18_000567
554960		554960		P		+		KIAC18_000568
556404		556404		P		+		KIAC18_000570
561461		561461		P		+		KIAC18_000574
573703		573703		P		+		KIAC18_000588
591159		591159		P		+		KIAC18_000610
625228		625228		P		+		KIAC18_000641
629295		629295		P		+		KIAC18_000647
630228		630228		P		+		KIAC18_000649
648183		648183		P		+		KIAC18_000664
660164		660164		P		+		KIAC18_000677
681644		681644		P		+		KIAC18_000701
692420		692420		P		+		KIAC18_000715
717695		717695		P		-		KIAC18_000740
745266		745266		P		+		KIAC18_000769
789944		789944		P		+		KIAC18_000821
812703		812703		P		+		KIAC18_000845
813116		813116		P		-		KIAC18_000847
828117		828117		P		-		KIAC18_000863
837532		837532		P		-		KIAC18_000873
851714	851714	851714	C	P	-	-	KIAC18_000889	KIAC18_000890
881148		881148		P		-		KIAC18_000917
881768		881768		P		-		KIAC18_000918
899443		899443		P		-		KIAC18_000937
923247		923247		P		-		KIAC18_000967
933556		933556		P		-		KIAC18_000977
946415		946415		P		-		KIAC18_000989
966467		966467		P		-		KIAC18_001010
1016452		1016452		P		+		KIAC18_001055
1043692		1043692		P		-		KIAC18_001078
1053090		1053090		P		-		KIAC18_001087
1065669		1065669		P		+		KIAC18_001098
1065633		1065633		P		-		KIAC18_001099
1079224		1079224		P		+		KIAC18_001111
1087949		1087949		P		+		KIAC18_001122
1094967		1094967		P		-		KIAC18_001140
1099181		1099181		P		-		KIAC18_001146
1105193		1105193		P		-		KIAC18_001150
1126869		1126869		P		-		KIAC18_001168
1135294		1135294		P		-		KIAC18_001173
1168406		1168406		P		-		KIAC18_001198
1217612		1217612		P		-		KIAC18_001246
1219191		1219191		P		-		KIAC18_001249
1222502		1222502		P		-		KIAC18_001253
1278826		1278826		P		+		KIAC18_001306
1291891		1291891		P		-		KIAC18_001317
1293899		1293899		P		-		KIAC18_001318
1327707		1327707		P		+		KIAC18_001340
1337392		1337392		P		+		KIAC18_001353
1338397		1338397		P		-		KIAC18_001355
1351312		1351312		P		-		KIAC18_001367
1354461		1354461		P		-		KIAC18_001370
1376302		1376302		P		-		KIAC18_001390
1408071		1408071		P		-		KIAC18_001419
1419310		1419310		P		+		KIAC18_001428
1425034		1425034		P		-		KIAC18_001435
1482484		1482484		P		-		KIAC18_001486
1503638		1503638		P		-		KIAC18_001506
1550136		1550136		P		-		KIAC18_001530
1560131		1560131		P		-		KIAC18_001540
1577747		1577747		P		-		KIAC18_001560
1650127		1650127		P		-		KIAC18_001633
1654936		1654936		P		-		KIAC18_001638
1672196		1672196		P		-		KIAC18_001654
1674070		1674070		P		-		KIAC18_001657
1681424		1681424		P		+		KIAC18_001663
1683016		1683016		P		+		KIAC18_001664
1728284		1728284		P		-		KIAC18_001703
1755157		1755157		P		-		KIAC18_001728
1762938		1762938		P		-		KIAC18_001734
1804839		1804839		P		-		KIAC18_001774
1838441		1838441		P		+		KIAC18_001801
1841045		1841045		P		-		KIAC18_001808
1841647		1841647		P		-		KIAC18_001811
1881354		1881354		P		+		KIAC18_001851
1896425		1896425		P		-		KIAC18_001866
1928285		1928285		P		-		KIAC18_001903
1931990		1931990		P		-		KIAC18_001907
1960198		1960198		P		-		KIAC18_001933
1976405		1976405		P		-		KIAC18_001948
1983192		1983192		P		-		KIAC18_001955
1990804		1990804		P		-		KIAC18_001961
1992881		1992881		P		-		KIAC18_001963
2000360		2000360		P		-		KIAC18_001970
2001329		2001329		P		-		KIAC18_001971
2007425		2007425		P		-		KIAC18_001977
2008017		2008017		P		-		KIAC18_001978
2062766		2062766		P		-		KIAC18_002031
2065227		2065227		P		+		KIAC18_002032
2090602		2090602		P		-		KIAC18_002055
2161373		2161373		P		-		KIAC18_002111
2162865		2162865		P		-		KIAC18_002112
2166824		2166824		P		-		KIAC18_002116
2178755		2178755		P		-		KIAC18_002123
2204236		2204236		P		-		KIAC18_002147
2208455		2208455		P		-		KIAC18_002151
2262103		2262103		P		-		KIAC18_002192
2275392		2275392		P		-		KIAC18_002200
2307692		2307692		P		-		KIAC18_002224
2325382		2325382		P		-		KIAC18_002236
2331543		2331543		P		-		KIAC18_002241
2369137		2369137		P		-		KIAC18_002271
2392725		2392725		P		-		KIAC18_002291
2435200		2435200		P		+		KIAC18_002328
2467018		2467018		P		-		KIAC18_002364
2514188		2514188		P		+		KIAC18_002409
2522152		2522152		P		-		KIAC18_002419
2575226		2575226		P		-		KIAC18_002459
2600352		2600352		P		-		KIAC18_002482
2603629		2603629		P		-		KIAC18_002485
2640118		2640118		P		-		KIAC18_002516
2688959		2688959		P		-		KIAC18_002552
2690621		2690621		P		-		KIAC18_002553
2705823		2705823		P		-		KIAC18_002566
2737421		2737421		P		-		KIAC18_002592
2740444		2740444		P		-		KIAC18_002595
2747196		2747196		P		-		KIAC18_002603
2748966		2748966		P		-		KIAC18_002606
2764949		2764949		P		-		KIAC18_002623
2775558		2775558		P		-		KIAC18_002631
2780462		2780462		P		-		KIAC18_002635
2813860		2813860		P		-		KIAC18_002662
2824102		2824102		P		-		KIAC18_002670
2836085		2836085		P		-		KIAC18_002679
2851422		2851422		P		-		KIAC18_002693
2854395		2854395		P		-		KIAC18_002696
2864585		2864585		P		+		KIAC18_002704
2864546		2864546		P		-		KIAC18_002705
2875713		2875713		P		+		KIAC18_002714
2884656		2884656		P		-		KIAC18_002724
2887166		2887166		P		-		KIAC18_002726
2913739		2913739		P		-		KIAC18_002747
2923523		2923523		P		-		KIAC18_002755
2924598		2924598		P		-		KIAC18_002756
2936422		2936422		P		+		KIAC18_002762
2941182		2941182		P		+		KIAC18_002766
2942373		2942373		P		+		KIAC18_002768
2942342		2942342		P		-		KIAC18_002769
2980764		2980764		P		-		KIAC18_002808
2997773		2997773		P		+		KIAC18_002822
3001446		3001446		P		-		KIAC18_002828
3004940		3004940		P		+		KIAC18_002830
3025743		3025743		P		-		KIAC18_002848
3031065		3031065		P		-		KIAC18_002853
3038349		3038349		P		+		KIAC18_002858
3043753		3043753		P		-		KIAC18_002864
3061891		3061891		P		-		KIAC18_002880
3080545		3080545		P		-		KIAC18_002898
3083008		3083008		P		-		KIAC18_002900
3100565		3100565		P		-		KIAC18_002918
3103459		3103459		P		-		KIAC18_002922
3134158		3134158		P		+		KIAC18_002944
3156857		3156857		P		-		KIAC18_002964
3172856		3172856		P		-		KIAC18_002977
3180117		3180117		P		-		KIAC18_002987
3185603		3185603		P		-		KIAC18_002992
3210944		3210944		P		-		KIAC18_003016
3232432		3232432		P		-		KIAC18_003028
3234199		3234199		P		-		KIAC18_003031
3245951		3245951		P		+		KIAC18_003044
3263900		3263900		P		-		KIAC18_003073
3273926		3273926		P		-		KIAC18_003084
3280878		3280878		P		-		KIAC18_003092
3282018		3282018		P		-		KIAC18_003093
3282900		3282900		P		-		KIAC18_003094
3290103		3290103		P		-		KIAC18_003104
3291763		3291763		P		-		KIAC18_003105
3302584		3302584		P		+		KIAC18_003114
3310280		3310280		P		-		KIAC18_003122
3311353		3311353		P		-		KIAC18_003124
3335058		3335058		P		+		KIAC18_003144
3372075		3372075		P		+		KIAC18_003180
3372920		3372920		P		+		KIAC18_003181
3375110		3375110		P		+		KIAC18_003183
3379827		3379827		P		+		KIAC18_003186
3417355		3417355		P		+		KIAC18_003212
3441162		3441162		P		+		KIAC18_003234
3454407		3454407		P		+		KIAC18_003242
3466804		3466804		P		+		KIAC18_003251
3482695		3482695		P		+		KIAC18_003263
3483437		3483437		P		-		KIAC18_003265
3491480		3491480		P		+		KIAC18_003272
3526116		3526116		P		+		KIAC18_003297
3530011		3530011		P		+		KIAC18_003301
3566487		3566487		P		+		KIAC18_003334
3584805		3584805		P		+		KIAC18_003351
3587986		3587986		P		+		KIAC18_003353
3611511		3611511		P		+		KIAC18_003376
3626502		3626502		P		+		KIAC18_003389
3643226	3643226	3643226	C	P	+	+	KIAC18_003403	KIAC18_003402
3761676		3761676		P		-		KIAC18_003512
3773868		3773868		P		+		KIAC18_003524
3796806		3796806		P		+		KIAC18_003545
3798221		3798221		P		+		KIAC18_003546
3800674		3800674		P		+		KIAC18_003548
3813927		3813927		P		+		KIAC18_003561
3814997		3814997		P		+		KIAC18_003562
3848439		3848439		P		+		KIAC18_003602
3871081		3871081		P		+		KIAC18_003628
3872804		3872804		P		+		KIAC18_003632
3887074		3887074		P		+		KIAC18_003654
3924434		3924434		P		-		KIAC18_003685
3944466	3944466	3944466	C	P	+	+	KIAC18_003701	KIAC18_003700
4000270		4000270		P		+		KIAC18_003746
4002326		4002326		P		+		KIAC18_003748
4037334		4037334		P		+		KIAC18_003783
4053417		4053417		P		+		KIAC18_003795
4071792		4071792		P		+		KIAC18_003813
4087195		4087195		P		+		KIAC18_003822
4111800		4111800		P		+		KIAC18_003840
4128362		4128362		P		+		KIAC18_003855
4129142		4129142		P		+		KIAC18_003856
4139338		4139338		P		+		KIAC18_003865
4141897		4141897		P		+		KIAC18_003867
4151576		4151576		P		+		KIAC18_003872
4160964		4160964		P		+		KIAC18_003881
4177514		4177514		P		+		KIAC18_003896
4187710		4187710		P		+		KIAC18_003904
4232638		4232638		P		-		KIAC18_003928
4238510		4238510		P		+		KIAC18_003931
4264057		4264057		P		+		KIAC18_003966
4295331		4295331		P		-		KIAC18_003994
4323495		4323495		P		+		KIAC18_004016
4327705		4327705		P		+		KIAC18_004018
4333690		4333690		P		+		KIAC18_004023
4334634		4334634		P		+		KIAC18_004024
4336612		4336612		P		+		KIAC18_004026
4350497		4350497		P		+		KIAC18_004040
4359371		4359371		P		+		KIAC18_004049
4364953		4364953		P		-		KIAC18_004056
4368602		4368602		P		-		KIAC18_004058
4369553		4369553		P		-		KIAC18_004059
4374030		4374030		P		+		KIAC18_004061
4375612		4375612		P		+		KIAC18_004063
4381430		4381430		P		+		KIAC18_004068
4382949		4382949		P		+		KIAC18_004069
4387992		4387992		P		+		KIAC18_004072
4388359		4388359		P		+		KIAC18_004073
4389023		4389023		P		+		KIAC18_004074
4390473		4390473		P		+		KIAC18_004075
4394393		4394393		P		+		KIAC18_004079
4396161		4396161		P		+		KIAC18_004080
4397522		4397522		P		+		KIAC18_004081
4419855		4419855		P		+		KIAC18_004098
4423043		4423043		P		+		KIAC18_004100
4426240		4426240		P		-		KIAC18_004106
4471573		4471573		P		+		KIAC18_004150
4487853		4487853		P		-		KIAC18_004167
4540591	4540591	4540591	C	P	+	+	KIAC18_004213	KIAC18_004212
4543455		4543455		P		+		KIAC18_004214
4545948		4545948		P		+		KIAC18_004217
4550759		4550759		P		+		KIAC18_004221
4604942		4604942		P		-		KIAC18_004274
4625959		4625959		P		-		KIAC18_004293
4631399		4631399		P		+		KIAC18_004297
4645516		4645516		P		+		KIAC18_004310
4648499		4648499		P		+		KIAC18_004313
4651724		4651724		P		+		KIAC18_004317
4659603		4659603		P		-		KIAC18_004324
4665868		4665868		P		+		KIAC18_004332
4672602		4672602		P		-		KIAC18_004338
4722168		4722168		P		+		KIAC18_004382
4742804		4742804		P		+		KIAC18_004398
4743574		4743574		P		+		KIAC18_004405
4745353		4745353		P		+		KIAC18_004408
4783617		4783617		P		+		KIAC18_004440
4785943		4785943		P		+		KIAC18_004442
4797431		4797431		P		+		KIAC18_004454
4815489		4815489		P		+		KIAC18_004468
4822778		4822778		P		+		KIAC18_004477
4823612		4823612		P		+		KIAC18_004478
258085		258085		P		-		KIAC18_000250
1117406		1117406		P		+		KIAC18_001159
99795	99795	99794	S	S	-	-	KIAC18_000091	KIAC18_000091
785166	785166	785166	S	S	+	+	KIAC18_000814	KIAC18_000814
922851	922851	922851	S	S	+	+	KIAC18_000963	KIAC18_000963
1057439	1057439	1057439	S	S	+	+	KIAC18_001090	KIAC18_001090
1669251	1669251	1669251	S	S	+	+	KIAC18_001650	KIAC18_001650
2695122	2695122	2695122	S	S	+	+	KIAC18_002555	KIAC18_002555
3035136	3035136	3035136	S	S	-	-	KIAC18_002856	KIAC18_002856
155635	155635		S		+		KIAC18_000138
236426	236426		S		+		KIAC18_000219
237972	237972	237972	S	P	+	+	KIAC18_000222	KIAC18_000222
241214	241214		S		+		KIAC18_000225
1079811	1079811		S		+		KIAC18_001112
1985029	1985029	1985029	S	P	-	-	KIAC18_001957	KIAC18_001957
2289191	2289191		S		+		KIAC18_002210
2326803	2326803	2326802	S	P	-	-	KIAC18_002237	KIAC18_002237
2896614	2896614		S		+		KIAC18_002733
3179662	3179662		S		-		KIAC18_002986
3549549	3549549		S		-		KIAC18_003320
3618403	3618403	3618403	S	P	+	+	KIAC18_003383	KIAC18_003383
3848432	3848432		S		+		KIAC18_003602
3884550	3884550		S		+		KIAC18_003651
4570219	4570219		S		+		KIAC18_004242
4607006	4607006		S		-		KIAC18_004276
70291		70291		S		+		KIAC18_000063
99753		99753		S		+		KIAC18_000090
388333		388333		S		+		KIAC18_000397
940553		940553		S		-		KIAC18_000983
1587029		1587029		S		-		KIAC18_001570
1999508		1999508		S		-		KIAC18_001969
2326737		2326737		S		-		KIAC18_002237
2844108		2844108		S		-		KIAC18_002688
3358000		3358000		S		-		KIAC18_003166
3379801		3379801		S		+		KIAC18_003186
3545350		3545350		S		-		KIAC18_003316
3624587		3624587		S		+		KIAC18_003388
4021655		4021655		S		-		KIAC18_003767
4327587		4327587		S		+		KIAC18_004018
4333912		4333912		S		+		KIAC18_004023
4381499		4381499		S		+		KIAC18_004068
4397469		4397469		S		+		KIAC18_004081
4625913		4625913		S		-		KIAC18_004293
359472	359472	359471	C	C	+	+	KIAC18_000366	KIAC18_000366
440247	440247	440247	C	C	+	+	KIAC18_000453	KIAC18_000453
869504	869504	869504	C	C	-	-	KIAC18_000905	KIAC18_000905
887100	887100	887101	C	C	-	-	KIAC18_000922	KIAC18_000922
1006703	1006703	1006703	C	C	-	-	KIAC18_001043	KIAC18_001043
1105275	1105275	1105274	C	C	-	-	KIAC18_001150	KIAC18_001150
1232726	1232726	1232726	C	C	-	-	KIAC18_001263	KIAC18_001263
1559822	1559822	1559822	C	C	-	-	KIAC18_001539	KIAC18_001539
1781567	1781567	1781568	C	C	-	-	KIAC18_001753	KIAC18_001753
2287294	2287294	2287294	C	C	+	+	KIAC18_002209	KIAC18_002209
2887948	2887948	2887948	C	C	-	-	KIAC18_002726	KIAC18_002726
2947021	2947021	2947022	C	C	-	-	KIAC18_002771	KIAC18_002771
3259345	3259345	3259345	C	C	-	-	KIAC18_003065	KIAC18_003065
3394703	3394703	3394703	C	C	+	+	KIAC18_003196	KIAC18_003196
3583790	3583790	3583790	C	C	+	+	KIAC18_003351	KIAC18_003351
3707194	3707194	3707194	C	C	-	-	KIAC18_003465	KIAC18_003465
3798787	3798787	3798787	C	C	+	+	KIAC18_003547	KIAC18_003547
4130151	4130151	4130151	C	C	+	+	KIAC18_003858	KIAC18_003858
4134267	4134267	4134267	C	C	+	+	KIAC18_003862	KIAC18_003862
698463	698463		C		+		KIAC18_000724
1138445	1138445		C		-		KIAC18_001176
1189594	1189594		C		-		KIAC18_001216
1340115	1340115		C		-		KIAC18_001357
1489851	1489851		C		+		KIAC18_001494
1714627	1714627		C		-		KIAC18_001692
1763771	1763771		C		-		KIAC18_001734
2409295	2409295		C		-		KIAC18_002304
2416164	2416164		C		+		KIAC18_002312
2426419	2426419		C		+		KIAC18_002321
3031873	3031873		C		-		KIAC18_002853
3226871	3226871		C		+		KIAC18_003025
3269757	3269757		C		-		KIAC18_003078
3343536	3343536	3343536	C	N	-	-	KIAC18_003153
3400396	3400396	3400396	C	N	+	+	KIAC18_003200
3727582	3727582		C		+		KIAC18_003483
3850693	3850693		C		+		KIAC18_003606
4079618	4079618	4079619	C	N	+	+	KIAC18_003818
4737522	4737522		C		+		KIAC18_004395
4759365	4759365		C		+		KIAC18_004423
700598		700598		C		+		KIAC18_000725
2426516		2426516		C		+		KIAC18_002321
3031928		3031928		C		-		KIAC18_002853
3589761		3589761		C		+		KIAC18_003356
68111	68111	68111	I	I	+	+	KIAC18_000062	KIAC18_000062
93215	93215	93215	I	I	+	+	KIAC18_000085	KIAC18_000085
138881	138881	138881	I	I	+	+	KIAC18_000122	KIAC18_000122
191593	191593	191593	I	I	-	-	KIAC18_000182	KIAC18_000182
202602	202602	202602	I	I	-	-	KIAC18_000192	KIAC18_000192
457686	457686	457686	I	I	+	+	KIAC18_000470	KIAC18_000470
567914	567914	567914	I	I	+	+	KIAC18_000581	KIAC18_000581
667671	667671	667671	I	I	+	+	KIAC18_000686	KIAC18_000686
717923	717923	717923	I	I	-	-	KIAC18_000740	KIAC18_000740
1117472	1117472	1117472	I	I	-	-	KIAC18_001160	KIAC18_001160
1128183	1128183	1128183	I	I	-	-	KIAC18_001169	KIAC18_001169
1563712	1563712	1563712	I	I	-	-	KIAC18_001550	KIAC18_001550
1724163	1724163	1724163	I	I	-	-	KIAC18_001699	KIAC18_001699
2085425	2085425	2085426	I	I	-	-	KIAC18_002049	KIAC18_002049
2414197	2414197	2414197	I	I	-	-	KIAC18_002309	KIAC18_002309
2441935	2441935	2441935	I	I	-	-	KIAC18_002336	KIAC18_002336
2648331	2648331	2648330	I	I	+	+	KIAC18_002522	KIAC18_002522
2650783	2650783	2650783	I	I	-	-	KIAC18_002523	KIAC18_002523
2691014	2691014	2691014	I	I	-	-	KIAC18_002553	KIAC18_002553
2749818	2749818	2749818	I	I	-	-	KIAC18_002606	KIAC18_002606
2908578	2908578	2908578	I	I	-	-	KIAC18_002742	KIAC18_002742
3027024	3027024	3027024	I	I	-	-	KIAC18_002848	KIAC18_002848
3039535	3039535	3039535	I	I	-	-	KIAC18_002860	KIAC18_002860
3085549	3085549	3085549	I	I	+	+	KIAC18_002902	KIAC18_002902
3245329	3245329	3245329	I	I	+	+	KIAC18_003043	KIAC18_003043
3280700	3280700	3280700	I	I	+	+	KIAC18_003091	KIAC18_003091
3287599	3287599	3287599	I	I	-	-	KIAC18_003099	KIAC18_003099
3307252	3307252	3307252	I	I	-	-	KIAC18_003118	KIAC18_003118
3390680	3390680	3390680	I	I	+	+	KIAC18_003193	KIAC18_003193
3480909	3480909	3480909	I	I	-	-	KIAC18_003261	KIAC18_003261
3505120	3505120	3505120	I	I	+	+	KIAC18_003286	KIAC18_003286
3523364	3523364	3523361	I	I	+	+	KIAC18_003295	KIAC18_003295
3523873	3523873	3523873	I	I	+	+	KIAC18_003295	KIAC18_003295
3595151	3595151	3595151	I	I	+	+	KIAC18_003360	KIAC18_003360
3683939	3683939	3683938	I	I	+	+	KIAC18_003440	KIAC18_003440
3781534	3781534	3781534	I	I	+	+	KIAC18_003530	KIAC18_003530
4015634	4015634	4015634	I	I	+	+	KIAC18_003762	KIAC18_003762
4720385	4720385	4720385	I	I	+	+	KIAC18_004380	KIAC18_004380
4841385	4841385	4841385	I	I	+	+	KIAC18_004492	KIAC18_004492
82256	82256	82257	I	I	+	+	KIAC18_000074	KIAC18_000074
124435	124435	124436	I	I	+	+	KIAC18_000109	KIAC18_000109
174770	174770	174770	I	I	+	+	KIAC18_000161	KIAC18_000161
331362	331362	331362	I	I	+	+	KIAC18_000338	KIAC18_000338
374166	374166	374166	I	I	+	+	KIAC18_000382	KIAC18_000382
391255	391255	391255	I	I	+	+	KIAC18_000400	KIAC18_000400
666620	666620	666620	I	I	+	+	KIAC18_000685	KIAC18_000685
723902	723902	723902	I	I	-	-	KIAC18_000745	KIAC18_000745
951298	951298	951298	I	I	-	-	KIAC18_000996	KIAC18_000996
1117358	1117358	1117358	I	I	+	+	KIAC18_001159	KIAC18_001159
1483987	1483987	1483986	I	I	-	-	KIAC18_001487	KIAC18_001487
1621028	1621028	1621028	I	I	-	-	KIAC18_001604	KIAC18_001604
1847434	1847434	1847434	I	I	-	-	KIAC18_001816	KIAC18_001816
1954803	1954803	1954803	I	I	-	-	KIAC18_001927	KIAC18_001927
2173517	2173517	2173517	I	I	-	-	KIAC18_002119	KIAC18_002119
2176426	2176426	2176426	I	I	-	-	KIAC18_002121	KIAC18_002121
2210678	2210678	2210678	I	I	-	-	KIAC18_002152	KIAC18_002152
2295907	2295907	2295907	I	I	+	+	KIAC18_002214	KIAC18_002214
2705227	2705227	2705227	I	I	-	-	KIAC18_002565	KIAC18_002565
2730911	2730911	2730912	I	I	-	-	KIAC18_002586	KIAC18_002586
3057672	3057672	3057672	I	I	-	-	KIAC18_002876	KIAC18_002876
3187182	3187182	3187182	I	I	+	+	KIAC18_002993	KIAC18_002993
3235711	3235711	3235711	I	I	-	-	KIAC18_003033	KIAC18_003033
3288784	3288784	3288784	I	I	-	-	KIAC18_003103	KIAC18_003103
3290450	3290450	3290450	I	I	-	-	KIAC18_003104	KIAC18_003104
3333046	3333046	3333046	I	I	-	-	KIAC18_003143	KIAC18_003143
3571266	3571266	3571266	I	I	+	+	KIAC18_003339	KIAC18_003339
3620509	3620509	3620509	I	I	+	+	KIAC18_003384	KIAC18_003384
3726800	3726800	3726800	I	I	+	+	KIAC18_003482	KIAC18_003482
3728057	3728057	3728057	I	I	+	+	KIAC18_003483	KIAC18_003483
3896558	3896558	3896558	I	I	+	+	KIAC18_003663	KIAC18_003663
4560539	4560539	4560539	I	I	+	+	KIAC18_004231	KIAC18_004231
4598846	4598846	4598846	I	I	-	-	KIAC18_004268	KIAC18_004268
4602118	4602118	4602118	I	I	+	+	KIAC18_004270	KIAC18_004270
14744	14744		I		+		KIAC18_000012
42963	42963		I		+		KIAC18_000038
61944	61944		I		+		KIAC18_000059
64929	64929		I		+		KIAC18_000060
74651	74651		I		+		KIAC18_000068
75855	75855		I		+		KIAC18_000068
138297	138297		I		+		KIAC18_000122
185818	185818		I		+		KIAC18_000174
369631	369631		I		+		KIAC18_000377
370807	370807		I		+		KIAC18_000378
516282	516282		I		+		KIAC18_000533
544002	544002		I		+		KIAC18_000559
737896	737896		I		+		KIAC18_000761
903361	903361		I		-		KIAC18_000939
1127482	1127482		I		-		KIAC18_001169
1430245	1430245		I		-		KIAC18_001439
1510399	1510399		I		-		KIAC18_001510
1597259	1597259		I		-		KIAC18_001580
1710332	1710332		I		-		KIAC18_001689
2017718	2017718		I		-		KIAC18_001983
2180802	2180802		I		-		KIAC18_002124
2297982	2297982		I		-		KIAC18_002216
2407055	2407055		I		-		KIAC18_002303
2430150	2430150		I		+		KIAC18_002325
2430968	2430968		I		+		KIAC18_002326
2441627	2441627		I		-		KIAC18_002336
2513421	2513421		I		-		KIAC18_002408
2513144	2513144		I		-		KIAC18_002408
2649446	2649446		I		+		KIAC18_002522
2742989	2742989		I		-		KIAC18_002598
2742336	2742336		I		-		KIAC18_002598
2912318	2912318		I		-		KIAC18_002745
2973989	2973989		I		+		KIAC18_002801
2973914	2973914		I		+		KIAC18_002801
3044968	3044968		I		-		KIAC18_002865
3105020	3105020		I		-		KIAC18_002922
3242991	3242991		I		-		KIAC18_003038
3287781	3287781		I		-		KIAC18_003099
3292179	3292179		I		-		KIAC18_003105
3303104	3303104		I		-		KIAC18_003115
3414971	3414971		I		+		KIAC18_003211
3414901	3414901		I		+		KIAC18_003211
3500669	3500669		I		+		KIAC18_003283
3505482	3505482		I		+		KIAC18_003286
3745814	3745814		I		+		KIAC18_003496
3748969	3748969		I		+		KIAC18_003499
3760254	3760254		I		-		KIAC18_003511
4706667	4706667		I		+		KIAC18_004366
4838761	4838761		I		+		KIAC18_004489
142284	142284		I		+		KIAC18_000125
222795	222795		I		-		KIAC18_000210
360143	360143		I		+		KIAC18_000366
362358	362358		I		+		KIAC18_000369
366577	366577		I		+		KIAC18_000374
383338	383338		I		+		KIAC18_000395
447742	447742		I		+		KIAC18_000461
494708	494708		I		+		KIAC18_000512
525408	525408		I		+		KIAC18_000541
561894	561894		I		+		KIAC18_000575
638277	638277		I		+		KIAC18_000657
676897	676897		I		+		KIAC18_000694
746060	746060		I		+		KIAC18_000771
845322	845322		I		-		KIAC18_000881
872177	872177		I		-		KIAC18_000910
983035	983035		I		-		KIAC18_001023
1057560	1057560		I		-		KIAC18_001091
1126724	1126724		I		+		KIAC18_001167
1219436	1219436		I		-		KIAC18_001249
1354512	1354512		I		-		KIAC18_001370
1366955	1366955		I		-		KIAC18_001382
1396718	1396718		I		-		KIAC18_001410
1402272	1402272		I		-		KIAC18_001414
1475286	1475286		I		-		KIAC18_001480
1644469	1644469		I		-		KIAC18_001626
1661908	1661908		I		-		KIAC18_001643
1729002	1729002		I		-		KIAC18_001703
1936464	1936464		I		-		KIAC18_001911
1951983	1951983		I		-		KIAC18_001926
1961057	1961057		I		-		KIAC18_001934
2023404	2023404		I		-		KIAC18_001987
2157837	2157837		I		-		KIAC18_002106
2289638	2289638		I		-		KIAC18_002211
2330475	2330475		I		-		KIAC18_002239
2434439	2434439		I		+		KIAC18_002328
2707138	2707138		I		+		KIAC18_002567
2975102	2975102		I		+		KIAC18_002802
2990792	2990792		I		+		KIAC18_002817
3226947	3226947		I		+		KIAC18_003025
3353902	3353902		I		-		KIAC18_003162
3499397	3499397		I		+		KIAC18_003282
3572942	3572942		I		+		KIAC18_003341
3851761	3851761		I		+		KIAC18_003606
3864974	3864974		I		+		KIAC18_003615
3900384	3900384		I		+		KIAC18_003667
3933334	3933334		I		+		KIAC18_003692
3965140	3965140		I		+		KIAC18_003715
4064076	4064076		I		+		KIAC18_003805
4144456	4144456		I		+		KIAC18_003869
4503400	4503400		I		+		KIAC18_004180
4597394	4597394		I		-		KIAC18_004267
4751878	4751878		I		+		KIAC18_004414
58747		58747		I		+		KIAC18_000056
62644		62644		I		+		KIAC18_000059
98665		98665		I		+		KIAC18_000088
101915		101915		I		-		KIAC18_000091
389716		389716		I		+		KIAC18_000399
458310		458310		I		+		KIAC18_000471
461070		461070		I		+		KIAC18_000473
611016		611016		I		+		KIAC18_000628
620271		620271		I		+		KIAC18_000636
743947		743947		I		+		KIAC18_000768
780055		780055		I		+		KIAC18_000806
782825		782825		I		+		KIAC18_000811
823315		823315		I		-		KIAC18_000858
855689		855689		I		-		KIAC18_000893
1065758		1065758		I		-		KIAC18_001099
1078403		1078403		I		+		KIAC18_001111
1118210		1118210		I		-		KIAC18_001160
1269555		1269555		I		-		KIAC18_001298
1564641		1564641		I		-		KIAC18_001550
1636619		1636619		I		-		KIAC18_001616
1672798		1672798		I		-		KIAC18_001655
1672695		1672695		I		-		KIAC18_001655
1673496		1673496		I		-		KIAC18_001656
1679710		1679710		I		-		KIAC18_001662
1680923		1680923		I		+		KIAC18_001663
1689221		1689221		I		-		KIAC18_001670
1706836		1706836		I		-		KIAC18_001685
1722014		1722014		I		-		KIAC18_001698
1729727		1729727		I		-		KIAC18_001704
1742711		1742711		I		-		KIAC18_001716
1836106		1836106		I		+		KIAC18_001801
1971767		1971767		I		-		KIAC18_001944
2408851		2408851		I		-		KIAC18_002304
2418528		2418528		I		+		KIAC18_002314
2653372		2653372		I		-		KIAC18_002524
2914994		2914994		I		-		KIAC18_002747
2970751		2970751		I		+		KIAC18_002798
3105074		3105074		I		-		KIAC18_002922
3188853		3188853		I		+		KIAC18_002994
3317186		3317186		I		-		KIAC18_003131
3519542		3519542		I		+		KIAC18_003292
3523944		3523944		I		+		KIAC18_003295
3522459		3522459		I		+		KIAC18_003295
3526588		3526588		I		+		KIAC18_003298
3526930		3526930		I		+		KIAC18_003298
3534648		3534648		I		+		KIAC18_003307
3550115		3550115		I		-		KIAC18_003320
3773287		3773287		I		+		KIAC18_003523
3860438		3860438		I		+		KIAC18_003611
4334402		4334402		I		+		KIAC18_004024
4359220		4359220		I		+		KIAC18_004049
4366381		4366381		I		-		KIAC18_004056
4365292		4365292		I		-		KIAC18_004056
4377534		4377534		I		+		KIAC18_004065
4379811		4379811		I		+		KIAC18_004067
4386756		4386756		I		+		KIAC18_004072
4412531		4412531		I		+		KIAC18_004091
4579095		4579095		I		-		KIAC18_004252
4581666		4581666		I		-		KIAC18_004256
4823068		4823068		I		+		KIAC18_004478
168661		168661		I		+		KIAC18_000154
197129		197129		I		-		KIAC18_000188
303738		303738		I		+		KIAC18_000303
359557		359557		I		+		KIAC18_000366
415674		415674		I		+		KIAC18_000425
624243		624243		I		-		KIAC18_000640
650531		650531		I		+		KIAC18_000667
676034		676034		I		+		KIAC18_000694
683203		683203		I		+		KIAC18_000704
746864		746864		I		+		KIAC18_000771
798261		798261		I		+		KIAC18_000829
829103		829103		I		-		KIAC18_000864
844845		844845		I		-		KIAC18_000881
1057513		1057513		I		-		KIAC18_001091
1112799		1112799		I		+		KIAC18_001155
1126311		1126311		I		+		KIAC18_001167
1307148		1307148		I		+		KIAC18_001324
1481586		1481586		I		-		KIAC18_001484
1585194		1585194		I		-		KIAC18_001567
1758072		1758072		I		-		KIAC18_001729
1893383		1893383		I		-		KIAC18_001863
1960133		1960133		I		-		KIAC18_001932
2016722		2016722		I		-		KIAC18_001982
2081845		2081845		I		-		KIAC18_002046
2146867		2146867		I		-		KIAC18_002101
2420341		2420341		I		+		KIAC18_002316
2920459		2920459		I		-		KIAC18_002752
2973781		2973781		I		+		KIAC18_002801
3050078		3050078		I		+		KIAC18_002869
3127479		3127479		I		-		KIAC18_002936
3130785		3130785		I		-		KIAC18_002940
3242509		3242509		I		-		KIAC18_003038
3315984		3315984		I		-		KIAC18_003130
3345758		3345758		I		+		KIAC18_003155
3427316		3427316		I		+		KIAC18_003220
3500048		3500048		I		+		KIAC18_003282
3556210		3556210		I		-		KIAC18_003326
3749300		3749300		I		-		KIAC18_003500
4328224		4328224		I		+		KIAC18_004019
4344353		4344353		I		+		KIAC18_004034
4372425		4372425		I		+		KIAC18_004060
4383321		4383321		I		+		KIAC18_004070
4398237		4398237		I		+		KIAC18_004082
4400060		4400060		I		+		KIAC18_004083
4492939		4492939		I		+		KIAC18_004170
4561184		4561184		I		+		KIAC18_004232
4676512		4676512		I		+		KIAC18_004341
4821632		4821632		I		+		KIAC18_004476
216228	216228	216228	A	A	+	+	KIAC18_000206	KIAC18_000206
255802	255802	255802	A	A	+	+	KIAC18_000245	KIAC18_000245
258383	258383	258383	A	A	+	+	KIAC18_000250	KIAC18_000250
341964	341964	341964	A	A	-	-	KIAC18_000347	KIAC18_000347
377204	377204	377204	A	A	-	-	KIAC18_000387	KIAC18_000387
681513	681513	681513	A	A	-	-	KIAC18_000702	KIAC18_000702
695713	695713	695713	A	A	-	-	KIAC18_000721	KIAC18_000721
879050	879050	879051	A	A	-	-	KIAC18_000914	KIAC18_000914
946144	946144	946144	A	A	-	-	KIAC18_000988	KIAC18_000988
1039231	1039231	1039231	A	A	+	+	KIAC18_001075	KIAC18_001075
1099351	1099351	1099351	A	A	+	+	KIAC18_001146	KIAC18_001146
1209629	1209629	1209629	A	A	-	-	KIAC18_001238	KIAC18_001238
1411320	1411320	1411320	A	A	-	-	KIAC18_001421	KIAC18_001421
1554821	1554821	1554821	A	A	+	+	KIAC18_001537	KIAC18_001537
1635187	1635187	1635187	A	A	-	-	KIAC18_001615	KIAC18_001615
1699524	1699524	1699524	A	A	+	+	KIAC18_001678	KIAC18_001678
1748864	1748864	1748864	A	A	-	-	KIAC18_001724	KIAC18_001724
1751870	1751870	1751870	A	A	+	+	KIAC18_001726	KIAC18_001726
1989971	1989971	1989971	A	A	+	+	KIAC18_001960	KIAC18_001960
2054766	2054766	2054766	A	A	+	+	KIAC18_002021	KIAC18_002021
2403573	2403573	2403574	A	A	-	-	KIAC18_002299	KIAC18_002299
2436835	2436835	2436835	A	A	+	+	KIAC18_002331	KIAC18_002331
2669580	2669580	2669580	A	A	-	-	KIAC18_002539	KIAC18_002539
2714800	2714800	2714800	A	A	-	-	KIAC18_002574	KIAC18_002574
3144739	3144739	3144739	A	A	+	+	KIAC18_002952	KIAC18_002952
3220230	3220230	3220230	A	A	-	-	KIAC18_003021	KIAC18_003021
3496207	3496207	3496207	A	A	-	-	KIAC18_003278	KIAC18_003278
3585670	3585670	3585670	A	A	-	-	KIAC18_003352	KIAC18_003352
3615950	3615950	3615950	A	A	-	-	KIAC18_003381	KIAC18_003381
3675432	3675432	3675432	A	A	-	-	KIAC18_003432	KIAC18_003432
3677471	3677471	3677476	A	A	+	+	KIAC18_003433	KIAC18_003433
3828958	3828958	3828957	A	A	+	+	KIAC18_003576	KIAC18_003576
3882610	3882610	3882610	A	A	-	-	KIAC18_003648	KIAC18_003648
4096664	4096664	4096664	A	A	+	+	KIAC18_003830	KIAC18_003830
4290331	4290331	4290332	A	A	+	+	KIAC18_003989	KIAC18_003989
4576076	4576076	4576076	A	A	-	-	KIAC18_004249	KIAC18_004249
4597285	4597285	4597285	A	A	+	+	KIAC18_004267	KIAC18_004267
4731228	4731228	4731228	A	A	+	+	KIAC18_004391	KIAC18_004391
4754520	4754520	4754520	A	A	-	-	KIAC18_004417	KIAC18_004417
4813334	4813334	4813334	A	A	+	+	KIAC18_004467	KIAC18_004467
4823019	4823019	4823019	A	A	-	-	KIAC18_004478	KIAC18_004478
506964	506964		A		-		KIAC18_000526
1220902	1220902		A		+		KIAC18_001251
1297057	1297057		A		+		KIAC18_001319
1426993	1426993		A		-		KIAC18_001436
1456714	1456714		A		+		KIAC18_001467
1526741	1526741		A		+		KIAC18_001521
1563328	1563328		A		+		KIAC18_001550
2061546	2061546		A		+		KIAC18_002029
2063046	2063046		A		+		KIAC18_002031
2069120	2069120		A		+		KIAC18_002034
2324522	2324522		A		-		KIAC18_002235
2400532	2400532		A		-		KIAC18_002297
2435785	2435785		A		+		KIAC18_002329
2658500	2658500		A		+		KIAC18_002528
2670848	2670848		A		+		KIAC18_002541
2694967	2694967		A		-		KIAC18_002555
2719875	2719875		A		-		KIAC18_002577
3260331	3260331		A		+		KIAC18_003066
3361550	3361550		A		-		KIAC18_003171
4180409	4180409		A		-		KIAC18_003899
4461380	4461380		A		-		KIAC18_004141
4485821	4485821		A		-		KIAC18_004164
4686983	4686983		A		+		KIAC18_004350
350508		350508		A		-		KIAC18_000356
373997		373997		A		-		KIAC18_000382
570773		570773		A		-		KIAC18_000585
693627		693627		A		-		KIAC18_000717
727066		727066		A		-		KIAC18_000747
[truncated: 277 more rows]

## Sheet: 3. TU
TU ID	Start	End	Strand	TSS Cat.	TEP Cat.	Category	Length	Gene No.	Gene list	Detected in CO2 condition	Detected in Betaine condition	TSS (Position Category)	TEP (Position Category)
TU-0001	13099	14744	+	P	I	Monocistronic	1646	1	KIAC18_000012	CO2		13099 KIAC18_000012 P	14744 KIAC18_000012 I
TU-0002	13099	14807	+	P	P	Monocistronic	1709	1	KIAC18_000012	CO2		13099 KIAC18_000012 P	14807 KIAC18_000012 P
TU-0003	15408	15840	+	N	N	Intergenic	433	0	.	CO2		15408 N N	15840 N N
TU-0004	16014	16480	-	P	P	Monocistronic	467	1	KIAC18_000014	CO2		16480 KIAC18_000014 P	16014 KIAC18_000014 P
TU-0005	22935	26437	+	P	P	Polycistronic	3503	4	KIAC18_000019,KIAC18_000020,KIAC18_000021,KIAC18_000022		Betaine	22935 KIAC18_000019 P	26437 KIAC18_000022 P
TU-0006	31368	31815	+	P	P	Polycistronic	448	4	KIAC18_000026,KIAC18_000027,KIAC18_000028,KIAC18_000029	CO2	Betaine	31368 KIAC18_000026 P	31815 KIAC18_000029 P
TU-0007	31368	31732	+	P	P	Polycistronic	365	3	KIAC18_000026,KIAC18_000027,KIAC18_000028		Betaine	31368 KIAC18_000026 P	31732 KIAC18_000028 P
TU-0008	31428	31732	+	S	P	Polycistronic	305	2	KIAC18_000027,KIAC18_000028		Betaine	31428 KIAC18_000026 S	31732 KIAC18_000028 P
TU-0009	31428	31815	+	S	P	Polycistronic	388	3	KIAC18_000027,KIAC18_000028,KIAC18_000029		Betaine	31428 KIAC18_000026 S	31815 KIAC18_000029 P
TU-0010	31934	32364	-	N	N	Intergenic	431	0	.		Betaine	32364 N N	31934 N N
TU-0011	33068	33418	-	N	N	Intergenic	351	0	.		Betaine	33418 N N	33068 N N
TU-0012	35039	38595	+	P	P	Polycistronic	3557	4	KIAC18_000033,KIAC18_000034,KIAC18_000035,KIAC18_000036	CO2	Betaine	35039 KIAC18_000033 P	38595 KIAC18_000036 P
TU-0013	35039	36754	+	P	P	Polycistronic	1716	2	KIAC18_000033,KIAC18_000034		Betaine	35039 KIAC18_000033 P	36754 KIAC18_000034 P
TU-0014	35213	38595	+	P	P	Polycistronic	3383	3	KIAC18_000034,KIAC18_000035,KIAC18_000036	CO2	Betaine	35213 KIAC18_000034 P	38595 KIAC18_000036 P
TU-0015	35213	36754	+	P	P	Monocistronic	1542	1	KIAC18_000034		Betaine	35213 KIAC18_000034 P	36754 KIAC18_000034 P
TU-0016	36387	38595	+	P	P	Polycistronic	2209	2	KIAC18_000035,KIAC18_000036		Betaine	36387 KIAC18_000035 P	38595 KIAC18_000036 P
TU-0017	36544	38595	+	P	P	Polycistronic	2052	2	KIAC18_000035,KIAC18_000036	CO2		36544 KIAC18_000035 P	38595 KIAC18_000036 P
TU-0018	38662	40578	+	P	P	Monocistronic	1917	1	KIAC18_000037	CO2	Betaine	38662 KIAC18_000037 P	40578 KIAC18_000037 P
TU-0019	38662	43285	+	P	P	Polycistronic	4624	2	KIAC18_000037,KIAC18_000038		Betaine	38662 KIAC18_000037 P	43285 KIAC18_000038 P
TU-0020	38662	43696	+	P	P	Polycistronic	5035	3	KIAC18_000037,KIAC18_000038,KIAC18_000039		Betaine	38662 KIAC18_000037 P	43696 KIAC18_000039 P
TU-0021	44342	45823	+	P	P	Polycistronic	1482	2	KIAC18_000041,KIAC18_000042	CO2		44342 KIAC18_000041 P	45823 KIAC18_000042 P
TU-0022	44809	45823	+	P	P	Monocistronic	1015	1	KIAC18_000042	CO2		44809 KIAC18_000042 P	45823 KIAC18_000042 P
TU-0023	46038	47937	+	P	P	Monocistronic	1900	1	KIAC18_000043	CO2	Betaine	46038 KIAC18_000043 P	47937 KIAC18_000043 P
TU-0024	48023	51232	+	S	P	Polycistronic	3210	4	KIAC18_000044,KIAC18_000045,KIAC18_000046,KIAC18_000047	CO2	Betaine	48023 KIAC18_000044 S	51232 KIAC18_000047 P
TU-0025	48023	49255	+	S	P	Monocistronic	1233	1	KIAC18_000044		Betaine	48023 KIAC18_000044 S	49255 KIAC18_000044 P
TU-0026	48023	52880	+	S	P	Polycistronic	4858	6	KIAC18_000044,KIAC18_000045,KIAC18_000046,KIAC18_000047,KIAC18_000048,KIAC18_000049		Betaine	48023 KIAC18_000044 S	52880 KIAC18_000049 P
TU-0027	48059	51232	+	P	P	Polycistronic	3174	4	KIAC18_000044,KIAC18_000045,KIAC18_000046,KIAC18_000047	CO2	Betaine	48059 KIAC18_000044 P	51232 KIAC18_000047 P
TU-0028	48059	49255	+	P	P	Monocistronic	1197	1	KIAC18_000044		Betaine	48059 KIAC18_000044 P	49255 KIAC18_000044 P
TU-0029	48059	52880	+	P	P	Polycistronic	4822	6	KIAC18_000044,KIAC18_000045,KIAC18_000046,KIAC18_000047,KIAC18_000048,KIAC18_000049		Betaine	48059 KIAC18_000044 P	52880 KIAC18_000049 P
TU-0030	51040	52880	+	P	P	Polycistronic	1841	2	KIAC18_000048,KIAC18_000049		Betaine	51040 KIAC18_000048 P	52880 KIAC18_000049 P
TU-0031	52930	55611	+	P	P	Polycistronic	2682	3	KIAC18_000050,KIAC18_000051,KIAC18_000052	CO2		52930 KIAC18_000050 P	55611 KIAC18_000052 P
TU-0032	56565	58434	+	P	P	Polycistronic	1870	2	KIAC18_000054,KIAC18_000055	CO2	Betaine	56565 KIAC18_000054 P	58434 KIAC18_000055 P
TU-0033	56565	59132	+	P	P	Polycistronic	2568	3	KIAC18_000054,KIAC18_000055,KIAC18_000056	CO2	Betaine	56565 KIAC18_000054 P	59132 KIAC18_000056 P
TU-0034	56565	61635	+	P	P	Polycistronic	5071	5	KIAC18_000054,KIAC18_000055,KIAC18_000056,KIAC18_000057,KIAC18_000058	CO2		56565 KIAC18_000054 P	61635 KIAC18_000058 P
TU-0035	56565	61944	+	P	I	Polycistronic	5380	6	KIAC18_000054,KIAC18_000055,KIAC18_000056,KIAC18_000057,KIAC18_000058,KIAC18_000059	CO2		56565 KIAC18_000054 P	61944 KIAC18_000059 I
TU-0036	56565	63977	+	P	P	Polycistronic	7413	6	KIAC18_000054,KIAC18_000055,KIAC18_000056,KIAC18_000057,KIAC18_000058,KIAC18_000059	CO2		56565 KIAC18_000054 P	63977 KIAC18_000059 P
TU-0037	56565	64929	+	P	I	Polycistronic	8365	7	KIAC18_000054,KIAC18_000055,KIAC18_000056,KIAC18_000057,KIAC18_000058,KIAC18_000059,KIAC18_000060	CO2		56565 KIAC18_000054 P	64929 KIAC18_000060 I
TU-0038	56565	65967	+	P	P	Polycistronic	9403	7	KIAC18_000054,KIAC18_000055,KIAC18_000056,KIAC18_000057,KIAC18_000058,KIAC18_000059,KIAC18_000060	CO2		56565 KIAC18_000054 P	65967 KIAC18_000060 P
TU-0039	56565	67541	+	P	P	Polycistronic	10977	8	KIAC18_000054,KIAC18_000055,KIAC18_000056,KIAC18_000057,KIAC18_000058,KIAC18_000059,KIAC18_000060,KIAC18_000061	CO2		56565 KIAC18_000054 P	67541 KIAC18_000061 P
TU-0040	56565	68111	+	P	I	Polycistronic	11547	9	KIAC18_000054,KIAC18_000055,KIAC18_000056,KIAC18_000057,KIAC18_000058,KIAC18_000059,KIAC18_000060,KIAC18_000061,KIAC18_000062	CO2		56565 KIAC18_000054 P	68111 KIAC18_000062 I
TU-0041	56565	69474	+	P	P	Polycistronic	12910	9	KIAC18_000054,KIAC18_000055,KIAC18_000056,KIAC18_000057,KIAC18_000058,KIAC18_000059,KIAC18_000060,KIAC18_000061,KIAC18_000062	CO2		56565 KIAC18_000054 P	69474 KIAC18_000062 P
TU-0042	56565	72226	+	P	P	Polycistronic	15662	12	KIAC18_000054,KIAC18_000055,KIAC18_000056,KIAC18_000057,KIAC18_000058,KIAC18_000059,KIAC18_000060,KIAC18_000061,KIAC18_000062,KIAC18_000063,KIAC18_000064,KIAC18_000065	CO2		56565 KIAC18_000054 P	72226 KIAC18_000065 P
TU-0043	56565	72749	+	P	P	Polycistronic	16185	13	KIAC18_000054,KIAC18_000055,KIAC18_000056,KIAC18_000057,KIAC18_000058,KIAC18_000059,KIAC18_000060,KIAC18_000061,KIAC18_000062,KIAC18_000063,KIAC18_000064,KIAC18_000065,KIAC18_000066	CO2		56565 KIAC18_000054 P	72749 KIAC18_000066 P
TU-0044	56565	73639	+	P	P	Polycistronic	17075	14	KIAC18_000054,KIAC18_000055,KIAC18_000056,KIAC18_000057,KIAC18_000058,KIAC18_000059,KIAC18_000060,KIAC18_000061,KIAC18_000062,KIAC18_000063,KIAC18_000064,KIAC18_000065,KIAC18_000066,KIAC18_000067	CO2		56565 KIAC18_000054 P	73639 KIAC18_000067 P
TU-0045	56565	74651	+	P	I	Polycistronic	18087	15	KIAC18_000054,KIAC18_000055,KIAC18_000056,KIAC18_000057,KIAC18_000058,KIAC18_000059,KIAC18_000060,KIAC18_000061,KIAC18_000062,KIAC18_000063,KIAC18_000064,KIAC18_000065,KIAC18_000066,KIAC18_000067,KIAC18_000068	CO2		56565 KIAC18_000054 P	74651 KIAC18_000068 I
TU-0046	56565	75855	+	P	I	Polycistronic	19291	15	KIAC18_000054,KIAC18_000055,KIAC18_000056,KIAC18_000057,KIAC18_000058,KIAC18_000059,KIAC18_000060,KIAC18_000061,KIAC18_000062,KIAC18_000063,KIAC18_000064,KIAC18_000065,KIAC18_000066,KIAC18_000067,KIAC18_000068	CO2		56565 KIAC18_000054 P	75855 KIAC18_000068 I
TU-0047	56565	77113	+	P	P	Polycistronic	20549	16	KIAC18_000054,KIAC18_000055,KIAC18_000056,KIAC18_000057,KIAC18_000058,KIAC18_000059,KIAC18_000060,KIAC18_000061,KIAC18_000062,KIAC18_000063,KIAC18_000064,KIAC18_000065,KIAC18_000066,KIAC18_000067,KIAC18_000068,KIAC18_000069	CO2		56565 KIAC18_000054 P	77113 KIAC18_000069 P
TU-0048	56565	78740	+	P	P	Polycistronic	22176	18	KIAC18_000054,KIAC18_000055,KIAC18_000056,KIAC18_000057,KIAC18_000058,KIAC18_000059,KIAC18_000060,KIAC18_000061,KIAC18_000062,KIAC18_000063,KIAC18_000064,KIAC18_000065,KIAC18_000066,KIAC18_000067,KIAC18_000068,KIAC18_000069,KIAC18_000070,KIAC18_000071	CO2		56565 KIAC18_000054 P	78740 KIAC18_000071 P
TU-0049	56565	57332	+	P	P	Monocistronic	768	1	KIAC18_000054		Betaine	56565 KIAC18_000054 P	57332 KIAC18_000054 P
TU-0050	56565	58747	+	P	I	Polycistronic	2183	3	KIAC18_000054,KIAC18_000055,KIAC18_000056		Betaine	56565 KIAC18_000054 P	58747 KIAC18_000056 I
TU-0051	58923	61635	+	P	P	Polycistronic	2713	2	KIAC18_000057,KIAC18_000058	CO2	Betaine	58923 KIAC18_000057 P	61635 KIAC18_000058 P
TU-0052	58923	61944	+	P	I	Polycistronic	3022	3	KIAC18_000057,KIAC18_000058,KIAC18_000059	CO2		58923 KIAC18_000057 P	61944 KIAC18_000059 I
TU-0053	58923	63977	+	P	P	Polycistronic	5055	3	KIAC18_000057,KIAC18_000058,KIAC18_000059	CO2	Betaine	58923 KIAC18_000057 P	63977 KIAC18_000059 P
TU-0054	58923	64929	+	P	I	Polycistronic	6007	4	KIAC18_000057,KIAC18_000058,KIAC18_000059,KIAC18_000060	CO2		58923 KIAC18_000057 P	64929 KIAC18_000060 I
TU-0055	58923	65967	+	P	P	Polycistronic	7045	4	KIAC18_000057,KIAC18_000058,KIAC18_000059,KIAC18_000060	CO2	Betaine	58923 KIAC18_000057 P	65967 KIAC18_000060 P
TU-0056	58923	67541	+	P	P	Polycistronic	8619	5	KIAC18_000057,KIAC18_000058,KIAC18_000059,KIAC18_000060,KIAC18_000061	CO2		58923 KIAC18_000057 P	67541 KIAC18_000061 P
TU-0057	58923	68111	+	P	I	Polycistronic	9189	6	KIAC18_000057,KIAC18_000058,KIAC18_000059,KIAC18_000060,KIAC18_000061,KIAC18_000062	CO2	Betaine	58923 KIAC18_000057 P	68111 KIAC18_000062 I
TU-0058	58923	69474	+	P	P	Polycistronic	10552	6	KIAC18_000057,KIAC18_000058,KIAC18_000059,KIAC18_000060,KIAC18_000061,KIAC18_000062	CO2	Betaine	58923 KIAC18_000057 P	69474 KIAC18_000062 P
TU-0059	58923	72226	+	P	P	Polycistronic	13304	9	KIAC18_000057,KIAC18_000058,KIAC18_000059,KIAC18_000060,KIAC18_000061,KIAC18_000062,KIAC18_000063,KIAC18_000064,KIAC18_000065	CO2	Betaine	58923 KIAC18_000057 P	72226 KIAC18_000065 P
TU-0060	58923	72749	+	P	P	Polycistronic	13827	10	KIAC18_000057,KIAC18_000058,KIAC18_000059,KIAC18_000060,KIAC18_000061,KIAC18_000062,KIAC18_000063,KIAC18_000064,KIAC18_000065,KIAC18_000066	CO2		58923 KIAC18_000057 P	72749 KIAC18_000066 P
TU-0061	58923	73639	+	P	P	Polycistronic	14717	11	KIAC18_000057,KIAC18_000058,KIAC18_000059,KIAC18_000060,KIAC18_000061,KIAC18_000062,KIAC18_000063,KIAC18_000064,KIAC18_000065,KIAC18_000066,KIAC18_000067	CO2	Betaine	58923 KIAC18_000057 P	73639 KIAC18_000067 P
TU-0062	58923	74651	+	P	I	Polycistronic	15729	12	KIAC18_000057,KIAC18_000058,KIAC18_000059,KIAC18_000060,KIAC18_000061,KIAC18_000062,KIAC18_000063,KIAC18_000064,KIAC18_000065,KIAC18_000066,KIAC18_000067,KIAC18_000068	CO2		58923 KIAC18_000057 P	74651 KIAC18_000068 I
TU-0063	58923	75855	+	P	I	Polycistronic	16933	12	KIAC18_000057,KIAC18_000058,KIAC18_000059,KIAC18_000060,KIAC18_000061,KIAC18_000062,KIAC18_000063,KIAC18_000064,KIAC18_000065,KIAC18_000066,KIAC18_000067,KIAC18_000068	CO2		58923 KIAC18_000057 P	75855 KIAC18_000068 I
TU-0064	58923	77113	+	P	P	Polycistronic	18191	13	KIAC18_000057,KIAC18_000058,KIAC18_000059,KIAC18_000060,KIAC18_000061,KIAC18_000062,KIAC18_000063,KIAC18_000064,KIAC18_000065,KIAC18_000066,KIAC18_000067,KIAC18_000068,KIAC18_000069	CO2		58923 KIAC18_000057 P	77113 KIAC18_000069 P
TU-0065	58923	78740	+	P	P	Polycistronic	19818	15	KIAC18_000057,KIAC18_000058,KIAC18_000059,KIAC18_000060,KIAC18_000061,KIAC18_000062,KIAC18_000063,KIAC18_000064,KIAC18_000065,KIAC18_000066,KIAC18_000067,KIAC18_000068,KIAC18_000069,KIAC18_000070,KIAC18_000071	CO2	Betaine	58923 KIAC18_000057 P	78740 KIAC18_000071 P
TU-0066	58923	62644	+	P	I	Polycistronic	3722	3	KIAC18_000057,KIAC18_000058,KIAC18_000059		Betaine	58923 KIAC18_000057 P	62644 KIAC18_000059 I
TU-0067	58923	70236	+	P	P	Polycistronic	11314	7	KIAC18_000057,KIAC18_000058,KIAC18_000059,KIAC18_000060,KIAC18_000061,KIAC18_000062,KIAC18_000063		Betaine	58923 KIAC18_000057 P	70236 KIAC18_000063 P
TU-0068	58923	70291	+	P	S	Polycistronic	11369	7	KIAC18_000057,KIAC18_000058,KIAC18_000059,KIAC18_000060,KIAC18_000061,KIAC18_000062,KIAC18_000063		Betaine	58923 KIAC18_000057 P	70291 KIAC18_000063 S
TU-0069	58923	77798	+	P	P	Polycistronic	18876	14	KIAC18_000057,KIAC18_000058,KIAC18_000059,KIAC18_000060,KIAC18_000061,KIAC18_000062,KIAC18_000063,KIAC18_000064,KIAC18_000065,KIAC18_000066,KIAC18_000067,KIAC18_000068,KIAC18_000069,KIAC18_000070		Betaine	58923 KIAC18_000057 P	77798 KIAC18_000070 P
TU-0070	58923	79524	+	P	P	Polycistronic	20602	16	KIAC18_000057,KIAC18_000058,KIAC18_000059,KIAC18_000060,KIAC18_000061,KIAC18_000062,KIAC18_000063,KIAC18_000064,KIAC18_000065,KIAC18_000066,KIAC18_000067,KIAC18_000068,KIAC18_000069,KIAC18_000070,KIAC18_000071,KIAC18_000072		Betaine	58923 KIAC18_000057 P	79524 KIAC18_000072 P
TU-0071	58923	82257	+	P	I	Polycistronic	23335	18	KIAC18_000057,KIAC18_000058,KIAC18_000059,KIAC18_000060,KIAC18_000061,KIAC18_000062,KIAC18_000063,KIAC18_000064,KIAC18_000065,KIAC18_000066,KIAC18_000067,KIAC18_000068,KIAC18_000069,KIAC18_000070,KIAC18_000071,KIAC18_000072,KIAC18_000073,KIAC18_000074		Betaine	58923 KIAC18_000057 P	82257 KIAC18_000074 I
TU-0072	58923	82585	+	P	P	Polycistronic	23663	18	KIAC18_000057,KIAC18_000058,KIAC18_000059,KIAC18_000060,KIAC18_000061,KIAC18_000062,KIAC18_000063,KIAC18_000064,KIAC18_000065,KIAC18_000066,KIAC18_000067,KIAC18_000068,KIAC18_000069,KIAC18_000070,KIAC18_000071,KIAC18_000072,KIAC18_000073,KIAC18_000074		Betaine	58923 KIAC18_000057 P	82585 KIAC18_000074 P
TU-0073	59249	61635	+	I	P	Polycistronic	2387	2	KIAC18_000058,KIAC18_000057	CO2	Betaine	59249 KIAC18_000057 I	61635 KIAC18_000058 P
TU-0074	59249	61944	+	I	I	Polycistronic	2696	3	KIAC18_000058,KIAC18_000057,KIAC18_000059	CO2		59249 KIAC18_000057 I	61944 KIAC18_000059 I
TU-0075	59249	63977	+	I	P	Polycistronic	4729	3	KIAC18_000058,KIAC18_000059,KIAC18_000057	CO2	Betaine	59249 KIAC18_000057 I	63977 KIAC18_000059 P
TU-0076	59249	64929	+	I	I	Polycistronic	5681	4	KIAC18_000058,KIAC18_000059,KIAC18_000057,KIAC18_000060	CO2		59249 KIAC18_000057 I	64929 KIAC18_000060 I
TU-0077	59249	65967	+	I	P	Polycistronic	6719	4	KIAC18_000058,KIAC18_000059,KIAC18_000060,KIAC18_000057	CO2	Betaine	59249 KIAC18_000057 I	65967 KIAC18_000060 P
TU-0078	59249	67541	+	I	P	Polycistronic	8293	5	KIAC18_000058,KIAC18_000059,KIAC18_000060,KIAC18_000061,KIAC18_000057	CO2		59249 KIAC18_000057 I	67541 KIAC18_000061 P
TU-0079	59249	68111	+	I	I	Polycistronic	8863	6	KIAC18_000058,KIAC18_000059,KIAC18_000060,KIAC18_000061,KIAC18_000057,KIAC18_000062	CO2	Betaine	59249 KIAC18_000057 I	68111 KIAC18_000062 I
TU-0080	59249	69474	+	I	P	Polycistronic	10226	6	KIAC18_000058,KIAC18_000059,KIAC18_000060,KIAC18_000061,KIAC18_000062,KIAC18_000057	CO2	Betaine	59249 KIAC18_000057 I	69474 KIAC18_000062 P
TU-0081	59249	72226	+	I	P	Polycistronic	12978	9	KIAC18_000058,KIAC18_000059,KIAC18_000060,KIAC18_000061,KIAC18_000062,KIAC18_000063,KIAC18_000064,KIAC18_000065,KIAC18_000057	CO2	Betaine	59249 KIAC18_000057 I	72226 KIAC18_000065 P
TU-0082	59249	72749	+	I	P	Polycistronic	13501	10	KIAC18_000058,KIAC18_000059,KIAC18_000060,KIAC18_000061,KIAC18_000062,KIAC18_000063,KIAC18_000064,KIAC18_000065,KIAC18_000066,KIAC18_000057	CO2		59249 KIAC18_000057 I	72749 KIAC18_000066 P
TU-0083	59249	73639	+	I	P	Polycistronic	14391	11	KIAC18_000058,KIAC18_000059,KIAC18_000060,KIAC18_000061,KIAC18_000062,KIAC18_000063,KIAC18_000064,KIAC18_000065,KIAC18_000066,KIAC18_000067,KIAC18_000057	CO2	Betaine	59249 KIAC18_000057 I	73639 KIAC18_000067 P
TU-0084	59249	74651	+	I	I	Polycistronic	15403	12	KIAC18_000058,KIAC18_000059,KIAC18_000060,KIAC18_000061,KIAC18_000062,KIAC18_000063,KIAC18_000064,KIAC18_000065,KIAC18_000066,KIAC18_000067,KIAC18_000057,KIAC18_000068	CO2		59249 KIAC18_000057 I	74651 KIAC18_000068 I
TU-0085	59249	75855	+	I	I	Polycistronic	16607	12	KIAC18_000058,KIAC18_000059,KIAC18_000060,KIAC18_000061,KIAC18_000062,KIAC18_000063,KIAC18_000064,KIAC18_000065,KIAC18_000066,KIAC18_000067,KIAC18_000057,KIAC18_000068	CO2		59249 KIAC18_000057 I	75855 KIAC18_000068 I
TU-0086	59249	77113	+	I	P	Polycistronic	17865	13	KIAC18_000058,KIAC18_000059,KIAC18_000060,KIAC18_000061,KIAC18_000062,KIAC18_000063,KIAC18_000064,KIAC18_000065,KIAC18_000066,KIAC18_000067,KIAC18_000068,KIAC18_000069,KIAC18_000057	CO2		59249 KIAC18_000057 I	77113 KIAC18_000069 P
TU-0087	59249	78740	+	I	P	Polycistronic	19492	15	KIAC18_000058,KIAC18_000059,KIAC18_000060,KIAC18_000061,KIAC18_000062,KIAC18_000063,KIAC18_000064,KIAC18_000065,KIAC18_000066,KIAC18_000067,KIAC18_000068,KIAC18_000069,KIAC18_000070,KIAC18_000071,KIAC18_000057	CO2	Betaine	59249 KIAC18_000057 I	78740 KIAC18_000071 P
TU-0088	59249	62644	+	I	I	Polycistronic	3396	3	KIAC18_000058,KIAC18_000057,KIAC18_000059		Betaine	59249 KIAC18_000057 I	62644 KIAC18_000059 I
TU-0089	59249	70236	+	I	P	Polycistronic	10988	7	KIAC18_000058,KIAC18_000059,KIAC18_000060,KIAC18_000061,KIAC18_000062,KIAC18_000063,KIAC18_000057		Betaine	59249 KIAC18_000057 I	70236 KIAC18_000063 P
TU-0090	59249	70291	+	I	S	Polycistronic	11043	7	KIAC18_000058,KIAC18_000059,KIAC18_000060,KIAC18_000061,KIAC18_000062,KIAC18_000063,KIAC18_000057		Betaine	59249 KIAC18_000057 I	70291 KIAC18_000063 S
TU-0091	59249	77798	+	I	P	Polycistronic	18550	14	KIAC18_000058,KIAC18_000059,KIAC18_000060,KIAC18_000061,KIAC18_000062,KIAC18_000063,KIAC18_000064,KIAC18_000065,KIAC18_000066,KIAC18_000067,KIAC18_000068,KIAC18_000069,KIAC18_000070,KIAC18_000057		Betaine	59249 KIAC18_000057 I	77798 KIAC18_000070 P
TU-0092	59249	79524	+	I	P	Polycistronic	20276	16	KIAC18_000058,KIAC18_000059,KIAC18_000060,KIAC18_000061,KIAC18_000062,KIAC18_000063,KIAC18_000064,KIAC18_000065,KIAC18_000066,KIAC18_000067,KIAC18_000068,KIAC18_000069,KIAC18_000070,KIAC18_000071,KIAC18_000072,KIAC18_000057		Betaine	59249 KIAC18_000057 I	79524 KIAC18_000072 P
TU-0093	59249	82257	+	I	I	Polycistronic	23009	18	KIAC18_000058,KIAC18_000059,KIAC18_000060,KIAC18_000061,KIAC18_000062,KIAC18_000063,KIAC18_000064,KIAC18_000065,KIAC18_000066,KIAC18_000067,KIAC18_000068,KIAC18_000069,KIAC18_000070,KIAC18_000071,KIAC18_000072,KIAC18_000073,KIAC18_000057,KIAC18_000074		Betaine	59249 KIAC18_000057 I	82257 KIAC18_000074 I
TU-0094	59249	82585	+	I	P	Polycistronic	23337	18	KIAC18_000058,KIAC18_000059,KIAC18_000060,KIAC18_000061,KIAC18_000062,KIAC18_000063,KIAC18_000064,KIAC18_000065,KIAC18_000066,KIAC18_000067,KIAC18_000068,KIAC18_000069,KIAC18_000070,KIAC18_000071,KIAC18_000072,KIAC18_000073,KIAC18_000074,KIAC18_000057		Betaine	59249 KIAC18_000057 I	82585 KIAC18_000074 P
TU-0095	61133	61635	+	I	P	Monocistronic	503	1	KIAC18_000058	CO2	Betaine	61133 KIAC18_000058 I	61635 KIAC18_000058 P
TU-0096	61133	61944	+	I	I	Polycistronic	812	2	KIAC18_000058,KIAC18_000059	CO2		61133 KIAC18_000058 I	61944 KIAC18_000059 I
TU-0097	61133	63977	+	I	P	Polycistronic	2845	2	KIAC18_000059,KIAC18_000058	CO2	Betaine	61133 KIAC18_000058 I	63977 KIAC18_000059 P
TU-0098	61133	64929	+	I	I	Polycistronic	3797	3	KIAC18_000059,KIAC18_000058,KIAC18_000060	CO2		61133 KIAC18_000058 I	64929 KIAC18_000060 I
TU-0099	61133	65967	+	I	P	Polycistronic	4835	3	KIAC18_000059,KIAC18_000060,KIAC18_000058	CO2	Betaine	61133 KIAC18_000058 I	65967 KIAC18_000060 P
TU-0100	61133	67541	+	I	P	Polycistronic	6409	4	KIAC18_000059,KIAC18_000060,KIAC18_000061,KIAC18_000058	CO2		61133 KIAC18_000058 I	67541 KIAC18_000061 P
TU-0101	61133	68111	+	I	I	Polycistronic	6979	5	KIAC18_000059,KIAC18_000060,KIAC18_000061,KIAC18_000058,KIAC18_000062	CO2	Betaine	61133 KIAC18_000058 I	68111 KIAC18_000062 I
TU-0102	61133	69474	+	I	P	Polycistronic	8342	5	KIAC18_000059,KIAC18_000060,KIAC18_000061,KIAC18_000062,KIAC18_000058	CO2	Betaine	61133 KIAC18_000058 I	69474 KIAC18_000062 P
TU-0103	61133	72226	+	I	P	Polycistronic	11094	8	KIAC18_000059,KIAC18_000060,KIAC18_000061,KIAC18_000062,KIAC18_000063,KIAC18_000064,KIAC18_000065,KIAC18_000058	CO2	Betaine	61133 KIAC18_000058 I	72226 KIAC18_000065 P
TU-0104	61133	72749	+	I	P	Polycistronic	11617	9	KIAC18_000059,KIAC18_000060,KIAC18_000061,KIAC18_000062,KIAC18_000063,KIAC18_000064,KIAC18_000065,KIAC18_000066,KIAC18_000058	CO2		61133 KIAC18_000058 I	72749 KIAC18_000066 P
TU-0105	61133	73639	+	I	P	Polycistronic	12507	10	KIAC18_000059,KIAC18_000060,KIAC18_000061,KIAC18_000062,KIAC18_000063,KIAC18_000064,KIAC18_000065,KIAC18_000066,KIAC18_000067,KIAC18_000058	CO2	Betaine	61133 KIAC18_000058 I	73639 KIAC18_000067 P
TU-0106	61133	74651	+	I	I	Polycistronic	13519	11	KIAC18_000059,KIAC18_000060,KIAC18_000061,KIAC18_000062,KIAC18_000063,KIAC18_000064,KIAC18_000065,KIAC18_000066,KIAC18_000067,KIAC18_000058,KIAC18_000068	CO2		61133 KIAC18_000058 I	74651 KIAC18_000068 I
TU-0107	61133	75855	+	I	I	Polycistronic	14723	11	KIAC18_000059,KIAC18_000060,KIAC18_000061,KIAC18_000062,KIAC18_000063,KIAC18_000064,KIAC18_000065,KIAC18_000066,KIAC18_000067,KIAC18_000058,KIAC18_000068	CO2		61133 KIAC18_000058 I	75855 KIAC18_000068 I
TU-0108	61133	77113	+	I	P	Polycistronic	15981	12	KIAC18_000059,KIAC18_000060,KIAC18_000061,KIAC18_000062,KIAC18_000063,KIAC18_000064,KIAC18_000065,KIAC18_000066,KIAC18_000067,KIAC18_000068,KIAC18_000069,KIAC18_000058	CO2		61133 KIAC18_000058 I	77113 KIAC18_000069 P
TU-0109	61133	78740	+	I	P	Polycistronic	17608	14	KIAC18_000059,KIAC18_000060,KIAC18_000061,KIAC18_000062,KIAC18_000063,KIAC18_000064,KIAC18_000065,KIAC18_000066,KIAC18_000067,KIAC18_000068,KIAC18_000069,KIAC18_000070,KIAC18_000071,KIAC18_000058	CO2	Betaine	61133 KIAC18_000058 I	78740 KIAC18_000071 P
TU-0110	61133	62644	+	I	I	Polycistronic	1512	2	KIAC18_000058,KIAC18_000059		Betaine	61133 KIAC18_000058 I	62644 KIAC18_000059 I
TU-0111	61133	70236	+	I	P	Polycistronic	9104	6	KIAC18_000059,KIAC18_000060,KIAC18_000061,KIAC18_000062,KIAC18_000063,KIAC18_000058		Betaine	61133 KIAC18_000058 I	70236 KIAC18_000063 P
TU-0112	61133	70291	+	I	S	Polycistronic	9159	6	KIAC18_000059,KIAC18_000060,KIAC18_000061,KIAC18_000062,KIAC18_000063,KIAC18_000058		Betaine	61133 KIAC18_000058 I	70291 KIAC18_000063 S
TU-0113	61133	77798	+	I	P	Polycistronic	16666	13	KIAC18_000059,KIAC18_000060,KIAC18_000061,KIAC18_000062,KIAC18_000063,KIAC18_000064,KIAC18_000065,KIAC18_000066,KIAC18_000067,KIAC18_000068,KIAC18_000069,KIAC18_000070,KIAC18_000058		Betaine	61133 KIAC18_000058 I	77798 KIAC18_000070 P
TU-0114	61133	79524	+	I	P	Polycistronic	18392	15	KIAC18_000059,KIAC18_000060,KIAC18_000061,KIAC18_000062,KIAC18_000063,KIAC18_000064,KIAC18_000065,KIAC18_000066,KIAC18_000067,KIAC18_000068,KIAC18_000069,KIAC18_000070,KIAC18_000071,KIAC18_000072,KIAC18_000058		Betaine	61133 KIAC18_000058 I	79524 KIAC18_000072 P
TU-0115	61133	82257	+	I	I	Polycistronic	21125	17	KIAC18_000059,KIAC18_000060,KIAC18_000061,KIAC18_000062,KIAC18_000063,KIAC18_000064,KIAC18_000065,KIAC18_000066,KIAC18_000067,KIAC18_000068,KIAC18_000069,KIAC18_000070,KIAC18_000071,KIAC18_000072,KIAC18_000073,KIAC18_000058,KIAC18_000074		Betaine	61133 KIAC18_000058 I	82257 KIAC18_000074 I
TU-0116	61133	82585	+	I	P	Polycistronic	21453	17	KIAC18_000059,KIAC18_000060,KIAC18_000061,KIAC18_000062,KIAC18_000063,KIAC18_000064,KIAC18_000065,KIAC18_000066,KIAC18_000067,KIAC18_000068,KIAC18_000069,KIAC18_000070,KIAC18_000071,KIAC18_000072,KIAC18_000073,KIAC18_000074,KIAC18_000058		Betaine	61133 KIAC18_000058 I	82585 KIAC18_000074 P
TU-0117	61634	61944	+	P	I	Monocistronic	311	1	KIAC18_000059	CO2		61634 KIAC18_000059 P	61944 KIAC18_000059 I
TU-0118	61634	63977	+	P	P	Monocistronic	2344	1	KIAC18_000059	CO2	Betaine	61634 KIAC18_000059 P	63977 KIAC18_000059 P
TU-0119	61634	64929	+	P	I	Polycistronic	3296	2	KIAC18_000059,KIAC18_000060	CO2		61634 KIAC18_000059 P	64929 KIAC18_000060 I
TU-0120	61634	65967	+	P	P	Polycistronic	4334	2	KIAC18_000059,KIAC18_000060	CO2	Betaine	61634 KIAC18_000059 P	65967 KIAC18_000060 P
TU-0121	61634	67541	+	P	P	Polycistronic	5908	3	KIAC18_000059,KIAC18_000060,KIAC18_000061	CO2		61634 KIAC18_000059 P	67541 KIAC18_000061 P
TU-0122	61634	68111	+	P	I	Polycistronic	6478	4	KIAC18_000059,KIAC18_000060,KIAC18_000061,KIAC18_000062	CO2	Betaine	61634 KIAC18_000059 P	68111 KIAC18_000062 I
TU-0123	61634	69474	+	P	P	Polycistronic	7841	4	KIAC18_000059,KIAC18_000060,KIAC18_000061,KIAC18_000062	CO2	Betaine	61634 KIAC18_000059 P	69474 KIAC18_000062 P
TU-0124	61634	72226	+	P	P	Polycistronic	10593	7	KIAC18_000059,KIAC18_000060,KIAC18_000061,KIAC18_000062,KIAC18_000063,KIAC18_000064,KIAC18_000065	CO2	Betaine	61634 KIAC18_000059 P	72226 KIAC18_000065 P
TU-0125	61634	72749	+	P	P	Polycistronic	11116	8	KIAC18_000059,KIAC18_000060,KIAC18_000061,KIAC18_000062,KIAC18_000063,KIAC18_000064,KIAC18_000065,KIAC18_000066	CO2		61634 KIAC18_000059 P	72749 KIAC18_000066 P
TU-0126	61634	73639	+	P	P	Polycistronic	12006	9	KIAC18_000059,KIAC18_000060,KIAC18_000061,KIAC18_000062,KIAC18_000063,KIAC18_000064,KIAC18_000065,KIAC18_000066,KIAC18_000067	CO2	Betaine	61634 KIAC18_000059 P	73639 KIAC18_000067 P
TU-0127	61634	74651	+	P	I	Polycistronic	13018	10	KIAC18_000059,KIAC18_000060,KIAC18_000061,KIAC18_000062,KIAC18_000063,KIAC18_000064,KIAC18_000065,KIAC18_000066,KIAC18_000067,KIAC18_000068	CO2		61634 KIAC18_000059 P	74651 KIAC18_000068 I
TU-0128	61634	75855	+	P	I	Polycistronic	14222	10	KIAC18_000059,KIAC18_000060,KIAC18_000061,KIAC18_000062,KIAC18_000063,KIAC18_000064,KIAC18_000065,KIAC18_000066,KIAC18_000067,KIAC18_000068	CO2		61634 KIAC18_000059 P	75855 KIAC18_000068 I
TU-0129	61634	77113	+	P	P	Polycistronic	15480	11	KIAC18_000059,KIAC18_000060,KIAC18_000061,KIAC18_000062,KIAC18_000063,KIAC18_000064,KIAC18_000065,KIAC18_000066,KIAC18_000067,KIAC18_000068,KIAC18_000069	CO2		61634 KIAC18_000059 P	77113 KIAC18_000069 P
TU-0130	61634	78740	+	P	P	Polycistronic	17107	13	KIAC18_000059,KIAC18_000060,KIAC18_000061,KIAC18_000062,KIAC18_000063,KIAC18_000064,KIAC18_000065,KIAC18_000066,KIAC18_000067,KIAC18_000068,KIAC18_000069,KIAC18_000070,KIAC18_000071	CO2	Betaine	61634 KIAC18_000059 P	78740 KIAC18_000071 P
TU-0131	61634	62644	+	P	I	Monocistronic	1011	1	KIAC18_000059		Betaine	61634 KIAC18_000059 P	62644 KIAC18_000059 I
TU-0132	61634	70236	+	P	P	Polycistronic	8603	5	KIAC18_000059,KIAC18_000060,KIAC18_000061,KIAC18_000062,KIAC18_000063		Betaine	61634 KIAC18_000059 P	70236 KIAC18_000063 P
TU-0133	61634	70291	+	P	S	Polycistronic	8658	5	KIAC18_000059,KIAC18_000060,KIAC18_000061,KIAC18_000062,KIAC18_000063		Betaine	61634 KIAC18_000059 P	70291 KIAC18_000063 S
TU-0134	61634	77798	+	P	P	Polycistronic	16165	12	KIAC18_000059,KIAC18_000060,KIAC18_000061,KIAC18_000062,KIAC18_000063,KIAC18_000064,KIAC18_000065,KIAC18_000066,KIAC18_000067,KIAC18_000068,KIAC18_000069,KIAC18_000070		Betaine	61634 KIAC18_000059 P	77798 KIAC18_000070 P
TU-0135	61634	79524	+	P	P	Polycistronic	17891	14	KIAC18_000059,KIAC18_000060,KIAC18_000061,KIAC18_000062,KIAC18_000063,KIAC18_000064,KIAC18_000065,KIAC18_000066,KIAC18_000067,KIAC18_000068,KIAC18_000069,KIAC18_000070,KIAC18_000071,KIAC18_000072		Betaine	61634 KIAC18_000059 P	79524 KIAC18_000072 P
TU-0136	61634	82257	+	P	I	Polycistronic	20624	16	KIAC18_000059,KIAC18_000060,KIAC18_000061,KIAC18_000062,KIAC18_000063,KIAC18_000064,KIAC18_000065,KIAC18_000066,KIAC18_000067,KIAC18_000068,KIAC18_000069,KIAC18_000070,KIAC18_000071,KIAC18_000072,KIAC18_000073,KIAC18_000074		Betaine	61634 KIAC18_000059 P	82257 KIAC18_000074 I
TU-0137	61634	82585	+	P	P	Polycistronic	20952	16	KIAC18_000059,KIAC18_000060,KIAC18_000061,KIAC18_000062,KIAC18_000063,KIAC18_000064,KIAC18_000065,KIAC18_000066,KIAC18_000067,KIAC18_000068,KIAC18_000069,KIAC18_000070,KIAC18_000071,KIAC18_000072,KIAC18_000073,KIAC18_000074		Betaine	61634 KIAC18_000059 P	82585 KIAC18_000074 P
TU-0138	71236	72226	+	P	P	Monocistronic	991	1	KIAC18_000065	CO2	Betaine	71236 KIAC18_000065 P	72226 KIAC18_000065 P
TU-0139	71236	72749	+	P	P	Polycistronic	1514	2	KIAC18_000065,KIAC18_000066	CO2		71236 KIAC18_000065 P	72749 KIAC18_000066 P
TU-0140	71236	73639	+	P	P	Polycistronic	2404	3	KIAC18_000065,KIAC18_000066,KIAC18_000067	CO2	Betaine	71236 KIAC18_000065 P	73639 KIAC18_000067 P
TU-0141	71236	74651	+	P	I	Polycistronic	3416	4	KIAC18_000065,KIAC18_000066,KIAC18_000067,KIAC18_000068	CO2		71236 KIAC18_000065 P	74651 KIAC18_000068 I
TU-0142	71236	75855	+	P	I	Polycistronic	4620	4	KIAC18_000065,KIAC18_000066,KIAC18_000067,KIAC18_000068	CO2		71236 KIAC18_000065 P	75855 KIAC18_000068 I
TU-0143	71236	77113	+	P	P	Polycistronic	5878	5	KIAC18_000065,KIAC18_000066,KIAC18_000067,KIAC18_000068,KIAC18_000069	CO2		71236 KIAC18_000065 P	77113 KIAC18_000069 P
TU-0144	71236	78740	+	P	P	Polycistronic	7505	7	KIAC18_000065,KIAC18_000066,KIAC18_000067,KIAC18_000068,KIAC18_000069,KIAC18_000070,KIAC18_000071	CO2	Betaine	71236 KIAC18_000065 P	78740 KIAC18_000071 P
TU-0145	71236	79524	+	P	P	Polycistronic	8289	8	KIAC18_000065,KIAC18_000066,KIAC18_000067,KIAC18_000068,KIAC18_000069,KIAC18_000070,KIAC18_000071,KIAC18_000072	CO2	Betaine	71236 KIAC18_000065 P	79524 KIAC18_000072 P
TU-0146	71236	77798	+	S	P	Polycistronic	6563	6	KIAC18_000065,KIAC18_000066,KIAC18_000067,KIAC18_000068,KIAC18_000069,KIAC18_000070		Betaine	71236 KIAC18_000065 S	77798 KIAC18_000070 P
TU-0147	71236	82257	+	S	I	Polycistronic	11022	10	KIAC18_000065,KIAC18_000066,KIAC18_000067,KIAC18_000068,KIAC18_000069,KIAC18_000070,KIAC18_000071,KIAC18_000072,KIAC18_000073,KIAC18_000074		Betaine	71236 KIAC18_000065 S	82257 KIAC18_000074 I
TU-0148	71236	82585	+	S	P	Polycistronic	11350	10	KIAC18_000065,KIAC18_000066,KIAC18_000067,KIAC18_000068,KIAC18_000069,KIAC18_000070,KIAC18_000071,KIAC18_000072,KIAC18_000073,KIAC18_000074		Betaine	71236 KIAC18_000065 S	82585 KIAC18_000074 P
TU-0149	71264	72226	+	P	P	Monocistronic	963	1	KIAC18_000065		Betaine	71264 KIAC18_000065 P	72226 KIAC18_000065 P
TU-0150	71264	73639	+	P	P	Polycistronic	2376	3	KIAC18_000065,KIAC18_000066,KIAC18_000067		Betaine	71264 KIAC18_000065 P	73639 KIAC18_000067 P
TU-0151	71264	77798	+	P	P	Polycistronic	6535	6	KIAC18_000065,KIAC18_000066,KIAC18_000067,KIAC18_000068,KIAC18_000069,KIAC18_000070		Betaine	71264 KIAC18_000065 P	77798 KIAC18_000070 P
TU-0152	71264	78740	+	P	P	Polycistronic	7477	7	KIAC18_000065,KIAC18_000066,KIAC18_000067,KIAC18_000068,KIAC18_000069,KIAC18_000070,KIAC18_000071		Betaine	71264 KIAC18_000065 P	78740 KIAC18_000071 P
TU-0153	71264	79524	+	P	P	Polycistronic	8261	8	KIAC18_000065,KIAC18_000066,KIAC18_000067,KIAC18_000068,KIAC18_000069,KIAC18_000070,KIAC18_000071,KIAC18_000072		Betaine	71264 KIAC18_000065 P	79524 KIAC18_000072 P
TU-0154	71264	82257	+	P	I	Polycistronic	10994	10	KIAC18_000065,KIAC18_000066,KIAC18_000067,KIAC18_000068,KIAC18_000069,KIAC18_000070,KIAC18_000071,KIAC18_000072,KIAC18_000073,KIAC18_000074		Betaine	71264 KIAC18_000065 P	82257 KIAC18_000074 I
TU-0155	71264	82585	+	P	P	Polycistronic	11322	10	KIAC18_000065,KIAC18_000066,KIAC18_000067,KIAC18_000068,KIAC18_000069,KIAC18_000070,KIAC18_000071,KIAC18_000072,KIAC18_000073,KIAC18_000074		Betaine	71264 KIAC18_000065 P	82585 KIAC18_000074 P
TU-0156	72150	72749	+	P	P	Monocistronic	600	1	KIAC18_000066	CO2		72150 KIAC18_000066 P	72749 KIAC18_000066 P
TU-0157	72150	73639	+	P	P	Polycistronic	1490	2	KIAC18_000066,KIAC18_000067	CO2	Betaine	72150 KIAC18_000066 P	73639 KIAC18_000067 P
TU-0158	72150	74651	+	P	I	Polycistronic	2502	3	KIAC18_000066,KIAC18_000067,KIAC18_000068	CO2		72150 KIAC18_000066 P	74651 KIAC18_000068 I
TU-0159	72150	75855	+	P	I	Polycistronic	3706	3	KIAC18_000066,KIAC18_000067,KIAC18_000068	CO2		72150 KIAC18_000066 P	75855 KIAC18_000068 I
TU-0160	72150	77113	+	P	P	Polycistronic	4964	4	KIAC18_000066,KIAC18_000067,KIAC18_000068,KIAC18_000069	CO2		72150 KIAC18_000066 P	77113 KIAC18_000069 P
TU-0161	72150	78740	+	P	P	Polycistronic	6591	6	KIAC18_000066,KIAC18_000067,KIAC18_000068,KIAC18_000069,KIAC18_000070,KIAC18_000071	CO2	Betaine	72150 KIAC18_000066 P	78740 KIAC18_000071 P
TU-0162	72150	79524	+	P	P	Polycistronic	7375	7	KIAC18_000066,KIAC18_000067,KIAC18_000068,KIAC18_000069,KIAC18_000070,KIAC18_000071,KIAC18_000072	CO2	Betaine	72150 KIAC18_000066 P	79524 KIAC18_000072 P
TU-0163	72150	80887	+	P	P	Polycistronic	8738	8	KIAC18_000066,KIAC18_000067,KIAC18_000068,KIAC18_000069,KIAC18_000070,KIAC18_000071,KIAC18_000072,KIAC18_000073	CO2		72150 KIAC18_000066 P	80887 KIAC18_000073 P
TU-0164	72150	82256	+	P	I	Polycistronic	10107	9	KIAC18_000066,KIAC18_000067,KIAC18_000068,KIAC18_000069,KIAC18_000070,KIAC18_000071,KIAC18_000072,KIAC18_000073,KIAC18_000074	CO2	Betaine	72150 KIAC18_000066 P	82256 KIAC18_000074 I
TU-0165	72150	77798	+	P	P	Polycistronic	5649	5	KIAC18_000066,KIAC18_000067,KIAC18_000068,KIAC18_000069,KIAC18_000070		Betaine	72150 KIAC18_000066 P	77798 KIAC18_000070 P
TU-0166	72150	82585	+	P	P	Polycistronic	10436	9	KIAC18_000066,KIAC18_000067,KIAC18_000068,KIAC18_000069,KIAC18_000070,KIAC18_000071,KIAC18_000072,KIAC18_000073,KIAC18_000074		Betaine	72150 KIAC18_000066 P	82585 KIAC18_000074 P
TU-0167	73678	74651	+	P	I	Monocistronic	974	1	KIAC18_000068	CO2		73678 KIAC18_000068 P	74651 KIAC18_000068 I
TU-0168	73678	75855	+	P	I	Monocistronic	2178	1	KIAC18_000068	CO2		73678 KIAC18_000068 P	75855 KIAC18_000068 I
TU-0169	73678	77113	+	P	P	Polycistronic	3436	2	KIAC18_000068,KIAC18_000069	CO2		73678 KIAC18_000068 P	77113 KIAC18_000069 P
TU-0170	73678	78740	+	P	P	Polycistronic	5063	4	KIAC18_000068,KIAC18_000069,KIAC18_000070,KIAC18_000071	CO2	Betaine	73678 KIAC18_000068 P	78740 KIAC18_000071 P
TU-0171	73678	79524	+	P	P	Polycistronic	5847	5	KIAC18_000068,KIAC18_000069,KIAC18_000070,KIAC18_000071,KIAC18_000072	CO2	Betaine	73678 KIAC18_000068 P	79524 KIAC18_000072 P
TU-0172	73678	80887	+	P	P	Polycistronic	7210	6	KIAC18_000068,KIAC18_000069,KIAC18_000070,KIAC18_000071,KIAC18_000072,KIAC18_000073	CO2		73678 KIAC18_000068 P	80887 KIAC18_000073 P
TU-0173	73678	82256	+	P	I	Polycistronic	8579	7	KIAC18_000068,KIAC18_000069,KIAC18_000070,KIAC18_000071,KIAC18_000072,KIAC18_000073,KIAC18_000074	CO2	Betaine	73678 KIAC18_000068 P	82256 KIAC18_000074 I
TU-0174	73678	77798	+	P	P	Polycistronic	4121	3	KIAC18_000068,KIAC18_000069,KIAC18_000070		Betaine	73678 KIAC18_000068 P	77798 KIAC18_000070 P
TU-0175	73678	82585	+	P	P	Polycistronic	8908	7	KIAC18_000068,KIAC18_000069,KIAC18_000070,KIAC18_000071,KIAC18_000072,KIAC18_000073,KIAC18_000074		Betaine	73678 KIAC18_000068 P	82585 KIAC18_000074 P
TU-0176	91825	92423	-	P	P	Monocistronic	599	1	KIAC18_000084	CO2	Betaine	92423 KIAC18_000084 P	91825 KIAC18_000084 P
TU-0177	92560	93215	+	P	I	Monocistronic	656	1	KIAC18_000085	CO2	Betaine	92560 KIAC18_000085 P	93215 KIAC18_000085 I
TU-0178	92560	99678	+	P	P	Polycistronic	7119	6	KIAC18_000085,KIAC18_000086,KIAC18_000087,KIAC18_000088,KIAC18_000089,KIAC18_000090	CO2	Betaine	92560 KIAC18_000085 P	99678 KIAC18_000090 P
TU-0179	92560	94999	+	P	P	Monocistronic	2440	1	KIAC18_000085		Betaine	92560 KIAC18_000085 P	94999 KIAC18_000085 P
TU-0180	92560	97796	+	P	P	Polycistronic	5237	3	KIAC18_000085,KIAC18_000086,KIAC18_000087		Betaine	92560 KIAC18_000085 P	97796 KIAC18_000087 P
TU-0181	92560	98665	+	P	I	Polycistronic	6106	4	KIAC18_000085,KIAC18_000086,KIAC18_000087,KIAC18_000088		Betaine	92560 KIAC18_000085 P	98665 KIAC18_000088 I
TU-0182	92560	99753	+	P	S	Polycistronic	7194	6	KIAC18_000085,KIAC18_000086,KIAC18_000087,KIAC18_000088,KIAC18_000089,KIAC18_000090		Betaine	92560 KIAC18_000085 P	99753 KIAC18_000090 S
TU-0183	94079	94999	+	I	P	Monocistronic	921	1	KIAC18_000085		Betaine	94079 KIAC18_000085 I	94999 KIAC18_000085 P
TU-0184	94079	97796	+	I	P	Polycistronic	3718	3	KIAC18_000086,KIAC18_000087,KIAC18_000085		Betaine	94079 KIAC18_000085 I	97796 KIAC18_000087 P
TU-0185	94079	98665	+	I	I	Polycistronic	4587	4	KIAC18_000086,KIAC18_000087,KIAC18_000085,KIAC18_000088		Betaine	94079 KIAC18_000085 I	98665 KIAC18_000088 I
TU-0186	94079	99678	+	I	P	Polycistronic	5600	6	KIAC18_000086,KIAC18_000087,KIAC18_000088,KIAC18_000089,KIAC18_000090,KIAC18_000085		Betaine	94079 KIAC18_000085 I	99678 KIAC18_000090 P
TU-0187	94079	99753	+	I	S	Polycistronic	5675	6	KIAC18_000086,KIAC18_000087,KIAC18_000088,KIAC18_000089,KIAC18_000090,KIAC18_000085		Betaine	94079 KIAC18_000085 I	99753 KIAC18_000090 S
TU-0188	97078	97796	+	P	P	Monocistronic	719	1	KIAC18_000087		Betaine	97078 KIAC18_000087 P	97796 KIAC18_000087 P
TU-0189	97078	98665	+	P	I	Polycistronic	1588	2	KIAC18_000087,KIAC18_000088		Betaine	97078 KIAC18_000087 P	98665 KIAC18_000088 I
TU-0190	97078	99678	+	P	P	Polycistronic	2601	4	KIAC18_000087,KIAC18_000088,KIAC18_000089,KIAC18_000090		Betaine	97078 KIAC18_000087 P	99678 KIAC18_000090 P
TU-0191	97078	99753	+	P	S	Polycistronic	2676	4	KIAC18_000087,KIAC18_000088,KIAC18_000089,KIAC18_000090		Betaine	97078 KIAC18_000087 P	99753 KIAC18_000090 S
TU-0192	99717	102805	-	P	P	Monocistronic	3089	1	KIAC18_000091	CO2		102805 KIAC18_000091 P	99717 KIAC18_000091 P
TU-0193	99717	102729	-	S	P	Monocistronic	3013	1	KIAC18_000091	CO2	Betaine	102729 KIAC18_000091 S	99717 KIAC18_000091 P
TU-0194	99795	102805	-	P	S	Monocistronic	3011	1	KIAC18_000091	CO2		102805 KIAC18_000091 P	99795 KIAC18_000091 S
TU-0195	99795	102729	-	S	S	Monocistronic	2935	1	KIAC18_000091	CO2	Betaine	102729 KIAC18_000091 S	99795 KIAC18_000091 S
TU-0196	101915	102729	-	P	I	Monocistronic	815	1	KIAC18_000091		Betaine	102729 KIAC18_000091 P	101915 KIAC18_000091 I
TU-0197	114843	115806	+	P	P	Monocistronic	964	1	KIAC18_000101	CO2	Betaine	114843 KIAC18_000101 P	115806 KIAC18_000101 P
TU-0198	118637	120032	+	P	P	Monocistronic	1396	1	KIAC18_000103	CO2		118637 KIAC18_000103 P	120032 KIAC18_000103 P
TU-0199	121446	124435	+	P	I	Polycistronic	2990	5	KIAC18_000105,KIAC18_000106,KIAC18_000107,KIAC18_000108,KIAC18_000109	CO2	Betaine	121446 KIAC18_000105 P	124435 KIAC18_000109 I
TU-0200	121446	125979	+	P	P	Polycistronic	4534	7	KIAC18_000105,KIAC18_000106,KIAC18_000107,KIAC18_000108,KIAC18_000109,KIAC18_000110,KIAC18_000111	CO2		121446 KIAC18_000105 P	125979 KIAC18_000111 P
TU-0201	121446	126383	+	P	P	Polycistronic	4938	8	KIAC18_000105,KIAC18_000106,KIAC18_000107,KIAC18_000108,KIAC18_000109,KIAC18_000110,KIAC18_000111,KIAC18_000112		Betaine	121446 KIAC18_000105 P	126383 KIAC18_000112 P
TU-0202	123602	124435	+	P	I	Polycistronic	834	2	KIAC18_000108,KIAC18_000109	CO2	Betaine	123602 KIAC18_000108 P	124435 KIAC18_000109 I
TU-0203	123602	125979	+	P	P	Polycistronic	2378	4	KIAC18_000108,KIAC18_000109,KIAC18_000110,KIAC18_000111	CO2		123602 KIAC18_000108 P	125979 KIAC18_000111 P
TU-0204	123602	126383	+	P	P	Polycistronic	2782	5	KIAC18_000108,KIAC18_000109,KIAC18_000110,KIAC18_000111,KIAC18_000112		Betaine	123602 KIAC18_000108 P	126383 KIAC18_000112 P
TU-0205	123602	129992	+	P	P	Polycistronic	6391	7	KIAC18_000108,KIAC18_000109,KIAC18_000110,KIAC18_000111,KIAC18_000112,KIAC18_000113,KIAC18_000114		Betaine	123602 KIAC18_000108 P	129992 KIAC18_000114 P
TU-0206	123655	124436	+	S	I	Polycistronic	782	2	KIAC18_000108,KIAC18_000109		Betaine	123655 KIAC18_000108 S	124436 KIAC18_000109 I
TU-0207	123655	126383	+	S	P	Polycistronic	2729	5	KIAC18_000108,KIAC18_000109,KIAC18_000110,KIAC18_000111,KIAC18_000112		Betaine	123655 KIAC18_000108 S	126383 KIAC18_000112 P
TU-0208	123655	129992	+	S	P	Polycistronic	6338	7	KIAC18_000108,KIAC18_000109,KIAC18_000110,KIAC18_000111,KIAC18_000112,KIAC18_000113,KIAC18_000114		Betaine	123655 KIAC18_000108 S	129992 KIAC18_000114 P
TU-0209	124816	125979	+	P	P	Polycistronic	1164	2	KIAC18_000110,KIAC18_000111	CO2		124816 KIAC18_000110 P	125979 KIAC18_000111 P
TU-0210	124816	126383	+	P	P	Polycistronic	1568	3	KIAC18_000110,KIAC18_000111,KIAC18_000112		Betaine	124816 KIAC18_000110 P	126383 KIAC18_000112 P
TU-0211	124816	129992	+	P	P	Polycistronic	5177	5	KIAC18_000110,KIAC18_000111,KIAC18_000112,KIAC18_000113,KIAC18_000114		Betaine	124816 KIAC18_000110 P	129992 KIAC18_000114 P
TU-0212	130120	130948	+	P	P	Monocistronic	829	1	KIAC18_000115		Betaine	130120 KIAC18_000115 P	130948 KIAC18_000115 P
TU-0213	130183	130948	+	P	P	Monocistronic	766	1	KIAC18_000115	CO2	Betaine	130183 KIAC18_000115 P	130948 KIAC18_000115 P
TU-0214	135666	138297	+	P	I	Polycistronic	2632	4	KIAC18_000119,KIAC18_000120,KIAC18_000121,KIAC18_000122	CO2		135666 KIAC18_000119 P	138297 KIAC18_000122 I
TU-0215	135666	138881	+	P	I	Polycistronic	3216	4	KIAC18_000119,KIAC18_000120,KIAC18_000121,KIAC18_000122	CO2		135666 KIAC18_000119 P	138881 KIAC18_000122 I
TU-0216	135666	140981	+	P	P	Polycistronic	5316	5	KIAC18_000119,KIAC18_000120,KIAC18_000121,KIAC18_000122,KIAC18_000123	CO2		135666 KIAC18_000119 P	140981 KIAC18_000123 P
TU-0217	135666	142284	+	P	I	Polycistronic	6619	7	KIAC18_000119,KIAC18_000120,KIAC18_000121,KIAC18_000122,KIAC18_000123,KIAC18_000124,KIAC18_000125	CO2		135666 KIAC18_000119 P	142284 KIAC18_000125 I
TU-0218	135666	150196	+	P	P	Polycistronic	14531	14	KIAC18_000119,KIAC18_000120,KIAC18_000121,KIAC18_000122,KIAC18_000123,KIAC18_000124,KIAC18_000125,KIAC18_000126,KIAC18_000127,KIAC18_000128,KIAC18_000129,KIAC18_000130,KIAC18_000131,KIAC18_000132	CO2		135666 KIAC18_000119 P	150196 KIAC18_000132 P
TU-0219	135666	150705	+	P	P	Polycistronic	15040	15	KIAC18_000119,KIAC18_000120,KIAC18_000121,KIAC18_000122,KIAC18_000123,KIAC18_000124,KIAC18_000125,KIAC18_000126,KIAC18_000127,KIAC18_000128,KIAC18_000129,KIAC18_000130,KIAC18_000131,KIAC18_000132,KIAC18_000133	CO2		135666 KIAC18_000119 P	150705 KIAC18_000133 P
TU-0220	135666	152228	+	P	P	Polycistronic	16563	17	KIAC18_000119,KIAC18_000120,KIAC18_000121,KIAC18_000122,KIAC18_000123,KIAC18_000124,KIAC18_000125,KIAC18_000126,KIAC18_000127,KIAC18_000128,KIAC18_000129,KIAC18_000130,KIAC18_000131,KIAC18_000132,KIAC18_000133,KIAC18_000134,KIAC18_000135	CO2		135666 KIAC18_000119 P	152228 KIAC18_000135 P
TU-0221	136082	138297	+	P	I	Polycistronic	2216	3	KIAC18_000120,KIAC18_000121,KIAC18_000122	CO2		136082 KIAC18_000120 P	138297 KIAC18_000122 I
TU-0222	136082	138881	+	P	I	Polycistronic	2800	3	KIAC18_000120,KIAC18_000121,KIAC18_000122	CO2	Betaine	136082 KIAC18_000120 P	138881 KIAC18_000122 I
TU-0223	136082	140981	+	P	P	Polycistronic	4900	4	KIAC18_000120,KIAC18_000121,KIAC18_000122,KIAC18_000123	CO2	Betaine	136082 KIAC18_000120 P	140981 KIAC18_000123 P
TU-0224	136082	142284	+	P	I	Polycistronic	6203	6	KIAC18_000120,KIAC18_000121,KIAC18_000122,KIAC18_000123,KIAC18_000124,KIAC18_000125	CO2		136082 KIAC18_000120 P	142284 KIAC18_000125 I
TU-0225	136082	150196	+	P	P	Polycistronic	14115	13	KIAC18_000120,KIAC18_000121,KIAC18_000122,KIAC18_000123,KIAC18_000124,KIAC18_000125,KIAC18_000126,KIAC18_000127,KIAC18_000128,KIAC18_000129,KIAC18_000130,KIAC18_000131,KIAC18_000132	CO2		136082 KIAC18_000120 P	150196 KIAC18_000132 P
TU-0226	136082	150705	+	P	P	Polycistronic	14624	14	KIAC18_000120,KIAC18_000121,KIAC18_000122,KIAC18_000123,KIAC18_000124,KIAC18_000125,KIAC18_000126,KIAC18_000127,KIAC18_000128,KIAC18_000129,KIAC18_000130,KIAC18_000131,KIAC18_000132,KIAC18_000133	CO2		136082 KIAC18_000120 P	150705 KIAC18_000133 P
TU-0227	136082	152228	+	P	P	Polycistronic	16147	16	KIAC18_000120,KIAC18_000121,KIAC18_000122,KIAC18_000123,KIAC18_000124,KIAC18_000125,KIAC18_000126,KIAC18_000127,KIAC18_000128,KIAC18_000129,KIAC18_000130,KIAC18_000131,KIAC18_000132,KIAC18_000133,KIAC18_000134,KIAC18_000135	CO2		136082 KIAC18_000120 P	152228 KIAC18_000135 P
TU-0228	139751	140981	+	P	P	Monocistronic	1231	1	KIAC18_000123	CO2	Betaine	139751 KIAC18_000123 P	140981 KIAC18_000123 P
TU-0229	139751	142284	+	P	I	Polycistronic	2534	3	KIAC18_000123,KIAC18_000124,KIAC18_000125	CO2		139751 KIAC18_000123 P	142284 KIAC18_000125 I
TU-0230	139751	150196	+	P	P	Polycistronic	10446	10	KIAC18_000123,KIAC18_000124,KIAC18_000125,KIAC18_000126,KIAC18_000127,KIAC18_000128,KIAC18_000129,KIAC18_000130,KIAC18_000131,KIAC18_000132	CO2		139751 KIAC18_000123 P	150196 KIAC18_000132 P
TU-0231	139751	150705	+	P	P	Polycistronic	10955	11	KIAC18_000123,KIAC18_000124,KIAC18_000125,KIAC18_000126,KIAC18_000127,KIAC18_000128,KIAC18_000129,KIAC18_000130,KIAC18_000131,KIAC18_000132,KIAC18_000133	CO2		139751 KIAC18_000123 P	150705 KIAC18_000133 P
TU-0232	139751	152228	+	P	P	Polycistronic	12478	13	KIAC18_000123,KIAC18_000124,KIAC18_000125,KIAC18_000126,KIAC18_000127,KIAC18_000128,KIAC18_000129,KIAC18_000130,KIAC18_000131,KIAC18_000132,KIAC18_000133,KIAC18_000134,KIAC18_000135	CO2		139751 KIAC18_000123 P	152228 KIAC18_000135 P
TU-0233	142909	150196	+	P	P	Polycistronic	7288	7	KIAC18_000126,KIAC18_000127,KIAC18_000128,KIAC18_000129,KIAC18_000130,KIAC18_000131,KIAC18_000132	CO2		142909 KIAC18_000126 P	150196 KIAC18_000132 P
TU-0234	142909	150705	+	P	P	Polycistronic	7797	8	KIAC18_000126,KIAC18_000127,KIAC18_000128,KIAC18_000129,KIAC18_000130,KIAC18_000131,KIAC18_000132,KIAC18_000133	CO2		142909 KIAC18_000126 P	150705 KIAC18_000133 P
TU-0235	142909	152228	+	P	P	Polycistronic	9320	10	KIAC18_000126,KIAC18_000127,KIAC18_000128,KIAC18_000129,KIAC18_000130,KIAC18_000131,KIAC18_000132,KIAC18_000133,KIAC18_000134,KIAC18_000135	CO2	Betaine	142909 KIAC18_000126 P	152228 KIAC18_000135 P
TU-0236	142909	144744	+	P	P	Monocistronic	1836	1	KIAC18_000126		Betaine	142909 KIAC18_000126 P	144744 KIAC18_000126 P
TU-0237	142909	146358	+	P	P	Polycistronic	3450	2	KIAC18_000126,KIAC18_000127		Betaine	142909 KIAC18_000126 P	146358 KIAC18_000127 P
TU-0238	147776	150196	+	P	P	Polycistronic	2421	3	KIAC18_000130,KIAC18_000131,KIAC18_000132	CO2		147776 KIAC18_000130 P	150196 KIAC18_000132 P
TU-0239	147776	150705	+	P	P	Polycistronic	2930	4	KIAC18_000130,KIAC18_000131,KIAC18_000132,KIAC18_000133	CO2		147776 KIAC18_000130 P	150705 KIAC18_000133 P
TU-0240	147776	152228	+	P	P	Polycistronic	4453	6	KIAC18_000130,KIAC18_000131,KIAC18_000132,KIAC18_000133,KIAC18_000134,KIAC18_000135	CO2	Betaine	147776 KIAC18_000130 P	152228 KIAC18_000135 P
TU-0241	152285	155583	+	P	P	Polycistronic	3299	3	KIAC18_000136,KIAC18_000137,KIAC18_000138	CO2		152285 KIAC18_000136 P	155583 KIAC18_000138 P
TU-0242	152285	155635	+	P	S	Polycistronic	3351	3	KIAC18_000136,KIAC18_000137,KIAC18_000138	CO2		152285 KIAC18_000136 P	155635 KIAC18_000138 S
TU-0243	154964	155583	+	P	P	Monocistronic	620	1	KIAC18_000138	CO2		154964 KIAC18_000138 P	155583 KIAC18_000138 P
TU-0244	154964	155635	+	P	S	Monocistronic	672	1	KIAC18_000138	CO2		154964 KIAC18_000138 P	155635 KIAC18_000138 S
TU-0245	155721	161671	+	P	P	Polycistronic	5951	7	KIAC18_000139,KIAC18_000140,KIAC18_000141,KIAC18_000142,KIAC18_000143,KIAC18_000144,KIAC18_000145	CO2	Betaine	155721 KIAC18_000139 P	161671 KIAC18_000145 P
TU-0246	156238	161671	+	P	P	Polycistronic	5434	6	KIAC18_000140,KIAC18_000141,KIAC18_000142,KIAC18_000143,KIAC18_000144,KIAC18_000145	CO2	Betaine	156238 KIAC18_000140 P	161671 KIAC18_000145 P
TU-0247	161284	161671	+	I	P	Monocistronic	388	1	KIAC18_000145	CO2		161284 KIAC18_000145 I	161671 KIAC18_000145 P
TU-0248	161886	163495	+	P	P	Polycistronic	1610	3	KIAC18_000146,KIAC18_000147,KIAC18_000148	CO2	Betaine	161886 KIAC18_000146 P	163495 KIAC18_000148 P
TU-0249	161886	167111	+	P	P	Polycistronic	5226	8	KIAC18_000146,KIAC18_000147,KIAC18_000148,KIAC18_000149,KIAC18_000150,KIAC18_000151,KIAC18_000152,KIAC18_000153	CO2		161886 KIAC18_000146 P	167111 KIAC18_000153 P
TU-0250	161886	168955	+	P	P	Polycistronic	7070	9	KIAC18_000146,KIAC18_000147,KIAC18_000148,KIAC18_000149,KIAC18_000150,KIAC18_000151,KIAC18_000152,KIAC18_000153,KIAC18_000154	CO2		161886 KIAC18_000146 P	168955 KIAC18_000154 P
TU-0251	161886	164084	+	P	P	Polycistronic	2199	4	KIAC18_000146,KIAC18_000147,KIAC18_000148,KIAC18_000149		Betaine	161886 KIAC18_000146 P	164084 KIAC18_000149 P
TU-0252	166402	167111	+	P	P	Monocistronic	710	1	KIAC18_000153	CO2		166402 KIAC18_000153 P	167111 KIAC18_000153 P
TU-0253	166402	168955	+	P	P	Polycistronic	2554	2	KIAC18_000153,KIAC18_000154	CO2		166402 KIAC18_000153 P	168955 KIAC18_000154 P
TU-0254	170391	173515	+	S	P	Polycistronic	3125	4	KIAC18_000156,KIAC18_000157,KIAC18_000158,KIAC18_000159	CO2		170391 KIAC18_000156 S	173515 KIAC18_000159 P
TU-0255	170423	173515	+	P	P	Polycistronic	3093	4	KIAC18_000156,KIAC18_000157,KIAC18_000158,KIAC18_000159	CO2		170423 KIAC18_000156 P	173515 KIAC18_000159 P
TU-0256	171900	173515	+	P	P	Polycistronic	1616	2	KIAC18_000158,KIAC18_000159	CO2	Betaine	171900 KIAC18_000158 P	173515 KIAC18_000159 P
TU-0257	171900	172447	+	P	P	Monocistronic	548	1	KIAC18_000158		Betaine	171900 KIAC18_000158 P	172447 KIAC18_000158 P
TU-0258	173665	174770	+	P	I	Polycistronic	1106	2	KIAC18_000160,KIAC18_000161	CO2	Betaine	173665 KIAC18_000160 P	174770 KIAC18_000161 I
TU-0259	173665	180667	+	P	P	Polycistronic	7003	8	KIAC18_000160,KIAC18_000161,KIAC18_000162,KIAC18_000163,KIAC18_000164,KIAC18_000165,KIAC18_000166,KIAC18_000167	CO2	Betaine	173665 KIAC18_000160 P	180667 KIAC18_000167 P
TU-0260	175396	180667	+	P	P	Polycistronic	5272	6	KIAC18_000162,KIAC18_000163,KIAC18_000164,KIAC18_000165,KIAC18_000166,KIAC18_000167		Betaine	175396 KIAC18_000162 P	180667 KIAC18_000167 P
TU-0261	175430	180667	+	P	P	Polycistronic	5238	6	KIAC18_000162,KIAC18_000163,KIAC18_000164,KIAC18_000165,KIAC18_000166,KIAC18_000167	CO2		175430 KIAC18_000162 P	180667 KIAC18_000167 P
TU-0262	179567	180667	+	P	P	Polycistronic	1101	3	KIAC18_000165,KIAC18_000166,KIAC18_000167	CO2	Betaine	179567 KIAC18_000165 P	180667 KIAC18_000167 P
TU-0263	185512	185818	+	P	I	Monocistronic	307	1	KIAC18_000174	CO2		185512 KIAC18_000174 P	185818 KIAC18_000174 I
TU-0264	185512	186615	+	P	P	Polycistronic	1104	2	KIAC18_000174,KIAC18_000175	CO2		185512 KIAC18_000174 P	186615 KIAC18_000175 P
TU-0265	186233	186615	+	P	P	Monocistronic	383	1	KIAC18_000175	CO2	Betaine	186233 KIAC18_000175 P	186615 KIAC18_000175 P
TU-0266	188635	189915	+	P	P	Polycistronic	1281	2	KIAC18_000178,KIAC18_000179	CO2	Betaine	188635 KIAC18_000178 P	189915 KIAC18_000179 P
TU-0267	189927	190324	-	P	P	Monocistronic	398	1	KIAC18_000180	CO2	Betaine	190324 KIAC18_000180 P	189927 KIAC18_000180 P
TU-0268	190421	190731	+	P	P	Monocistronic	311	1	KIAC18_000181	CO2	Betaine	190421 KIAC18_000181 P	190731 KIAC18_000181 P
TU-0269	191593	193001	-	P	I	Polycistronic	1409	2	KIAC18_000183,KIAC18_000182		Betaine	193001 KIAC18_000183 P	191593 KIAC18_000182 I
TU-0270	192354	193001	-	P	P	Monocistronic	648	1	KIAC18_000183	CO2		193001 KIAC18_000183 P	192354 KIAC18_000183 P
TU-0271	202602	202919	-	P	I	Monocistronic	318	1	KIAC18_000192		Betaine	202919 KIAC18_000192 P	202602 KIAC18_000192 I
TU-0272	212026	212492	+	P	P	Monocistronic	467	1	KIAC18_000201	CO2	Betaine	212026 KIAC18_000201 P	212492 KIAC18_000201 P
TU-0273	213376	214733	+	P	P	Polycistronic	1358	2	KIAC18_000203,KIAC18_000204	CO2	Betaine	213376 KIAC18_000203 P	214733 KIAC18_000204 P
TU-0274	218857	220331	+	P	P	Monocistronic	1475	1	KIAC18_000207		Betaine	218857 KIAC18_000207 P	220331 KIAC18_000207 P
TU-0275	220284	220791	-	P	P	Monocistronic	508	1	KIAC18_000208		Betaine	220791 KIAC18_000208 P	220284 KIAC18_000208 P
TU-0276	227734	228132	+	P	P	Monocistronic	399	1	KIAC18_000212	CO2	Betaine	227734 KIAC18_000212 P	228132 KIAC18_000212 P
TU-0277	228339	230583	+	P	P	Polycistronic	2245	2	KIAC18_000213,KIAC18_000214	CO2	Betaine	228339 KIAC18_000213 P	230583 KIAC18_000214 P
TU-0278	230627	232496	+	P	P	Polycistronic	1870	2	KIAC18_000215,KIAC18_000216		Betaine	230627 KIAC18_000215 P	232496 KIAC18_000216 P
TU-0279	232595	233910	+	P	P	Monocistronic	1316	1	KIAC18_000217	CO2		232595 KIAC18_000217 P	233910 KIAC18_000217 P
TU-0280	232595	236426	+	P	S	Polycistronic	3832	3	KIAC18_000217,KIAC18_000218,KIAC18_000219	CO2		232595 KIAC18_000217 P	236426 KIAC18_000219 S
TU-0281	232595	236481	+	P	P	Polycistronic	3887	3	KIAC18_000217,KIAC18_000218,KIAC18_000219	CO2		232595 KIAC18_000217 P	236481 KIAC18_000219 P
TU-0282	232595	237972	+	P	S	Polycistronic	5378	6	KIAC18_000217,KIAC18_000218,KIAC18_000219,KIAC18_000220,KIAC18_000221,KIAC18_000222	CO2		232595 KIAC18_000217 P	237972 KIAC18_000222 S
TU-0283	232595	238037	+	P	P	Polycistronic	5443	6	KIAC18_000217,KIAC18_000218,KIAC18_000219,KIAC18_000220,KIAC18_000221,KIAC18_000222	CO2		232595 KIAC18_000217 P	238037 KIAC18_000222 P
TU-0284	233494	236426	+	P	S	Polycistronic	2933	2	KIAC18_000218,KIAC18_000219	CO2		233494 KIAC18_000218 P	236426 KIAC18_000219 S
TU-0285	233494	236481	+	P	P	Polycistronic	2988	2	KIAC18_000218,KIAC18_000219	CO2	Betaine	233494 KIAC18_000218 P	236481 KIAC18_000219 P
TU-0286	233494	237972	+	P	S	Polycistronic	4479	5	KIAC18_000218,KIAC18_000219,KIAC18_000220,KIAC18_000221,KIAC18_000222	CO2	Betaine	233494 KIAC18_000218 P	237972 KIAC18_000222 S
TU-0287	233494	238037	+	P	P	Polycistronic	4544	5	KIAC18_000218,KIAC18_000219,KIAC18_000220,KIAC18_000221,KIAC18_000222	CO2	Betaine	233494 KIAC18_000218 P	238037 KIAC18_000222 P
TU-0288	237002	237972	+	P	S	Polycistronic	971	2	KIAC18_000221,KIAC18_000222	CO2	Betaine	237002 KIAC18_000221 P	237972 KIAC18_000222 S
TU-0289	237002	238037	+	P	P	Polycistronic	1036	2	KIAC18_000221,KIAC18_000222	CO2	Betaine	237002 KIAC18_000221 P	238037 KIAC18_000222 P
TU-0290	237550	237972	+	P	S	Monocistronic	423	1	KIAC18_000222	CO2	Betaine	237550 KIAC18_000222 P	237972 KIAC18_000222 S
TU-0291	237550	238037	+	P	P	Monocistronic	488	1	KIAC18_000222	CO2	Betaine	237550 KIAC18_000222 P	238037 KIAC18_000222 P
TU-0292	239167	240022	+	P	P	Monocistronic	856	1	KIAC18_000224	CO2	Betaine	239167 KIAC18_000224 P	240022 KIAC18_000224 P
TU-0293	240149	241260	+	P	P	Monocistronic	1112	1	KIAC18_000225		Betaine	240149 KIAC18_000225 P	241260 KIAC18_000225 P
TU-0294	240202	241214	+	P	S	Monocistronic	1013	1	KIAC18_000225	CO2		240202 KIAC18_000225 P	241214 KIAC18_000225 S
TU-0295	240202	241260	+	P	P	Monocistronic	1059	1	KIAC18_000225	CO2		240202 KIAC18_000225 P	241260 KIAC18_000225 P
TU-0296	243390	244702	+	P	P	Polycistronic	1313	2	KIAC18_000229,KIAC18_000230	CO2	Betaine	243390 KIAC18_000229 P	244702 KIAC18_000230 P
TU-0297	244037	244702	+	P	P	Monocistronic	666	1	KIAC18_000230	CO2	Betaine	244037 KIAC18_000230 P	244702 KIAC18_000230 P
TU-0298	244948	245605	+	P	P	Monocistronic	658	1	KIAC18_000231	CO2		244948 KIAC18_000231 P	245605 KIAC18_000231 P
TU-0299	248395	248610	+	P	P	Monocistronic	216	1	KIAC18_000236		Betaine	248395 KIAC18_000236 P	248610 KIAC18_000236 P
TU-0300	248701	249285	+	P	P	Polycistronic	585	2	KIAC18_000237,KIAC18_000238	CO2	Betaine	248701 KIAC18_000237 P	249285 KIAC18_000238 P
TU-0301	249043	249285	+	P	P	Monocistronic	243	1	KIAC18_000238	CO2		249043 KIAC18_000238 P	249285 KIAC18_000238 P
TU-0302	249716	250117	+	S	P	Monocistronic	402	1	KIAC18_000239		Betaine	249716 KIAC18_000239 S	250117 KIAC18_000239 P
TU-0303	249770	250117	+	P	P	Monocistronic	348	1	KIAC18_000239	CO2		249770 KIAC18_000239 P	250117 KIAC18_000239 P
TU-0304	249836	250117	+	P	P	Monocistronic	282	1	KIAC18_000239		Betaine	249836 KIAC18_000239 P	250117 KIAC18_000239 P
TU-0305	256867	258086	+	P	P	Polycistronic	1220	3	KIAC18_000247,KIAC18_000248,KIAC18_000249	CO2		256867 KIAC18_000247 P	258086 KIAC18_000249 P
TU-0306	257024	258086	+	P	P	Polycistronic	1063	2	KIAC18_000248,KIAC18_000249	CO2		257024 KIAC18_000248 P	258086 KIAC18_000249 P
TU-0307	258036	258392	-	I	P	Monocistronic	357	1	KIAC18_000250	CO2		258392 KIAC18_000250 I	258036 KIAC18_000250 P
TU-0308	258087	258383	+	N	A	Intergenic	297	0	.	CO2	Betaine	258087 N N	258383 KIAC18_000250 A
TU-0309	258187	258383	+	A	A	Intergenic	197	0	.	CO2		258187 KIAC18_000250 A	258383 KIAC18_000250 A
TU-0310	278846	279697	+	P	P	Monocistronic	852	1	KIAC18_000277	CO2	Betaine	278846 KIAC18_000277 P	279697 KIAC18_000277 P
TU-0311	287258	288268	+	I	P	Polycistronic	1011	2	KIAC18_000287,KIAC18_000286	CO2	Betaine	287258 KIAC18_000286 I	288268 KIAC18_000287 P
TU-0312	297520	298071	+	P	P	Monocistronic	552	1	KIAC18_000298	CO2		297520 KIAC18_000298 P	298071 KIAC18_000298 P
TU-0313	317427	317701	+	S	P	Monocistronic	275	1	KIAC18_000316	CO2		317427 KIAC18_000316 S	317701 KIAC18_000316 P
TU-0314	317782	318676	+	P	P	Monocistronic	895	1	KIAC18_000317	CO2		317782 KIAC18_000317 P	318676 KIAC18_000317 P
TU-0315	318621	319103	-	I	P	Monocistronic	483	1	KIAC18_000318	CO2	Betaine	319103 KIAC18_000318 I	318621 KIAC18_000318 P
TU-0316	321402	322161	+	P	P	Monocistronic	760	1	KIAC18_000323		Betaine	321402 KIAC18_000323 P	322161 KIAC18_000323 P
TU-0317	329901	331362	+	S	I	Polycistronic	1462	2	KIAC18_000337,KIAC18_000338	CO2		329901 KIAC18_000337 S	331362 KIAC18_000338 I
TU-0318	329901	337387	+	S	P	Polycistronic	7487	9	KIAC18_000337,KIAC18_000338,KIAC18_000339,KIAC18_000340,KIAC18_000341,KIAC18_000342,KIAC18_000343,KIAC18_000344,KIAC18_000345	CO2		329901 KIAC18_000337 S	337387 KIAC18_000345 P
TU-0319	330109	331362	+	P	I	Polycistronic	1254	2	KIAC18_000337,KIAC18_000338	CO2	Betaine	330109 KIAC18_000337 P	331362 KIAC18_000338 I
TU-0320	330109	337387	+	P	P	Polycistronic	7279	9	KIAC18_000337,KIAC18_000338,KIAC18_000339,KIAC18_000340,KIAC18_000341,KIAC18_000342,KIAC18_000343,KIAC18_000344,KIAC18_000345	CO2		330109 KIAC18_000337 P	337387 KIAC18_000345 P
TU-0321	333711	337387	+	P	P	Polycistronic	3677	4	KIAC18_000342,KIAC18_000343,KIAC18_000344,KIAC18_000345	CO2		333711 KIAC18_000342 P	337387 KIAC18_000345 P
TU-0322	337010	337387	+	I	P	Monocistronic	378	1	KIAC18_000345	CO2		337010 KIAC18_000345 I	337387 KIAC18_000345 P
TU-0323	339626	342004	+	I	P	Monocistronic	2379	1	KIAC18_000347	CO2		339626 KIAC18_000347 I	342004 KIAC18_000347 P
TU-0324	341964	342311	-	N	A	Intergenic	348	0	.	CO2		342311 N N	341964 KIAC18_000347 A
TU-0325	342549	343660	+	P	P	Monocistronic	1112	1	KIAC18_000348	CO2	Betaine	342549 KIAC18_000348 P	343660 KIAC18_000348 P
TU-0326	342549	344293	+	P	P	Polycistronic	1745	2	KIAC18_000348,KIAC18_000349		Betaine	342549 KIAC18_000348 P	344293 KIAC18_000349 P
TU-0327	342549	347240	+	P	P	Polycistronic	4692	5	KIAC18_000348,KIAC18_000349,KIAC18_000350,KIAC18_000351,KIAC18_000352		Betaine	342549 KIAC18_000348 P	347240 KIAC18_000352 P
TU-0328	343710	344293	+	P	P	Monocistronic	584	1	KIAC18_000349		Betaine	343710 KIAC18_000349 P	344293 KIAC18_000349 P
TU-0329	343710	347240	+	P	P	Polycistronic	3531	4	KIAC18_000349,KIAC18_000350,KIAC18_000351,KIAC18_000352		Betaine	343710 KIAC18_000349 P	347240 KIAC18_000352 P
TU-0330	344259	347240	+	P	P	Polycistronic	2982	3	KIAC18_000350,KIAC18_000351,KIAC18_000352	CO2	Betaine	344259 KIAC18_000350 P	347240 KIAC18_000352 P
TU-0331	344613	347240	+	I	P	Polycistronic	2628	3	KIAC18_000351,KIAC18_000352,KIAC18_000350	CO2		344613 KIAC18_000350 I	347240 KIAC18_000352 P
TU-0332	348117	350841	+	P	P	Polycistronic	2725	3	KIAC18_000354,KIAC18_000355,KIAC18_000356	CO2		348117 KIAC18_000354 P	350841 KIAC18_000356 P
TU-0333	350798	351186	-	P	P	Monocistronic	389	1	KIAC18_000357	CO2	Betaine	351186 KIAC18_000357 P	350798 KIAC18_000357 P
TU-0334	353262	356120	+	P	P	Polycistronic	2859	4	KIAC18_000360,KIAC18_000361,KIAC18_000362,KIAC18_000363	CO2	Betaine	353262 KIAC18_000360 P	356120 KIAC18_000363 P
TU-0335	356122	359043	-	P	P	Polycistronic	2922	2	KIAC18_000364,KIAC18_000365	CO2	Betaine	359043 KIAC18_000365 P	356122 KIAC18_000364 P
TU-0336	358293	359043	-	P	P	Monocistronic	751	1	KIAC18_000365	CO2		359043 KIAC18_000365 P	358293 KIAC18_000365 P
TU-0337	359192	360143	+	P	I	Monocistronic	952	1	KIAC18_000366	CO2		359192 KIAC18_000366 P	360143 KIAC18_000366 I
TU-0338	359192	362358	+	P	I	Polycistronic	3167	4	KIAC18_000366,KIAC18_000367,KIAC18_000368,KIAC18_000369	CO2		359192 KIAC18_000366 P	362358 KIAC18_000369 I
TU-0339	359192	359472	+	P	C	Cis-regulatory	281	0	.	CO2	Betaine	359192 KIAC18_000366 P	359472 KIAC18_000366 Pre
TU-0340	359192	359557	+	P	I	Monocistronic	366	1	KIAC18_000366		Betaine	359192 KIAC18_000366 P	359557 KIAC18_000366 I
TU-0341	373995	374166	+	P	I	Monocistronic	172	1	KIAC18_000382	CO2	Betaine	373995 KIAC18_000382 P	374166 KIAC18_000382 I
TU-0342	373997	374166	-	A	A	Intergenic	170	0	.		Betaine	374166 KIAC18_000382 A	373997 KIAC18_000382 A
TU-0343	374969	376414	+	P	P	Polycistronic	1446	3	KIAC18_000384,KIAC18_000385,KIAC18_000386	CO2	Betaine	374969 KIAC18_000384 P	376414 KIAC18_000386 P
TU-0344	375456	376414	+	P	P	Polycistronic	959	2	KIAC18_000385,KIAC18_000386	CO2	Betaine	375456 KIAC18_000385 P	376414 KIAC18_000386 P
TU-0345	375945	376414	+	P	P	Monocistronic	470	1	KIAC18_000386	CO2	Betaine	375945 KIAC18_000386 P	376414 KIAC18_000386 P
TU-0346	376461	378851	+	P	P	Polycistronic	2391	2	KIAC18_000387,KIAC18_000388		Betaine	376461 KIAC18_000387 P	378851 KIAC18_000388 P
TU-0347	378821	379098	-	P	P	Monocistronic	278	1	KIAC18_000389	CO2	Betaine	379098 KIAC18_000389 P	378821 KIAC18_000389 P
TU-0348	382562	383338	+	P	I	Monocistronic	777	1	KIAC18_000395	CO2		382562 KIAC18_000394 P	383338 KIAC18_000395 I
TU-0349	382562	386847	+	P	P	Polycistronic	4286	2	KIAC18_000395,KIAC18_000396	CO2		382562 KIAC18_000394 P	386847 KIAC18_000396 P
TU-0350	382562	388258	+	P	P	Polycistronic	5697	3	KIAC18_000395,KIAC18_000396,KIAC18_000397	CO2	Betaine	382562 KIAC18_000394 P	388258 KIAC18_000397 P
TU-0351	382562	391255	+	P	I	Polycistronic	8694	6	KIAC18_000395,KIAC18_000396,KIAC18_000397,KIAC18_000398,KIAC18_000399,KIAC18_000400	CO2	Betaine	382562 KIAC18_000394 P	391255 KIAC18_000400 I
TU-0352	382562	396638	+	P	P	Polycistronic	14077	10	KIAC18_000395,KIAC18_000396,KIAC18_000397,KIAC18_000398,KIAC18_000399,KIAC18_000400,KIAC18_000401,KIAC18_000402,KIAC18_000403,KIAC18_000404	CO2	Betaine	382562 KIAC18_000394 P	396638 KIAC18_000404 P
TU-0353	382562	386998	+	P	P	Polycistronic	4437	2	KIAC18_000395,KIAC18_000396		Betaine	382562 KIAC18_000394 P	386998 KIAC18_000396 P
TU-0354	382562	388333	+	P	S	Polycistronic	5772	3	KIAC18_000395,KIAC18_000396,KIAC18_000397		Betaine	382562 KIAC18_000394 P	388333 KIAC18_000397 S
TU-0355	382562	389716	+	P	I	Polycistronic	7155	5	KIAC18_000395,KIAC18_000396,KIAC18_000397,KIAC18_000398,KIAC18_000399		Betaine	382562 KIAC18_000394 P	389716 KIAC18_000399 I
TU-0356	382562	394389	+	P	P	Polycistronic	11828	8	KIAC18_000395,KIAC18_000396,KIAC18_000397,KIAC18_000398,KIAC18_000399,KIAC18_000400,KIAC18_000401,KIAC18_000402		Betaine	382562 KIAC18_000394 P	394389 KIAC18_000402 P
TU-0357	385215	386847	+	P	P	Monocistronic	1633	1	KIAC18_000396	CO2		385215 KIAC18_000396 P	386847 KIAC18_000396 P
TU-0358	385215	388258	+	P	P	Polycistronic	3044	2	KIAC18_000396,KIAC18_000397	CO2		385215 KIAC18_000396 P	388258 KIAC18_000397 P
TU-0359	385215	391255	+	P	I	Polycistronic	6041	5	KIAC18_000396,KIAC18_000397,KIAC18_000398,KIAC18_000399,KIAC18_000400	CO2		385215 KIAC18_000396 P	391255 KIAC18_000400 I
TU-0360	385215	396638	+	P	P	Polycistronic	11424	9	KIAC18_000396,KIAC18_000397,KIAC18_000398,KIAC18_000399,KIAC18_000400,KIAC18_000401,KIAC18_000402,KIAC18_000403,KIAC18_000404	CO2		385215 KIAC18_000396 P	396638 KIAC18_000404 P
TU-0361	386614	388258	+	P	P	Monocistronic	1645	1	KIAC18_000397	CO2		386614 KIAC18_000397 P	388258 KIAC18_000397 P
TU-0362	386614	391255	+	P	I	Polycistronic	4642	4	KIAC18_000397,KIAC18_000398,KIAC18_000399,KIAC18_000400	CO2		386614 KIAC18_000397 P	391255 KIAC18_000400 I
TU-0363	386614	396638	+	P	P	Polycistronic	10025	8	KIAC18_000397,KIAC18_000398,KIAC18_000399,KIAC18_000400,KIAC18_000401,KIAC18_000402,KIAC18_000403,KIAC18_000404	CO2		386614 KIAC18_000397 P	396638 KIAC18_000404 P
TU-0364	386633	388258	+	P	P	Monocistronic	1626	1	KIAC18_000397		Betaine	386633 KIAC18_000397 P	388258 KIAC18_000397 P
TU-0365	386633	388333	+	P	S	Monocistronic	1701	1	KIAC18_000397		Betaine	386633 KIAC18_000397 P	388333 KIAC18_000397 S
TU-0366	386633	389716	+	P	I	Polycistronic	3084	3	KIAC18_000397,KIAC18_000398,KIAC18_000399		Betaine	386633 KIAC18_000397 P	389716 KIAC18_000399 I
TU-0367	386633	391255	+	P	I	Polycistronic	4623	4	KIAC18_000397,KIAC18_000398,KIAC18_000399,KIAC18_000400		Betaine	386633 KIAC18_000397 P	391255 KIAC18_000400 I
TU-0368	386633	394389	+	P	P	Polycistronic	7757	6	KIAC18_000397,KIAC18_000398,KIAC18_000399,KIAC18_000400,KIAC18_000401,KIAC18_000402		Betaine	386633 KIAC18_000397 P	394389 KIAC18_000402 P
TU-0369	386633	396638	+	P	P	Polycistronic	10006	8	KIAC18_000397,KIAC18_000398,KIAC18_000399,KIAC18_000400,KIAC18_000401,KIAC18_000402,KIAC18_000403,KIAC18_000404		Betaine	386633 KIAC18_000397 P	396638 KIAC18_000404 P
TU-0370	392865	396638	+	P	P	Polycistronic	3774	3	KIAC18_000402,KIAC18_000403,KIAC18_000404	CO2	Betaine	392865 KIAC18_000402 P	396638 KIAC18_000404 P
TU-0371	392865	394389	+	P	P	Monocistronic	1525	1	KIAC18_000402		Betaine	392865 KIAC18_000402 P	394389 KIAC18_000402 P
TU-0372	395463	396638	+	S	P	Monocistronic	1176	1	KIAC18_000404		Betaine	395463 KIAC18_000404 S	396638 KIAC18_000404 P
TU-0373	395586	396638	+	P	P	Monocistronic	1053	1	KIAC18_000404		Betaine	395586 KIAC18_000404 P	396638 KIAC18_000404 P
TU-0374	398626	400976	+	P	P	Polycistronic	2351	2	KIAC18_000408,KIAC18_000409	CO2		398626 KIAC18_000408 P	400976 KIAC18_000409 P
TU-0375	401047	402785	+	P	P	Polycistronic	1739	2	KIAC18_000410,KIAC18_000411	CO2		401047 KIAC18_000410 P	402785 KIAC18_000411 P
TU-0376	401077	402785	+	P	P	Polycistronic	1709	2	KIAC18_000410,KIAC18_000411		Betaine	401077 KIAC18_000410 P	402785 KIAC18_000411 P
TU-0377	402443	402785	+	I	P	Monocistronic	343	1	KIAC18_000411	CO2	Betaine	402443 KIAC18_000411 I	402785 KIAC18_000411 P
TU-0378	402854	404785	+	P	P	Polycistronic	1932	3	KIAC18_000412,KIAC18_000413,KIAC18_000414	CO2	Betaine	402854 KIAC18_000412 P	404785 KIAC18_000414 P
TU-0379	404363	404785	+	P	P	Monocistronic	423	1	KIAC18_000414	CO2	Betaine	404363 KIAC18_000414 P	404785 KIAC18_000414 P
TU-0380	404840	410051	+	P	P	Polycistronic	5212	4	KIAC18_000415,KIAC18_000416,KIAC18_000417,KIAC18_000418	CO2	Betaine	404840 KIAC18_000415 P	410051 KIAC18_000418 P
TU-0381	410543	410769	-	P	P	Monocistronic	227	1	KIAC18_000419	CO2		410769 KIAC18_000419 P	410543 KIAC18_000419 P
TU-0382	411812	413544	+	P	P	Polycistronic	1733	3	KIAC18_000421,KIAC18_000422,KIAC18_000423	CO2	Betaine	411812 KIAC18_000421 P	413544 KIAC18_000423 P
TU-0383	413512	414817	-	P	P	Monocistronic	1306	1	KIAC18_000424	CO2	Betaine	414817 KIAC18_000424 P	413512 KIAC18_000424 P
TU-0384	417186	418519	+	P	P	Monocistronic	1334	1	KIAC18_000427	CO2	Betaine	417186 KIAC18_000427 P	418519 KIAC18_000427 P
TU-0385	418873	419566	+	P	P	Monocistronic	694	1	KIAC18_000428	CO2		418873 KIAC18_000428 P	419566 KIAC18_000428 P
TU-0386	418873	419679	+	P	P	Polycistronic	807	2	KIAC18_000428,KIAC18_000429	CO2	Betaine	418873 KIAC18_000428 P	419679 KIAC18_000429 P
TU-0387	418873	425582	+	P	P	Polycistronic	6710	9	KIAC18_000428,KIAC18_000429,KIAC18_000430,KIAC18_000431,KIAC18_000432,KIAC18_000433,KIAC18_000434,KIAC18_000435,KIAC18_000436	CO2		418873 KIAC18_000428 P	425582 KIAC18_000436 P
TU-0388	418873	428624	+	P	P	Polycistronic	9752	12	KIAC18_000428,KIAC18_000429,KIAC18_000430,KIAC18_000431,KIAC18_000432,KIAC18_000433,KIAC18_000434,KIAC18_000435,KIAC18_000436,KIAC18_000437,KIAC18_000438,KIAC18_000439	CO2		418873 KIAC18_000428 P	428624 KIAC18_000439 P
TU-0389	419243	419679	+	P	P	Monocistronic	437	1	KIAC18_000429	CO2	Betaine	419243 KIAC18_000429 P	419679 KIAC18_000429 P
TU-0390	419243	425582	+	P	P	Polycistronic	6340	8	KIAC18_000429,KIAC18_000430,KIAC18_000431,KIAC18_000432,KIAC18_000433,KIAC18_000434,KIAC18_000435,KIAC18_000436	CO2		419243 KIAC18_000429 P	425582 KIAC18_000436 P
TU-0391	419243	428624	+	P	P	Polycistronic	9382	11	KIAC18_000429,KIAC18_000430,KIAC18_000431,KIAC18_000432,KIAC18_000433,KIAC18_000434,KIAC18_000435,KIAC18_000436,KIAC18_000437,KIAC18_000438,KIAC18_000439	CO2		419243 KIAC18_000429 P	428624 KIAC18_000439 P
TU-0392	419718	425582	+	P	P	Polycistronic	5865	7	KIAC18_000430,KIAC18_000431,KIAC18_000432,KIAC18_000433,KIAC18_000434,KIAC18_000435,KIAC18_000436	CO2		419718 KIAC18_000430 P	425582 KIAC18_000436 P
TU-0393	419718	428624	+	P	P	Polycistronic	8907	10	KIAC18_000430,KIAC18_000431,KIAC18_000432,KIAC18_000433,KIAC18_000434,KIAC18_000435,KIAC18_000436,KIAC18_000437,KIAC18_000438,KIAC18_000439	CO2		419718 KIAC18_000430 P	428624 KIAC18_000439 P
TU-0394	420264	425582	+	P	P	Polycistronic	5319	6	KIAC18_000431,KIAC18_000432,KIAC18_000433,KIAC18_000434,KIAC18_000435,KIAC18_000436	CO2		420264 KIAC18_000431 P	425582 KIAC18_000436 P
TU-0395	420264	428624	+	P	P	Polycistronic	8361	9	KIAC18_000431,KIAC18_000432,KIAC18_000433,KIAC18_000434,KIAC18_000435,KIAC18_000436,KIAC18_000437,KIAC18_000438,KIAC18_000439	CO2		420264 KIAC18_000431 P	428624 KIAC18_000439 P
TU-0396	424482	425582	+	P	P	Monocistronic	1101	1	KIAC18_000436	CO2		424482 KIAC18_000435 P	425582 KIAC18_000436 P
TU-0397	424482	428624	+	P	P	Polycistronic	4143	4	KIAC18_000436,KIAC18_000437,KIAC18_000438,KIAC18_000439	CO2	Betaine	424482 KIAC18_000435 P	428624 KIAC18_000439 P
TU-0398	425232	425582	+	P	P	Monocistronic	351	1	KIAC18_000436	CO2		425232 KIAC18_000436 P	425582 KIAC18_000436 P
TU-0399	425232	428624	+	P	P	Polycistronic	3393	4	KIAC18_000436,KIAC18_000437,KIAC18_000438,KIAC18_000439	CO2	Betaine	425232 KIAC18_000436 P	428624 KIAC18_000439 P
TU-0400	426522	428624	+	P	P	Polycistronic	2103	2	KIAC18_000438,KIAC18_000439	CO2	Betaine	426522 KIAC18_000438 P	428624 KIAC18_000439 P
TU-0401	429755	430105	+	P	P	Monocistronic	351	1	KIAC18_000441	CO2		429755 KIAC18_000441 P	430105 KIAC18_000441 P
TU-0402	435014	437232	+	P	P	Polycistronic	2219	3	KIAC18_000444,KIAC18_000445,KIAC18_000446	CO2		435014 KIAC18_000444 P	437232 KIAC18_000446 P
TU-0403	435014	437867	+	P	P	Polycistronic	2854	5	KIAC18_000444,KIAC18_000445,KIAC18_000446,KIAC18_000447,KIAC18_000448	CO2	Betaine	435014 KIAC18_000444 P	437867 KIAC18_000448 P
TU-0404	435014	441828	+	P	P	Polycistronic	6815	11	KIAC18_000444,KIAC18_000445,KIAC18_000446,KIAC18_000447,KIAC18_000448,KIAC18_000449,KIAC18_000450,KIAC18_000451,KIAC18_000452,KIAC18_000453,KIAC18_000454	CO2		435014 KIAC18_000444 P	441828 KIAC18_000454 P
TU-0405	436689	437232	+	P	P	Monocistronic	544	1	KIAC18_000446	CO2		436689 KIAC18_000446 P	437232 KIAC18_000446 P
TU-0406	436689	437867	+	P	P	Polycistronic	1179	3	KIAC18_000446,KIAC18_000447,KIAC18_000448	CO2	Betaine	436689 KIAC18_000446 P	437867 KIAC18_000448 P
TU-0407	436689	441828	+	P	P	Polycistronic	5140	9	KIAC18_000446,KIAC18_000447,KIAC18_000448,KIAC18_000449,KIAC18_000450,KIAC18_000451,KIAC18_000452,KIAC18_000453,KIAC18_000454	CO2		436689 KIAC18_000446 P	441828 KIAC18_000454 P
TU-0408	437007	437867	+	S	P	Polycistronic	861	2	KIAC18_000447,KIAC18_000448	CO2		437007 KIAC18_000447 S	437867 KIAC18_000448 P
TU-0409	437007	441828	+	S	P	Polycistronic	4822	8	KIAC18_000447,KIAC18_000448,KIAC18_000449,KIAC18_000450,KIAC18_000451,KIAC18_000452,KIAC18_000453,KIAC18_000454	CO2		437007 KIAC18_000447 S	441828 KIAC18_000454 P
TU-0410	437051	437867	+	P	P	Polycistronic	817	2	KIAC18_000447,KIAC18_000448	CO2		437051 KIAC18_000447 P	437867 KIAC18_000448 P
TU-0411	437051	441828	+	P	P	Polycistronic	4778	8	KIAC18_000447,KIAC18_000448,KIAC18_000449,KIAC18_000450,KIAC18_000451,KIAC18_000452,KIAC18_000453,KIAC18_000454	CO2		437051 KIAC18_000447 P	441828 KIAC18_000454 P
TU-0412	437227	437867	+	P	P	Monocistronic	641	1	KIAC18_000448	CO2	Betaine	437227 KIAC18_000448 P	437867 KIAC18_000448 P
TU-0413	437227	441828	+	P	P	Polycistronic	4602	7	KIAC18_000448,KIAC18_000449,KIAC18_000450,KIAC18_000451,KIAC18_000452,KIAC18_000453,KIAC18_000454	CO2		437227 KIAC18_000448 P	441828 KIAC18_000454 P
TU-0414	438474	441828	+	I	P	Polycistronic	3355	5	KIAC18_000451,KIAC18_000452,KIAC18_000453,KIAC18_000454,KIAC18_000450	CO2		438474 KIAC18_000450 I	441828 KIAC18_000454 P
TU-0415	439805	441828	+	P	P	Polycistronic	2024	3	KIAC18_000452,KIAC18_000453,KIAC18_000454	CO2	Betaine	439805 KIAC18_000452 P	441828 KIAC18_000454 P
TU-0416	440063	441828	+	P	P	Polycistronic	1766	2	KIAC18_000453,KIAC18_000454	CO2	Betaine	440063 KIAC18_000453 P	441828 KIAC18_000454 P
TU-0417	440063	440247	+	P	C	Cis-regulatory	185	0	.	CO2	Betaine	440063 KIAC18_000453 P	440247 KIAC18_000453 Pre
TU-0418	440859	441828	+	P	P	Monocistronic	970	1	KIAC18_000454	CO2	Betaine	440859 KIAC18_000454 P	441828 KIAC18_000454 P
TU-0419	442088	443050	+	P	P	Monocistronic	963	1	KIAC18_000455	CO2		442088 KIAC18_000455 P	443050 KIAC18_000455 P
TU-0420	442115	443050	+	S	P	Monocistronic	936	1	KIAC18_000455	CO2	Betaine	442115 KIAC18_000455 S	443050 KIAC18_000455 P
TU-0421	443103	444644	+	P	P	Polycistronic	1542	3	KIAC18_000456,KIAC18_000457,KIAC18_000458	CO2	Betaine	443103 KIAC18_000456 P	444644 KIAC18_000458 P
TU-0422	448796	449931	-	P	P	Monocistronic	1136	1	KIAC18_000463	CO2		449931 KIAC18_000463 P	448796 KIAC18_000463 P
TU-0423	449954	453486	+	P	P	Polycistronic	3533	4	KIAC18_000464,KIAC18_000465,KIAC18_000466,KIAC18_000467	CO2		449954 KIAC18_000464 P	453486 KIAC18_000467 P
TU-0424	449954	457686	+	P	I	Polycistronic	7733	7	KIAC18_000464,KIAC18_000465,KIAC18_000466,KIAC18_000467,KIAC18_000468,KIAC18_000469,KIAC18_000470	CO2		449954 KIAC18_000464 P	457686 KIAC18_000470 I
TU-0425	449954	461974	+	P	P	Polycistronic	12021	11	KIAC18_000464,KIAC18_000465,KIAC18_000466,KIAC18_000467,KIAC18_000468,KIAC18_000469,KIAC18_000470,KIAC18_000471,KIAC18_000472,KIAC18_000473,KIAC18_000474	CO2		449954 KIAC18_000464 P	461974 KIAC18_000474 P
TU-0426	453295	457686	+	P	I	Polycistronic	4392	3	KIAC18_000468,KIAC18_000469,KIAC18_000470	CO2	Betaine	453295 KIAC18_000468 P	457686 KIAC18_000470 I
TU-0427	453295	461974	+	P	P	Polycistronic	8680	7	KIAC18_000468,KIAC18_000469,KIAC18_000470,KIAC18_000471,KIAC18_000472,KIAC18_000473,KIAC18_000474	CO2	Betaine	453295 KIAC18_000468 P	461974 KIAC18_000474 P
TU-0428	453295	458310	+	P	I	Polycistronic	5016	4	KIAC18_000468,KIAC18_000469,KIAC18_000470,KIAC18_000471		Betaine	453295 KIAC18_000468 P	458310 KIAC18_000471 I
TU-0429	453295	459137	+	P	P	Polycistronic	5843	4	KIAC18_000468,KIAC18_000469,KIAC18_000470,KIAC18_000471		Betaine	453295 KIAC18_000468 P	459137 KIAC18_000471 P
TU-0430	453295	461070	+	P	I	Polycistronic	7776	6	KIAC18_000468,KIAC18_000469,KIAC18_000470,KIAC18_000471,KIAC18_000472,KIAC18_000473		Betaine	453295 KIAC18_000468 P	461070 KIAC18_000473 I
TU-0431	454371	457686	+	P	I	Polycistronic	3316	2	KIAC18_000469,KIAC18_000470	CO2	Betaine	454371 KIAC18_000469 P	457686 KIAC18_000470 I
TU-0432	454371	461974	+	P	P	Polycistronic	7604	6	KIAC18_000469,KIAC18_000470,KIAC18_000471,KIAC18_000472,KIAC18_000473,KIAC18_000474	CO2	Betaine	454371 KIAC18_000469 P	461974 KIAC18_000474 P
TU-0433	454371	458310	+	P	I	Polycistronic	3940	3	KIAC18_000469,KIAC18_000470,KIAC18_000471		Betaine	454371 KIAC18_000469 P	458310 KIAC18_000471 I
TU-0434	454371	459137	+	P	P	Polycistronic	4767	3	KIAC18_000469,KIAC18_000470,KIAC18_000471		Betaine	454371 KIAC18_000469 P	459137 KIAC18_000471 P
TU-0435	454371	461070	+	P	I	Polycistronic	6700	5	KIAC18_000469,KIAC18_000470,KIAC18_000471,KIAC18_000472,KIAC18_000473		Betaine	454371 KIAC18_000469 P	461070 KIAC18_000473 I
TU-0436	457112	457686	+	I	I	Polycistronic	575	2	KIAC18_000470,KIAC18_000470	CO2		457112 KIAC18_000470 I	457686 KIAC18_000470 I
TU-0437	457112	461974	+	I	P	Polycistronic	4863	5	KIAC18_000471,KIAC18_000472,KIAC18_000473,KIAC18_000474,KIAC18_000470	CO2		457112 KIAC18_000470 I	461974 KIAC18_000474 P
TU-0438	457982	461974	+	P	P	Polycistronic	3993	4	KIAC18_000471,KIAC18_000472,KIAC18_000473,KIAC18_000474	CO2	Betaine	457982 KIAC18_000471 P	461974 KIAC18_000474 P
TU-0439	457982	458310	+	P	I	Monocistronic	329	1	KIAC18_000471		Betaine	457982 KIAC18_000471 P	458310 KIAC18_000471 I
TU-0440	457982	459137	+	P	P	Monocistronic	1156	1	KIAC18_000471		Betaine	457982 KIAC18_000471 P	459137 KIAC18_000471 P
TU-0441	457982	461070	+	P	I	Polycistronic	3089	3	KIAC18_000471,KIAC18_000472,KIAC18_000473		Betaine	457982 KIAC18_000471 P	461070 KIAC18_000473 I
TU-0442	462044	462592	+	P	P	Monocistronic	549	1	KIAC18_000475	CO2		462044 KIAC18_000475 P	462592 KIAC18_000475 P
TU-0443	462044	463461	+	P	P	Polycistronic	1418	3	KIAC18_000475,KIAC18_000476,KIAC18_000477	CO2		462044 KIAC18_000475 P	463461 KIAC18_000477 P
TU-0444	485482	494579	+	P	P	Polycistronic	9098	10	KIAC18_000502,KIAC18_000503,KIAC18_000504,KIAC18_000505,KIAC18_000506,KIAC18_000507,KIAC18_000508,KIAC18_000509,KIAC18_000510,KIAC18_000511	CO2		485482 KIAC18_000502 P	494579 KIAC18_000511 P
TU-0445	485482	494708	+	P	I	Polycistronic	9227	11	KIAC18_000502,KIAC18_000503,KIAC18_000504,KIAC18_000505,KIAC18_000506,KIAC18_000507,KIAC18_000508,KIAC18_000509,KIAC18_000510,KIAC18_000511,KIAC18_000512	CO2		485482 KIAC18_000502 P	494708 KIAC18_000512 I
TU-0446	493955	494579	+	P	P	Monocistronic	625	1	KIAC18_000511	CO2		493955 KIAC18_000511 P	494579 KIAC18_000511 P
TU-0447	493955	494708	+	P	I	Polycistronic	754	2	KIAC18_000511,KIAC18_000512	CO2		493955 KIAC18_000511 P	494708 KIAC18_000512 I
TU-0448	494979	495832	+	P	P	Monocistronic	854	1	KIAC18_000513	CO2		494979 KIAC18_000513 P	495832 KIAC18_000513 P
TU-0449	494979	496523	+	P	P	Polycistronic	1545	2	KIAC18_000513,KIAC18_000514	CO2	Betaine	494979 KIAC18_000513 P	496523 KIAC18_000514 P
TU-0450	494979	498233	+	P	P	Polycistronic	3255	5	KIAC18_000513,KIAC18_000514,KIAC18_000515,KIAC18_000516,KIAC18_000517	CO2		494979 KIAC18_000513 P	498233 KIAC18_000517 P
TU-0451	494979	498334	+	P	P	Polycistronic	3356	6	KIAC18_000513,KIAC18_000514,KIAC18_000515,KIAC18_000516,KIAC18_000517,KIAC18_000518	CO2	Betaine	494979 KIAC18_000513 P	498334 KIAC18_000518 P
TU-0452	496622	498233	+	P	P	Polycistronic	1612	3	KIAC18_000515,KIAC18_000516,KIAC18_000517	CO2		496622 KIAC18_000515 P	498233 KIAC18_000517 P
TU-0453	496622	498334	+	P	P	Polycistronic	1713	4	KIAC18_000515,KIAC18_000516,KIAC18_000517,KIAC18_000518	CO2	Betaine	496622 KIAC18_000515 P	498334 KIAC18_000518 P
TU-0454	497961	498334	+	P	P	Monocistronic	374	1	KIAC18_000518	CO2	Betaine	497961 KIAC18_000517 P	498334 KIAC18_000518 P
TU-0455	498011	498334	+	S	P	Monocistronic	324	1	KIAC18_000518	CO2		498011 KIAC18_000517 S	498334 KIAC18_000518 P
TU-0456	498108	498334	+	P	P	Monocistronic	227	1	KIAC18_000518	CO2	Betaine	498108 KIAC18_000518 P	498334 KIAC18_000518 P
TU-0457	498414	505211	+	P	P	Polycistronic	6798	6	KIAC18_000519,KIAC18_000520,KIAC18_000521,KIAC18_000522,KIAC18_000523,KIAC18_000524		Betaine	498414 KIAC18_000519 P	505211 KIAC18_000524 P
TU-0458	509872	516282	+	P	I	Polycistronic	6411	7	KIAC18_000527,KIAC18_000528,KIAC18_000529,KIAC18_000530,KIAC18_000531,KIAC18_000532,KIAC18_000533	CO2		509872 KIAC18_000527 P	516282 KIAC18_000533 I
TU-0459	509872	517235	+	P	P	Polycistronic	7364	8	KIAC18_000527,KIAC18_000528,KIAC18_000529,KIAC18_000530,KIAC18_000531,KIAC18_000532,KIAC18_000533,KIAC18_000534	CO2	Betaine	509872 KIAC18_000527 P	517235 KIAC18_000534 P
TU-0460	509872	518758	+	P	P	Polycistronic	8887	10	KIAC18_000527,KIAC18_000528,KIAC18_000529,KIAC18_000530,KIAC18_000531,KIAC18_000532,KIAC18_000533,KIAC18_000534,KIAC18_000535,KIAC18_000536	CO2	Betaine	509872 KIAC18_000527 P	518758 KIAC18_000536 P
TU-0461	509872	515591	+	P	P	Polycistronic	5720	6	KIAC18_000527,KIAC18_000528,KIAC18_000529,KIAC18_000530,KIAC18_000531,KIAC18_000532		Betaine	509872 KIAC18_000527 P	515591 KIAC18_000532 P
TU-0462	509988	515591	+	S	P	Polycistronic	5604	6	KIAC18_000527,KIAC18_000528,KIAC18_000529,KIAC18_000530,KIAC18_000531,KIAC18_000532		Betaine	509988 KIAC18_000527 S	515591 KIAC18_000532 P
TU-0463	509988	517235	+	S	P	Polycistronic	7248	8	KIAC18_000527,KIAC18_000528,KIAC18_000529,KIAC18_000530,KIAC18_000531,KIAC18_000532,KIAC18_000533,KIAC18_000534		Betaine	509988 KIAC18_000527 S	517235 KIAC18_000534 P
TU-0464	509988	518758	+	S	P	Polycistronic	8771	10	KIAC18_000527,KIAC18_000528,KIAC18_000529,KIAC18_000530,KIAC18_000531,KIAC18_000532,KIAC18_000533,KIAC18_000534,KIAC18_000535,KIAC18_000536		Betaine	509988 KIAC18_000527 S	518758 KIAC18_000536 P
TU-0465	512420	515591	+	P	P	Monocistronic	3172	1	KIAC18_000532		Betaine	512420 KIAC18_000531 P	515591 KIAC18_000532 P
TU-0466	512420	517235	+	P	P	Polycistronic	4816	3	KIAC18_000532,KIAC18_000533,KIAC18_000534		Betaine	512420 KIAC18_000531 P	517235 KIAC18_000534 P
TU-0467	512420	518758	+	P	P	Polycistronic	6339	5	KIAC18_000532,KIAC18_000533,KIAC18_000534,KIAC18_000535,KIAC18_000536		Betaine	512420 KIAC18_000531 P	518758 KIAC18_000536 P
TU-0468	518369	518758	+	P	P	Monocistronic	390	1	KIAC18_000536	CO2	Betaine	518369 KIAC18_000536 P	518758 KIAC18_000536 P
TU-0469	518803	521029	+	P	P	Monocistronic	2227	1	KIAC18_000537	CO2	Betaine	518803 KIAC18_000537 P	521029 KIAC18_000537 P
TU-0470	521069	521902	+	P	P	Monocistronic	834	1	KIAC18_000538	CO2	Betaine	521069 KIAC18_000538 P	521902 KIAC18_000538 P
TU-0471	526324	527733	+	P	P	Polycistronic	1410	3	KIAC18_000543,KIAC18_000544,KIAC18_000545	CO2	Betaine	526324 KIAC18_000543 P	527733 KIAC18_000545 P
TU-0472	526324	532445	+	P	P	Polycistronic	6122	7	KIAC18_000543,KIAC18_000544,KIAC18_000545,KIAC18_000546,KIAC18_000547,KIAC18_000548,KIAC18_000549	CO2	Betaine	526324 KIAC18_000543 P	532445 KIAC18_000549 P
TU-0473	526324	530456	+	P	P	Polycistronic	4133	5	KIAC18_000543,KIAC18_000544,KIAC18_000545,KIAC18_000546,KIAC18_000547		Betaine	526324 KIAC18_000543 P	530456 KIAC18_000547 P
TU-0474	526504	527733	+	P	P	Polycistronic	1230	2	KIAC18_000544,KIAC18_000545		Betaine	526504 KIAC18_000544 P	527733 KIAC18_000545 P
TU-0475	526504	530456	+	P	P	Polycistronic	3953	4	KIAC18_000544,KIAC18_000545,KIAC18_000546,KIAC18_000547		Betaine	526504 KIAC18_000544 P	530456 KIAC18_000547 P
TU-0476	526504	532445	+	P	P	Polycistronic	5942	6	KIAC18_000544,KIAC18_000545,KIAC18_000546,KIAC18_000547,KIAC18_000548,KIAC18_000549		Betaine	526504 KIAC18_000544 P	532445 KIAC18_000549 P
TU-0477	526978	527733	+	P	P	Monocistronic	756	1	KIAC18_000545	CO2	Betaine	526978 KIAC18_000545 P	527733 KIAC18_000545 P
TU-0478	526978	532445	+	P	P	Polycistronic	5468	5	KIAC18_000545,KIAC18_000546,KIAC18_000547,KIAC18_000548,KIAC18_000549	CO2	Betaine	526978 KIAC18_000545 P	532445 KIAC18_000549 P
TU-0479	526978	534354	+	P	P	Polycistronic	7377	6	KIAC18_000545,KIAC18_000546,KIAC18_000547,KIAC18_000548,KIAC18_000549,KIAC18_000550	CO2		526978 KIAC18_000545 P	534354 KIAC18_000550 P
TU-0480	526978	530456	+	P	P	Polycistronic	3479	3	KIAC18_000545,KIAC18_000546,KIAC18_000547		Betaine	526978 KIAC18_000545 P	530456 KIAC18_000547 P
TU-0481	527915	528207	+	N	N	Intergenic	293	0	.	CO2		527915 N N	528207 N N
TU-0482	527925	528207	+	N	N	Intergenic	283	0	.		Betaine	527925 N N	528207 N N
TU-0483	527925	528374	+	N	N	Intergenic	450	0	.		Betaine	527925 N N	528374 N N
TU-0484	529195	530456	+	P	P	Monocistronic	1262	1	KIAC18_000547		Betaine	529195 KIAC18_000547 P	530456 KIAC18_000547 P
TU-0485	529195	532445	+	P	P	Polycistronic	3251	3	KIAC18_000547,KIAC18_000548,KIAC18_000549		Betaine	529195 KIAC18_000547 P	532445 KIAC18_000549 P
TU-0486	532477	534354	+	S	P	Monocistronic	1878	1	KIAC18_000550		Betaine	532477 KIAC18_000550 S	534354 KIAC18_000550 P
TU-0487	532532	534354	+	P	P	Monocistronic	1823	1	KIAC18_000550	CO2	Betaine	532532 KIAC18_000550 P	534354 KIAC18_000550 P
TU-0488	534409	535490	+	P	P	Polycistronic	1082	2	KIAC18_000551,KIAC18_000552	CO2	Betaine	534409 KIAC18_000551 P	535490 KIAC18_000552 P
TU-0489	534992	535490	+	P	P	Monocistronic	499	1	KIAC18_000552		Betaine	534992 KIAC18_000552 P	535490 KIAC18_000552 P
TU-0490	535551	541546	+	P	P	Polycistronic	5996	4	KIAC18_000553,KIAC18_000554,KIAC18_000555,KIAC18_000556	CO2	Betaine	535551 KIAC18_000553 P	541546 KIAC18_000556 P
TU-0491	537805	541546	+	P	P	Polycistronic	3742	2	KIAC18_000555,KIAC18_000556	CO2	Betaine	537805 KIAC18_000554 P	541546 KIAC18_000556 P
TU-0492	542140	544002	+	P	I	Polycistronic	1863	2	KIAC18_000558,KIAC18_000559	CO2		542140 KIAC18_000558 P	544002 KIAC18_000559 I
TU-0493	542140	544733	+	P	P	Polycistronic	2594	2	KIAC18_000558,KIAC18_000559	CO2		542140 KIAC18_000558 P	544733 KIAC18_000559 P
TU-0494	542140	547945	+	P	P	Polycistronic	5806	4	KIAC18_000558,KIAC18_000559,KIAC18_000560,KIAC18_000561	CO2		542140 KIAC18_000558 P	547945 KIAC18_000561 P
TU-0495	544988	547945	+	P	P	Polycistronic	2958	2	KIAC18_000560,KIAC18_000561	CO2	Betaine	544988 KIAC18_000560 P	547945 KIAC18_000561 P
TU-0496	547912	549331	+	P	P	Monocistronic	1420	1	KIAC18_000562	CO2	Betaine	547912 KIAC18_000562 P	549331 KIAC18_000562 P
TU-0497	547912	549796	+	P	P	Polycistronic	1885	2	KIAC18_000562,KIAC18_000563	CO2		547912 KIAC18_000562 P	549796 KIAC18_000563 P
TU-0498	549640	551381	+	P	P	Monocistronic	1742	1	KIAC18_000564		Betaine	549640 KIAC18_000564 P	551381 KIAC18_000564 P
TU-0499	552165	552519	+	P	P	Monocistronic	355	1	KIAC18_000566	CO2		552165 KIAC18_000566 P	552519 KIAC18_000566 P
TU-0500	552552	557080	+	P	P	Polycistronic	4529	6	KIAC18_000567,KIAC18_000568,KIAC18_000569,KIAC18_000570,KIAC18_000571,KIAC18_000572	CO2		552552 KIAC18_000567 P	557080 KIAC18_000572 P
TU-0501	552581	554233	+	P	P	Monocistronic	1653	1	KIAC18_000567		Betaine	552581 KIAC18_000567 P	554233 KIAC18_000567 P
TU-0502	552581	554960	+	P	P	Polycistronic	2380	2	KIAC18_000567,KIAC18_000568		Betaine	552581 KIAC18_000567 P	554960 KIAC18_000568 P
TU-0503	552581	556404	+	P	P	Polycistronic	3824	4	KIAC18_000567,KIAC18_000568,KIAC18_000569,KIAC18_000570		Betaine	552581 KIAC18_000567 P	556404 KIAC18_000570 P
TU-0504	554966	557080	+	P	P	Polycistronic	2115	4	KIAC18_000569,KIAC18_000570,KIAC18_000571,KIAC18_000572	CO2		554966 KIAC18_000569 P	557080 KIAC18_000572 P
TU-0505	563304	565143	+	I	P	Polycistronic	1840	3	KIAC18_000577,KIAC18_000578,KIAC18_000576	CO2	Betaine	563304 KIAC18_000576 I	565143 KIAC18_000578 P
TU-0506	564803	565143	+	P	P	Monocistronic	341	1	KIAC18_000578	CO2	Betaine	564803 KIAC18_000578 P	565143 KIAC18_000578 P
TU-0507	565274	566149	+	P	P	Monocistronic	876	1	KIAC18_000579	CO2	Betaine	565274 KIAC18_000579 P	566149 KIAC18_000579 P
TU-0508	565274	567521	+	P	P	Polycistronic	2248	2	KIAC18_000579,KIAC18_000580	CO2		565274 KIAC18_000579 P	567521 KIAC18_000580 P
TU-0509	565274	567914	+	P	I	Polycistronic	2641	3	KIAC18_000579,KIAC18_000580,KIAC18_000581	CO2	Betaine	565274 KIAC18_000579 P	567914 KIAC18_000581 I
TU-0510	565274	568012	+	P	P	Polycistronic	2739	3	KIAC18_000579,KIAC18_000580,KIAC18_000581	CO2	Betaine	565274 KIAC18_000579 P	568012 KIAC18_000581 P
TU-0511	567977	568156	-	N	N	Intergenic	180	0	.	CO2	Betaine	568156 N N	567977 N N
TU-0512	567977	568103	-	N	N	Intergenic	127	0	.	CO2		568103 N N	567977 N N
TU-0513	568239	570699	+	P	P	Polycistronic	2461	2	KIAC18_000583,KIAC18_000584	CO2		568239 KIAC18_000582 P	570699 KIAC18_000584 P
TU-0514	570003	570699	+	P	P	Monocistronic	697	1	KIAC18_000584	CO2		570003 KIAC18_000584 P	570699 KIAC18_000584 P
TU-0515	570937	572493	+	P	P	Polycistronic	1557	2	KIAC18_000586,KIAC18_000587	CO2	Betaine	570937 KIAC18_000586 P	572493 KIAC18_000587 P
TU-0516	570937	574827	+	P	P	Polycistronic	3891	4	KIAC18_000586,KIAC18_000587,KIAC18_000588,KIAC18_000589	CO2	Betaine	570937 KIAC18_000586 P	574827 KIAC18_000589 P
TU-0517	570937	576136	+	P	P	Polycistronic	5200	5	KIAC18_000586,KIAC18_000587,KIAC18_000588,KIAC18_000589,KIAC18_000590	CO2	Betaine	570937 KIAC18_000586 P	576136 KIAC18_000590 P
TU-0518	570937	573703	+	P	P	Polycistronic	2767	3	KIAC18_000586,KIAC18_000587,KIAC18_000588		Betaine	570937 KIAC18_000586 P	573703 KIAC18_000588 P
TU-0519	571300	572493	+	P	P	Monocistronic	1194	1	KIAC18_000587	CO2	Betaine	571300 KIAC18_000587 P	572493 KIAC18_000587 P
TU-0520	571300	574827	+	P	P	Polycistronic	3528	3	KIAC18_000587,KIAC18_000588,KIAC18_000589	CO2	Betaine	571300 KIAC18_000587 P	574827 KIAC18_000589 P
TU-0521	571300	576136	+	P	P	Polycistronic	4837	4	KIAC18_000587,KIAC18_000588,KIAC18_000589,KIAC18_000590	CO2	Betaine	571300 KIAC18_000587 P	576136 KIAC18_000590 P
TU-0522	571300	573703	+	P	P	Polycistronic	2404	2	KIAC18_000587,KIAC18_000588		Betaine	571300 KIAC18_000587 P	573703 KIAC18_000588 P
TU-0523	574875	576136	+	P	P	Monocistronic	1262	1	KIAC18_000590	CO2	Betaine	574875 KIAC18_000590 P	576136 KIAC18_000590 P
TU-0524	576190	577792	+	P	P	Polycistronic	1603	3	KIAC18_000591,KIAC18_000592,KIAC18_000593	CO2	Betaine	576190 KIAC18_000591 P	577792 KIAC18_000593 P
TU-0525	578185	578463	+	P	P	Monocistronic	279	1	KIAC18_000594	CO2	Betaine	578185 KIAC18_000594 P	578463 KIAC18_000594 P
TU-0526	578505	583407	+	P	P	Polycistronic	4903	6	KIAC18_000595,KIAC18_000596,KIAC18_000597,KIAC18_000598,KIAC18_000599,KIAC18_000600		Betaine	578505 KIAC18_000595 P	583407 KIAC18_000600 P
TU-0527	583372	584206	-	P	P	Monocistronic	835	1	KIAC18_000601	CO2	Betaine	584206 KIAC18_000601 P	583372 KIAC18_000601 P
TU-0528	588032	588584	+	P	P	Monocistronic	553	1	KIAC18_000607	CO2	Betaine	588032 KIAC18_000607 P	588584 KIAC18_000607 P
TU-0529	588553	588815	-	P	P	Monocistronic	263	1	KIAC18_000608	CO2	Betaine	588815 KIAC18_000608 P	588553 KIAC18_000608 P
TU-0530	589065	590266	+	P	P	Monocistronic	1202	1	KIAC18_000609	CO2	Betaine	589065 KIAC18_000609 P	590266 KIAC18_000609 P
TU-0531	590302	591159	+	P	P	Monocistronic	858	1	KIAC18_000610		Betaine	590302 KIAC18_000610 P	591159 KIAC18_000610 P
TU-0532	591527	594645	+	P	P	Polycistronic	3119	3	KIAC18_000612,KIAC18_000613,KIAC18_000614		Betaine	591527 KIAC18_000612 P	594645 KIAC18_000614 P
TU-0533	593402	594645	+	I	P	Polycistronic	1244	2	KIAC18_000614,KIAC18_000613	CO2		593402 KIAC18_000613 I	594645 KIAC18_000614 P
TU-0534	593409	594645	+	I	P	Polycistronic	1237	2	KIAC18_000614,KIAC18_000613		Betaine	593409 KIAC18_000613 I	594645 KIAC18_000614 P
TU-0535	603026	605019	+	P	P	Monocistronic	1994	1	KIAC18_000623	CO2	Betaine	603026 KIAC18_000623 P	605019 KIAC18_000623 P
TU-0536	605063	608309	+	P	P	Polycistronic	3247	2	KIAC18_000624,KIAC18_000625	CO2	Betaine	605063 KIAC18_000624 P	608309 KIAC18_000625 P
TU-0537	609257	611016	+	P	I	Polycistronic	1760	2	KIAC18_000627,KIAC18_000628		Betaine	609257 KIAC18_000627 P	611016 KIAC18_000628 I
TU-0538	609257	611280	+	P	P	Polycistronic	2024	2	KIAC18_000627,KIAC18_000628		Betaine	609257 KIAC18_000627 P	611280 KIAC18_000628 P
TU-0539	611348	617511	+	P	P	Polycistronic	6164	5	KIAC18_000629,KIAC18_000630,KIAC18_000631,KIAC18_000632,KIAC18_000633	CO2		611348 KIAC18_000629 P	617511 KIAC18_000633 P
TU-0540	611348	620331	+	P	P	Polycistronic	8984	8	KIAC18_000629,KIAC18_000630,KIAC18_000631,KIAC18_000632,KIAC18_000633,KIAC18_000634,KIAC18_000635,KIAC18_000636	CO2		611348 KIAC18_000629 P	620331 KIAC18_000636 P
TU-0541	615940	617511	+	P	P	Monocistronic	1572	1	KIAC18_000633	CO2	Betaine	615940 KIAC18_000633 P	617511 KIAC18_000633 P
TU-0542	615940	620331	+	P	P	Polycistronic	4392	4	KIAC18_000633,KIAC18_000634,KIAC18_000635,KIAC18_000636	CO2		615940 KIAC18_000633 P	620331 KIAC18_000636 P
TU-0543	617562	620331	+	P	P	Polycistronic	2770	3	KIAC18_000634,KIAC18_000635,KIAC18_000636	CO2	Betaine	617562 KIAC18_000634 P	620331 KIAC18_000636 P
TU-0544	617562	620271	+	P	I	Polycistronic	2710	3	KIAC18_000634,KIAC18_000635,KIAC18_000636		Betaine	617562 KIAC18_000634 P	620271 KIAC18_000636 I
TU-0545	620424	622153	+	P	P	Polycistronic	1730	2	KIAC18_000637,KIAC18_000638		Betaine	620424 KIAC18_000637 P	622153 KIAC18_000638 P
TU-0546	624243	624426	-	P	I	Monocistronic	184	1	KIAC18_000640		Betaine	624426 KIAC18_000640 P	624243 KIAC18_000640 I
TU-0547	625648	625914	+	P	P	Monocistronic	267	1	KIAC18_000643	CO2	Betaine	625648 KIAC18_000643 P	625914 KIAC18_000643 P
TU-0548	628268	629295	+	P	P	Monocistronic	1028	1	KIAC18_000647		Betaine	628268 KIAC18_000647 P	629295 KIAC18_000647 P
TU-0549	636505	636854	-	P	P	Monocistronic	350	1	KIAC18_000655	CO2	Betaine	636854 KIAC18_000655 P	636505 KIAC18_000655 P
TU-0550	638003	638277	+	P	I	Monocistronic	275	1	KIAC18_000657	CO2		638003 KIAC18_000657 P	638277 KIAC18_000657 I
TU-0551	639722	641726	+	P	P	Monocistronic	2005	1	KIAC18_000659	CO2	Betaine	639722 KIAC18_000659 P	641726 KIAC18_000659 P
TU-0552	642773	650084	+	P	P	Polycistronic	7312	6	KIAC18_000661,KIAC18_000662,KIAC18_000663,KIAC18_000664,KIAC18_000665,KIAC18_000666	CO2	Betaine	642773 KIAC18_000661 P	650084 KIAC18_000666 P
TU-0553	642773	653369	+	P	P	Polycistronic	10597	11	KIAC18_000661,KIAC18_000662,KIAC18_000663,KIAC18_000664,KIAC18_000665,KIAC18_000666,KIAC18_000667,KIAC18_000668,KIAC18_000669,KIAC18_000670,KIAC18_000671	CO2		642773 KIAC18_000661 P	653369 KIAC18_000671 P
TU-0554	642773	648183	+	P	P	Polycistronic	5411	4	KIAC18_000661,KIAC18_000662,KIAC18_000663,KIAC18_000664		Betaine	642773 KIAC18_000661 P	648183 KIAC18_000664 P
TU-0555	642773	650531	+	P	I	Polycistronic	7759	7	KIAC18_000661,KIAC18_000662,KIAC18_000663,KIAC18_000664,KIAC18_000665,KIAC18_000666,KIAC18_000667		Betaine	642773 KIAC18_000661 P	650531 KIAC18_000667 I
TU-0556	645896	650084	+	P	P	Polycistronic	4189	3	KIAC18_000664,KIAC18_000665,KIAC18_000666	CO2	Betaine	645896 KIAC18_000664 P	650084 KIAC18_000666 P
TU-0557	645896	653369	+	P	P	Polycistronic	7474	8	KIAC18_000664,KIAC18_000665,KIAC18_000666,KIAC18_000667,KIAC18_000668,KIAC18_000669,KIAC18_000670,KIAC18_000671	CO2		645896 KIAC18_000664 P	653369 KIAC18_000671 P
TU-0558	645898	648183	+	P	P	Monocistronic	2286	1	KIAC18_000664		Betaine	645898 KIAC18_000664 P	648183 KIAC18_000664 P
TU-0559	645898	650531	+	P	I	Polycistronic	4634	4	KIAC18_000664,KIAC18_000665,KIAC18_000666,KIAC18_000667		Betaine	645898 KIAC18_000664 P	650531 KIAC18_000667 I
TU-0560	647844	650084	+	S	P	Polycistronic	2241	2	KIAC18_000665,KIAC18_000666	CO2	Betaine	647844 KIAC18_000665 S	650084 KIAC18_000666 P
TU-0561	647844	653369	+	S	P	Polycistronic	5526	7	KIAC18_000665,KIAC18_000666,KIAC18_000667,KIAC18_000668,KIAC18_000669,KIAC18_000670,KIAC18_000671	CO2		647844 KIAC18_000665 S	653369 KIAC18_000671 P
TU-0562	647845	650531	+	P	I	Polycistronic	2687	3	KIAC18_000665,KIAC18_000666,KIAC18_000667		Betaine	647845 KIAC18_000665 P	650531 KIAC18_000667 I
TU-0563	647933	650084	+	P	P	Polycistronic	2152	2	KIAC18_000665,KIAC18_000666	CO2		647933 KIAC18_000665 P	650084 KIAC18_000666 P
TU-0564	647933	653369	+	P	P	Polycistronic	5437	7	KIAC18_000665,KIAC18_000666,KIAC18_000667,KIAC18_000668,KIAC18_000669,KIAC18_000670,KIAC18_000671	CO2		647933 KIAC18_000665 P	653369 KIAC18_000671 P
TU-0565	652192	653369	+	P	P	Polycistronic	1178	3	KIAC18_000669,KIAC18_000670,KIAC18_000671	CO2		652192 KIAC18_000669 P	653369 KIAC18_000671 P
TU-0566	652216	653369	+	S	P	Polycistronic	1154	3	KIAC18_000669,KIAC18_000670,KIAC18_000671	CO2	Betaine	652216 KIAC18_000669 S	653369 KIAC18_000671 P
TU-0567	652622	653369	+	P	P	Polycistronic	748	2	KIAC18_000670,KIAC18_000671	CO2	Betaine	652622 KIAC18_000670 P	653369 KIAC18_000671 P
TU-0568	653479	653722	-	N	N	Intergenic	244	0	.	CO2	Betaine	653722 N N	653479 N N
TU-0569	653854	656802	+	P	P	Polycistronic	2949	3	KIAC18_000672,KIAC18_000673,KIAC18_000674	CO2	Betaine	653854 KIAC18_000672 P	656802 KIAC18_000674 P
TU-0570	653858	658667	+	P	P	Polycistronic	4810	4	KIAC18_000672,KIAC18_000673,KIAC18_000674,KIAC18_000675		Betaine	653858 KIAC18_000672 P	658667 KIAC18_000675 P
TU-0571	653858	660164	+	P	P	Polycistronic	6307	6	KIAC18_000672,KIAC18_000673,KIAC18_000674,KIAC18_000675,KIAC18_000676,KIAC18_000677		Betaine	653858 KIAC18_000672 P	660164 KIAC18_000677 P
TU-0572	653858	665344	+	P	P	Polycistronic	11487	12	KIAC18_000672,KIAC18_000673,KIAC18_000674,KIAC18_000675,KIAC18_000676,KIAC18_000677,KIAC18_000678,KIAC18_000679,KIAC18_000680,KIAC18_000681,KIAC18_000682,KIAC18_000683		Betaine	653858 KIAC18_000672 P	665344 KIAC18_000683 P
TU-0573	656120	656802	+	P	P	Monocistronic	683	1	KIAC18_000674	CO2		656120 KIAC18_000674 P	656802 KIAC18_000674 P
TU-0574	656827	658667	+	P	P	Monocistronic	1841	1	KIAC18_000675		Betaine	656827 KIAC18_000675 P	658667 KIAC18_000675 P
TU-0575	656827	660164	+	P	P	Polycistronic	3338	3	KIAC18_000675,KIAC18_000676,KIAC18_000677		Betaine	656827 KIAC18_000675 P	660164 KIAC18_000677 P
TU-0576	656827	665344	+	P	P	Polycistronic	8518	9	KIAC18_000675,KIAC18_000676,KIAC18_000677,KIAC18_000678,KIAC18_000679,KIAC18_000680,KIAC18_000681,KIAC18_000682,KIAC18_000683		Betaine	656827 KIAC18_000675 P	665344 KIAC18_000683 P
TU-0577	658499	660164	+	P	P	Polycistronic	1666	2	KIAC18_000676,KIAC18_000677		Betaine	658499 KIAC18_000676 P	660164 KIAC18_000677 P
TU-0578	658499	665344	+	P	P	Polycistronic	6846	8	KIAC18_000676,KIAC18_000677,KIAC18_000678,KIAC18_000679,KIAC18_000680,KIAC18_000681,KIAC18_000682,KIAC18_000683		Betaine	658499 KIAC18_000676 P	665344 KIAC18_000683 P
TU-0579	659740	665344	+	P	P	Polycistronic	5605	6	KIAC18_000678,KIAC18_000679,KIAC18_000680,KIAC18_000681,KIAC18_000682,KIAC18_000683		Betaine	659740 KIAC18_000678 P	665344 KIAC18_000683 P
TU-0580	663163	664100	+	P	P	Polycistronic	938	2	KIAC18_000680,KIAC18_000681	CO2		663163 KIAC18_000680 P	664100 KIAC18_000681 P
TU-0581	663163	665344	+	P	P	Polycistronic	2182	4	KIAC18_000680,KIAC18_000681,KIAC18_000682,KIAC18_000683	CO2		663163 KIAC18_000680 P	665344 KIAC18_000683 P
TU-0582	663163	666620	+	P	I	Polycistronic	3458	6	KIAC18_000680,KIAC18_000681,KIAC18_000682,KIAC18_000683,KIAC18_000684,KIAC18_000685	CO2		663163 KIAC18_000680 P	666620 KIAC18_000685 I
TU-0583	663163	667671	+	P	I	Polycistronic	4509	7	KIAC18_000680,KIAC18_000681,KIAC18_000682,KIAC18_000683,KIAC18_000684,KIAC18_000685,KIAC18_000686	CO2		663163 KIAC18_000680 P	667671 KIAC18_000686 I
TU-0584	663163	668922	+	P	P	Polycistronic	5760	8	KIAC18_000680,KIAC18_000681,KIAC18_000682,KIAC18_000683,KIAC18_000684,KIAC18_000685,KIAC18_000686,KIAC18_000687	CO2		663163 KIAC18_000680 P	668922 KIAC18_000687 P
TU-0585	665409	666620	+	P	I	Polycistronic	1212	2	KIAC18_000684,KIAC18_000685	CO2	Betaine	665409 KIAC18_000684 P	666620 KIAC18_000685 I
TU-0586	665409	667671	+	P	I	Polycistronic	2263	3	KIAC18_000684,KIAC18_000685,KIAC18_000686	CO2	Betaine	665409 KIAC18_000684 P	667671 KIAC18_000686 I
TU-0587	665409	668922	+	P	P	Polycistronic	3514	4	KIAC18_000684,KIAC18_000685,KIAC18_000686,KIAC18_000687	CO2	Betaine	665409 KIAC18_000684 P	668922 KIAC18_000687 P
TU-0588	666240	666620	+	I	I	Polycistronic	381	2	KIAC18_000685,KIAC18_000685		Betaine	666240 KIAC18_000685 I	666620 KIAC18_000685 I
TU-0589	666240	667671	+	I	I	Polycistronic	1432	2	KIAC18_000685,KIAC18_000686		Betaine	666240 KIAC18_000685 I	667671 KIAC18_000686 I
TU-0590	666240	668922	+	I	P	Polycistronic	2683	3	KIAC18_000686,KIAC18_000687,KIAC18_000685		Betaine	666240 KIAC18_000685 I	668922 KIAC18_000687 P
TU-0591	667317	667671	+	P	I	Monocistronic	355	1	KIAC18_000686	CO2	Betaine	667317 KIAC18_000686 P	667671 KIAC18_000686 I
TU-0592	667317	668922	+	P	P	Polycistronic	1606	2	KIAC18_000686,KIAC18_000687	CO2	Betaine	667317 KIAC18_000686 P	668922 KIAC18_000687 P
TU-0593	668372	668922	+	P	P	Monocistronic	551	1	KIAC18_000687	CO2	Betaine	668372 KIAC18_000687 P	668922 KIAC18_000687 P
TU-0594	670839	673785	+	I	P	Polycistronic	2947	3	KIAC18_000690,KIAC18_000691,KIAC18_000689	CO2		670839 KIAC18_000689 I	673785 KIAC18_000691 P
TU-0595	673740	674297	-	P	P	Monocistronic	558	1	KIAC18_000692	CO2	Betaine	674297 KIAC18_000692 P	673740 KIAC18_000692 P
TU-0596	675605	676897	+	P	I	Monocistronic	1293	1	KIAC18_000694	CO2		675605 KIAC18_000694 P	676897 KIAC18_000694 I
TU-0597	675605	679062	+	P	P	Polycistronic	3458	3	KIAC18_000694,KIAC18_000695,KIAC18_000696	CO2	Betaine	675605 KIAC18_000694 P	679062 KIAC18_000696 P
TU-0598	675605	679494	+	P	P	Polycistronic	3890	6	KIAC18_000694,KIAC18_000695,KIAC18_000696,KIAC18_000697,KIAC18_000698,KIAC18_000699	CO2	Betaine	675605 KIAC18_000694 P	679494 KIAC18_000699 P
TU-0599	675605	676034	+	P	I	Monocistronic	430	1	KIAC18_000694		Betaine	675605 KIAC18_000694 P	676034 KIAC18_000694 I
TU-0600	681511	681867	+	P	P	Monocistronic	357	1	KIAC18_000702	CO2	Betaine	681511 KIAC18_000702 P	681867 KIAC18_000702 P
TU-0601	681962	682587	-	P	P	Monocistronic	626	1	KIAC18_000703	CO2		682587 KIAC18_000703 P	681962 KIAC18_000703 P
TU-0602	683434	685532	+	P	P	Monocistronic	2099	1	KIAC18_000705	CO2	Betaine	683434 KIAC18_000705 P	685532 KIAC18_000705 P
TU-0603	683541	685532	+	S	P	Monocistronic	1992	1	KIAC18_000705		Betaine	683541 KIAC18_000705 S	685532 KIAC18_000705 P
TU-0604	685734	686332	+	P	P	Monocistronic	599	1	KIAC18_000706	CO2	Betaine	685734 KIAC18_000706 P	686332 KIAC18_000706 P
TU-0605	686427	687174	+	P	P	Monocistronic	748	1	KIAC18_000707	CO2	Betaine	686427 KIAC18_000707 P	687174 KIAC18_000707 P
TU-0606	686427	688156	+	P	P	Polycistronic	1730	2	KIAC18_000707,KIAC18_000708	CO2		686427 KIAC18_000707 P	688156 KIAC18_000708 P
TU-0607	688871	690505	+	P	P	Polycistronic	1635	2	KIAC18_000711,KIAC18_000712		Betaine	688871 KIAC18_000711 P	690505 KIAC18_000712 P
TU-0608	689737	690505	+	P	P	Monocistronic	769	1	KIAC18_000712	CO2	Betaine	689737 KIAC18_000712 P	690505 KIAC18_000712 P
TU-0609	690562	691057	+	P	P	Monocistronic	496	1	KIAC18_000713	CO2	Betaine	690562 KIAC18_000713 P	691057 KIAC18_000713 P
TU-0610	691115	692468	+	P	P	Polycistronic	1354	2	KIAC18_000714,KIAC18_000715	CO2		691115 KIAC18_000714 P	692468 KIAC18_000715 P
TU-0611	691115	692420	+	P	P	Polycistronic	1306	2	KIAC18_000714,KIAC18_000715		Betaine	691115 KIAC18_000714 P	692420 KIAC18_000715 P
TU-0612	695233	701820	+	P	P	Polycistronic	6588	7	KIAC18_000721,KIAC18_000722,KIAC18_000723,KIAC18_000724,KIAC18_000725,KIAC18_000726,KIAC18_000727	CO2	Betaine	695233 KIAC18_000721 P	701820 KIAC18_000727 P
TU-0613	697253	701820	+	P	P	Polycistronic	4568	5	KIAC18_000723,KIAC18_000724,KIAC18_000725,KIAC18_000726,KIAC18_000727	CO2	Betaine	697253 KIAC18_000723 P	701820 KIAC18_000727 P
TU-0614	698207	701820	+	P	P	Polycistronic	3614	4	KIAC18_000724,KIAC18_000725,KIAC18_000726,KIAC18_000727	CO2	Betaine	698207 KIAC18_000724 P	701820 KIAC18_000727 P
TU-0615	698207	698463	+	P	C	Cis-regulatory	257	0	.	CO2		698207 KIAC18_000724 P	698463 KIAC18_000724 Pre
TU-0616	700467	701820	+	P	P	Polycistronic	1354	3	KIAC18_000725,KIAC18_000726,KIAC18_000727	CO2	Betaine	700467 KIAC18_000725 P	701820 KIAC18_000727 P
TU-0617	700467	700598	+	P	C	Cis-regulatory	132	0	.		Betaine	700467 KIAC18_000725 P	700598 KIAC18_000725 Pre
TU-0618	702220	703182	+	P	P	Monocistronic	963	1	KIAC18_000728	CO2	Betaine	702220 KIAC18_000728 P	703182 KIAC18_000728 P
TU-0619	706166	706478	+	N	N	Intergenic	313	0	.	CO2	Betaine	706166 N N	706478 N N
TU-0620	706166	706556	+	N	N	Intergenic	391	0	.	CO2	Betaine	706166 N N	706556 N N
TU-0621	706605	710127	+	P	P	Monocistronic	3523	1	KIAC18_000733	CO2		706605 KIAC18_000732 P	710127 KIAC18_000733 P
TU-0622	710173	711227	+	P	P	Polycistronic	1055	2	KIAC18_000734,KIAC18_000735	CO2		710173 KIAC18_000734 P	711227 KIAC18_000735 P
TU-0623	710508	711227	+	P	P	Monocistronic	720	1	KIAC18_000735	CO2		710508 KIAC18_000735 P	711227 KIAC18_000735 P
TU-0624	716133	717724	+	I	P	Polycistronic	1592	2	KIAC18_000739,KIAC18_000738	CO2	Betaine	716133 KIAC18_000738 I	717724 KIAC18_000739 P
TU-0625	717695	718780	-	P	P	Polycistronic	1086	2	KIAC18_000740,KIAC18_000741		Betaine	718780 KIAC18_000741 P	717695 KIAC18_000740 P
TU-0626	717746	722153	-	P	P	Polycistronic	4408	3	KIAC18_000740,KIAC18_000741,KIAC18_000743	CO2		722153 KIAC18_000743 P	717746 KIAC18_000740 P
TU-0627	717746	718780	-	P	P	Polycistronic	1035	2	KIAC18_000740,KIAC18_000741	CO2		718780 KIAC18_000741 P	717746 KIAC18_000740 P
TU-0628	717746	718056	-	I	P	Monocistronic	311	1	KIAC18_000740	CO2		718056 KIAC18_000740 I	717746 KIAC18_000740 P
TU-0629	717923	722153	-	P	I	Polycistronic	4231	3	KIAC18_000741,KIAC18_000743,KIAC18_000740	CO2		722153 KIAC18_000743 P	717923 KIAC18_000740 I
TU-0630	717923	718780	-	P	I	Polycistronic	858	2	KIAC18_000741,KIAC18_000740	CO2	Betaine	718780 KIAC18_000741 P	717923 KIAC18_000740 I
TU-0631	717923	718056	-	I	I	Polycistronic	134	2	KIAC18_000740,KIAC18_000740	CO2		718056 KIAC18_000740 I	717923 KIAC18_000740 I
TU-0632	718857	719554	+	P	P	Monocistronic	698	1	KIAC18_000742		Betaine	718857 KIAC18_000742 P	719554 KIAC18_000742 P
TU-0633	719349	719872	+	N	N	Intergenic	524	0	.		Betaine	719349 N N	719872 N N
TU-0634	719835	722153	-	P	P	Monocistronic	2319	1	KIAC18_000743	CO2	Betaine	722153 KIAC18_000743 P	719835 KIAC18_000743 P
TU-0635	722242	722579	+	N	N	Intergenic	338	0	.		Betaine	722242 N N	722579 N N
TU-0636	723902	724251	-	P	I	Monocistronic	350	1	KIAC18_000745	CO2	Betaine	724251 KIAC18_000745 P	723902 KIAC18_000745 I
TU-0637	725153	725429	+	N	N	Intergenic	277	0	.	CO2	Betaine	725153 N N	725429 N N
TU-0638	731413	732206	+	P	P	Monocistronic	794	1	KIAC18_000753	CO2	Betaine	731413 KIAC18_000753 P	732206 KIAC18_000753 P
TU-0639	732327	732992	+	P	P	Monocistronic	666	1	KIAC18_000754	CO2	Betaine	732327 KIAC18_000754 P	732992 KIAC18_000754 P
TU-0640	737298	737896	+	P	I	Monocistronic	599	1	KIAC18_000761	CO2		737298 KIAC18_000761 P	737896 KIAC18_000761 I
TU-0641	737298	739926	+	P	P	Polycistronic	2629	3	KIAC18_000761,KIAC18_000762,KIAC18_000763	CO2		737298 KIAC18_000761 P	739926 KIAC18_000763 P
TU-0642	737298	743543	+	P	P	Polycistronic	6246	7	KIAC18_000761,KIAC18_000762,KIAC18_000763,KIAC18_000764,KIAC18_000765,KIAC18_000766,KIAC18_000767	CO2		737298 KIAC18_000761 P	743543 KIAC18_000767 P
TU-0643	739559	739926	+	P	P	Monocistronic	368	1	KIAC18_000763	CO2	Betaine	739559 KIAC18_000763 P	739926 KIAC18_000763 P
TU-0644	739559	743543	+	P	P	Polycistronic	3985	5	KIAC18_000763,KIAC18_000764,KIAC18_000765,KIAC18_000766,KIAC18_000767	CO2	Betaine	739559 KIAC18_000763 P	743543 KIAC18_000767 P
TU-0645	739559	743947	+	P	I	Polycistronic	4389	6	KIAC18_000763,KIAC18_000764,KIAC18_000765,KIAC18_000766,KIAC18_000767,KIAC18_000768		Betaine	739559 KIAC18_000763 P	743947 KIAC18_000768 I
TU-0646	739559	745266	+	P	P	Polycistronic	5708	7	KIAC18_000763,KIAC18_000764,KIAC18_000765,KIAC18_000766,KIAC18_000767,KIAC18_000768,KIAC18_000769		Betaine	739559 KIAC18_000763 P	745266 KIAC18_000769 P
TU-0647	740541	743543	+	P	P	Polycistronic	3003	3	KIAC18_000765,KIAC18_000766,KIAC18_000767	CO2	Betaine	740541 KIAC18_000765 P	743543 KIAC18_000767 P
TU-0648	740541	743947	+	P	I	Polycistronic	3407	4	KIAC18_000765,KIAC18_000766,KIAC18_000767,KIAC18_000768		Betaine	740541 KIAC18_000765 P	743947 KIAC18_000768 I
TU-0649	740541	745266	+	P	P	Polycistronic	4726	5	KIAC18_000765,KIAC18_000766,KIAC18_000767,KIAC18_000768,KIAC18_000769		Betaine	740541 KIAC18_000765 P	745266 KIAC18_000769 P
TU-0650	743577	743947	+	P	I	Monocistronic	371	1	KIAC18_000768		Betaine	743577 KIAC18_000768 P	743947 KIAC18_000768 I
TU-0651	743577	745266	+	P	P	Polycistronic	1690	2	KIAC18_000768,KIAC18_000769		Betaine	743577 KIAC18_000768 P	745266 KIAC18_000769 P
TU-0652	744628	745266	+	P	P	Monocistronic	639	1	KIAC18_000769		Betaine	744628 KIAC18_000769 P	745266 KIAC18_000769 P
TU-0653	745331	746060	+	P	I	Polycistronic	730	2	KIAC18_000770,KIAC18_000771	CO2		745331 KIAC18_000770 P	746060 KIAC18_000771 I
TU-0654	745331	752371	+	P	P	Polycistronic	7041	7	KIAC18_000770,KIAC18_000771,KIAC18_000772,KIAC18_000773,KIAC18_000774,KIAC18_000775,KIAC18_000776	CO2		745331 KIAC18_000770 P	752371 KIAC18_000776 P
TU-0655	745331	757242	+	P	P	Polycistronic	11912	11	KIAC18_000770,KIAC18_000771,KIAC18_000772,KIAC18_000773,KIAC18_000774,KIAC18_000775,KIAC18_000776,KIAC18_000777,KIAC18_000778,KIAC18_000779,KIAC18_000780	CO2		745331 KIAC18_000770 P	757242 KIAC18_000780 P
TU-0656	757043	757242	+	P	P	Monocistronic	200	1	KIAC18_000780	CO2	Betaine	757043 KIAC18_000780 P	757242 KIAC18_000780 P
TU-0657	757045	757242	-	N	N	Intergenic	198	0	.	CO2	Betaine	757242 N N	757045 N N
TU-0658	757045	757306	-	N	N	Intergenic	262	0	.		Betaine	757306 N N	757045 N N
TU-0659	757365	759811	+	P	P	Polycistronic	2447	2	KIAC18_000781,KIAC18_000782	CO2		757365 KIAC18_000781 P	759811 KIAC18_000782 P
TU-0660	759777	760561	-	P	P	Monocistronic	785	1	KIAC18_000783	CO2		760561 KIAC18_000783 P	759777 KIAC18_000783 P
TU-0661	760788	762971	+	P	P	Polycistronic	2184	3	KIAC18_000784,KIAC18_000785,KIAC18_000786	CO2	Betaine	760788 KIAC18_000784 P	762971 KIAC18_000786 P
TU-0662	760788	765022	+	P	P	Polycistronic	4235	7	KIAC18_000784,KIAC18_000785,KIAC18_000786,KIAC18_000787,KIAC18_000788,KIAC18_000789,KIAC18_000790	CO2	Betaine	760788 KIAC18_000784 P	765022 KIAC18_000790 P
TU-0663	760997	762971	+	P	P	Polycistronic	1975	2	KIAC18_000785,KIAC18_000786	CO2	Betaine	760997 KIAC18_000785 P	762971 KIAC18_000786 P
TU-0664	760997	765022	+	P	P	Polycistronic	4026	6	KIAC18_000785,KIAC18_000786,KIAC18_000787,KIAC18_000788,KIAC18_000789,KIAC18_000790	CO2	Betaine	760997 KIAC18_000785 P	765022 KIAC18_000790 P
TU-0665	764037	765022	+	P	P	Polycistronic	986	3	KIAC18_000788,KIAC18_000789,KIAC18_000790	CO2	Betaine	764037 KIAC18_000788 P	765022 KIAC18_000790 P
TU-0666	764630	765022	+	P	P	Monocistronic	393	1	KIAC18_000790	CO2	Betaine	764630 KIAC18_000789 P	765022 KIAC18_000790 P
TU-0667	766140	769351	+	P	P	Polycistronic	3212	2	KIAC18_000792,KIAC18_000793	CO2		766140 KIAC18_000792 P	769351 KIAC18_000793 P
TU-0668	766140	771059	+	P	P	Polycistronic	4920	5	KIAC18_000792,KIAC18_000793,KIAC18_000794,KIAC18_000795,KIAC18_000796	CO2		766140 KIAC18_000792 P	771059 KIAC18_000796 P
TU-0669	768908	769351	+	P	P	Monocistronic	444	1	KIAC18_000793	CO2		768908 KIAC18_000793 P	769351 KIAC18_000793 P
TU-0670	768908	771059	+	P	P	Polycistronic	2152	4	KIAC18_000793,KIAC18_000794,KIAC18_000795,KIAC18_000796	CO2		768908 KIAC18_000793 P	771059 KIAC18_000796 P
TU-0671	768931	769351	+	P	P	Monocistronic	421	1	KIAC18_000793		Betaine	768931 KIAC18_000793 P	769351 KIAC18_000793 P
TU-0672	768931	771059	+	P	P	Polycistronic	2129	4	KIAC18_000793,KIAC18_000794,KIAC18_000795,KIAC18_000796		Betaine	768931 KIAC18_000793 P	771059 KIAC18_000796 P
TU-0673	770206	771059	+	P	P	Monocistronic	854	1	KIAC18_000796	CO2	Betaine	770206 KIAC18_000795 P	771059 KIAC18_000796 P
TU-0674	770664	771059	+	P	P	Monocistronic	396	1	KIAC18_000796	CO2	Betaine	770664 KIAC18_000796 P	771059 KIAC18_000796 P
TU-0675	776006	778235	+	P	P	Polycistronic	2230	3	KIAC18_000802,KIAC18_000803,KIAC18_000804	CO2	Betaine	776006 KIAC18_000802 P	778235 KIAC18_000804 P
TU-0676	779075	785048	+	P	P	Polycistronic	5974	9	KIAC18_000806,KIAC18_000807,KIAC18_000808,KIAC18_000809,KIAC18_000810,KIAC18_000811,KIAC18_000812,KIAC18_000813,KIAC18_000814	CO2	Betaine	779075 KIAC18_000806 P	785048 KIAC18_000814 P
TU-0677	779075	785166	+	P	S	Polycistronic	6092	9	KIAC18_000806,KIAC18_000807,KIAC18_000808,KIAC18_000809,KIAC18_000810,KIAC18_000811,KIAC18_000812,KIAC18_000813,KIAC18_000814	CO2	Betaine	779075 KIAC18_000806 P	785166 KIAC18_000814 S
TU-0678	779075	787360	+	P	P	Polycistronic	8286	13	KIAC18_000806,KIAC18_000807,KIAC18_000808,KIAC18_000809,KIAC18_000810,KIAC18_000811,KIAC18_000812,KIAC18_000813,KIAC18_000814,KIAC18_000815,KIAC18_000816,KIAC18_000817,KIAC18_000818	CO2	Betaine	779075 KIAC18_000806 P	787360 KIAC18_000818 P
TU-0679	779075	780055	+	P	I	Monocistronic	981	1	KIAC18_000806		Betaine	779075 KIAC18_000806 P	780055 KIAC18_000806 I
TU-0680	779075	782825	+	P	I	Polycistronic	3751	6	KIAC18_000806,KIAC18_000807,KIAC18_000808,KIAC18_000809,KIAC18_000810,KIAC18_000811		Betaine	779075 KIAC18_000806 P	782825 KIAC18_000811 I
TU-0681	784389	785048	+	P	P	Monocistronic	660	1	KIAC18_000814	CO2	Betaine	784389 KIAC18_000814 P	785048 KIAC18_000814 P
TU-0682	784389	785166	+	P	S	Monocistronic	778	1	KIAC18_000814	CO2	Betaine	784389 KIAC18_000814 P	785166 KIAC18_000814 S
TU-0683	784389	787360	+	P	P	Polycistronic	2972	5	KIAC18_000814,KIAC18_000815,KIAC18_000816,KIAC18_000817,KIAC18_000818	CO2	Betaine	784389 KIAC18_000814 P	787360 KIAC18_000818 P
TU-0684	784822	787360	+	P	P	Polycistronic	2539	4	KIAC18_000815,KIAC18_000816,KIAC18_000817,KIAC18_000818	CO2	Betaine	784822 KIAC18_000815 P	787360 KIAC18_000818 P
TU-0685	788712	789944	+	P	P	Monocistronic	1233	1	KIAC18_000821		Betaine	788712 KIAC18_000820 P	789944 KIAC18_000821 P
TU-0686	790290	792417	+	P	P	Monocistronic	2128	1	KIAC18_000823	CO2		790290 KIAC18_000823 P	792417 KIAC18_000823 P
TU-0687	790290	794046	+	P	P	Polycistronic	3757	3	KIAC18_000823,KIAC18_000824,KIAC18_000825	CO2		790290 KIAC18_000823 P	794046 KIAC18_000825 P
TU-0688	792137	794046	+	P	P	Polycistronic	1910	2	KIAC18_000824,KIAC18_000825	CO2		792137 KIAC18_000824 P	794046 KIAC18_000825 P
TU-0689	796823	798261	+	P	I	Monocistronic	1439	1	KIAC18_000829		Betaine	796823 KIAC18_000829 P	798261 KIAC18_000829 I
TU-0690	810875	811587	-	P	P	Monocistronic	713	1	KIAC18_000843	CO2	Betaine	811587 KIAC18_000843 P	810875 KIAC18_000843 P
TU-0691	811686	812051	+	P	P	Monocistronic	366	1	KIAC18_000844	CO2		811686 KIAC18_000844 P	812051 KIAC18_000844 P
TU-0692	812422	813149	+	P	P	Polycistronic	728	2	KIAC18_000845,KIAC18_000846	CO2	Betaine	812422 KIAC18_000845 P	813149 KIAC18_000846 P
TU-0693	812422	812703	+	P	P	Monocistronic	282	1	KIAC18_000845		Betaine	812422 KIAC18_000845 P	812703 KIAC18_000845 P
TU-0694	813116	815250	-	P	P	Polycistronic	2135	2	KIAC18_000847,KIAC18_000848		Betaine	815250 KIAC18_000848 P	813116 KIAC18_000847 P
TU-0695	813116	814259	-	P	P	Monocistronic	1144	1	KIAC18_000847		Betaine	814259 KIAC18_000847 P	813116 KIAC18_000847 P
TU-0696	817683	834351	-	P	P	Polycistronic	16669	20	KIAC18_000851,KIAC18_000852,KIAC18_000853,KIAC18_000854,KIAC18_000855,KIAC18_000856,KIAC18_000857,KIAC18_000858,KIAC18_000859,KIAC18_000860,KIAC18_000861,KIAC18_000862,KIAC18_000863,KIAC18_000864,KIAC18_000865,KIAC18_000866,KIAC18_000867,KIAC18_000868,KIAC18_000869,KIAC18_000870	CO2		834351 KIAC18_000870 P	817683 KIAC18_000851 P
TU-0697	817683	833544	-	P	P	Polycistronic	15862	19	KIAC18_000851,KIAC18_000852,KIAC18_000853,KIAC18_000854,KIAC18_000855,KIAC18_000856,KIAC18_000857,KIAC18_000858,KIAC18_000859,KIAC18_000860,KIAC18_000861,KIAC18_000862,KIAC18_000863,KIAC18_000864,KIAC18_000865,KIAC18_000866,KIAC18_000867,KIAC18_000868,KIAC18_000869	CO2		833544 KIAC18_000869 P	817683 KIAC18_000851 P
TU-0698	817683	832099	-	P	P	Polycistronic	14417	17	KIAC18_000851,KIAC18_000852,KIAC18_000853,KIAC18_000854,KIAC18_000855,KIAC18_000856,KIAC18_000857,KIAC18_000858,KIAC18_000859,KIAC18_000860,KIAC18_000861,KIAC18_000862,KIAC18_000863,KIAC18_000864,KIAC18_000865,KIAC18_000866,KIAC18_000867	CO2		832099 KIAC18_000867 P	817683 KIAC18_000851 P
TU-0699	817683	829535	-	P	P	Polycistronic	11853	14	KIAC18_000851,KIAC18_000852,KIAC18_000853,KIAC18_000854,KIAC18_000855,KIAC18_000856,KIAC18_000857,KIAC18_000858,KIAC18_000859,KIAC18_000860,KIAC18_000861,KIAC18_000862,KIAC18_000863,KIAC18_000864	CO2		829535 KIAC18_000864 P	817683 KIAC18_000851 P
TU-0700	817683	828712	-	P	P	Polycistronic	11030	13	KIAC18_000851,KIAC18_000852,KIAC18_000853,KIAC18_000854,KIAC18_000855,KIAC18_000856,KIAC18_000857,KIAC18_000858,KIAC18_000859,KIAC18_000860,KIAC18_000861,KIAC18_000862,KIAC18_000863	CO2		828712 KIAC18_000863 P	817683 KIAC18_000851 P
TU-0701	817683	828216	-	P	P	Polycistronic	10534	12	KIAC18_000851,KIAC18_000852,KIAC18_000853,KIAC18_000854,KIAC18_000855,KIAC18_000856,KIAC18_000857,KIAC18_000858,KIAC18_000859,KIAC18_000860,KIAC18_000861,KIAC18_000862	CO2		828216 KIAC18_000862 P	817683 KIAC18_000851 P
TU-0702	817683	822782	-	P	P	Polycistronic	5100	7	KIAC18_000851,KIAC18_000852,KIAC18_000853,KIAC18_000854,KIAC18_000855,KIAC18_000856,KIAC18_000857	CO2		822782 KIAC18_000857 P	817683 KIAC18_000851 P
TU-0703	817683	821307	-	P	P	Polycistronic	3625	5	KIAC18_000851,KIAC18_000852,KIAC18_000853,KIAC18_000854,KIAC18_000855	CO2		821307 KIAC18_000855 P	817683 KIAC18_000851 P
TU-0704	817683	821034	-	I	P	Polycistronic	3352	5	KIAC18_000851,KIAC18_000852,KIAC18_000853,KIAC18_000854,KIAC18_000855	CO2		821034 KIAC18_000855 I	817683 KIAC18_000851 P
TU-0705	817683	820378	-	P	P	Polycistronic	2696	4	KIAC18_000851,KIAC18_000852,KIAC18_000853,KIAC18_000854	CO2		820378 KIAC18_000854 P	817683 KIAC18_000851 P
TU-0706	820406	834351	-	P	P	Polycistronic	13946	16	KIAC18_000855,KIAC18_000856,KIAC18_000857,KIAC18_000858,KIAC18_000859,KIAC18_000860,KIAC18_000861,KIAC18_000862,KIAC18_000863,KIAC18_000864,KIAC18_000865,KIAC18_000866,KIAC18_000867,KIAC18_000868,KIAC18_000869,KIAC18_000870	CO2	Betaine	834351 KIAC18_000870 P	820406 KIAC18_000855 P
TU-0707	820406	833544	-	P	P	Polycistronic	13139	15	KIAC18_000855,KIAC18_000856,KIAC18_000857,KIAC18_000858,KIAC18_000859,KIAC18_000860,KIAC18_000861,KIAC18_000862,KIAC18_000863,KIAC18_000864,KIAC18_000865,KIAC18_000866,KIAC18_000867,KIAC18_000868,KIAC18_000869	CO2		833544 KIAC18_000869 P	820406 KIAC18_000855 P
TU-0708	820406	832099	-	P	P	Polycistronic	11694	13	KIAC18_000855,KIAC18_000856,KIAC18_000857,KIAC18_000858,KIAC18_000859,KIAC18_000860,KIAC18_000861,KIAC18_000862,KIAC18_000863,KIAC18_000864,KIAC18_000865,KIAC18_000866,KIAC18_000867	CO2		832099 KIAC18_000867 P	820406 KIAC18_000855 P
TU-0709	820406	829535	-	P	P	Polycistronic	9130	10	KIAC18_000855,KIAC18_000856,KIAC18_000857,KIAC18_000858,KIAC18_000859,KIAC18_000860,KIAC18_000861,KIAC18_000862,KIAC18_000863,KIAC18_000864	CO2		829535 KIAC18_000864 P	820406 KIAC18_000855 P
TU-0710	820406	828712	-	P	P	Polycistronic	8307	9	KIAC18_000855,KIAC18_000856,KIAC18_000857,KIAC18_000858,KIAC18_000859,KIAC18_000860,KIAC18_000861,KIAC18_000862,KIAC18_000863	CO2	Betaine	828712 KIAC18_000863 P	820406 KIAC18_000855 P
TU-0711	820406	828216	-	P	P	Polycistronic	7811	8	KIAC18_000855,KIAC18_000856,KIAC18_000857,KIAC18_000858,KIAC18_000859,KIAC18_000860,KIAC18_000861,KIAC18_000862	CO2	Betaine	828216 KIAC18_000862 P	820406 KIAC18_000855 P
TU-0712	820406	822782	-	P	P	Polycistronic	2377	3	KIAC18_000855,KIAC18_000856,KIAC18_000857	CO2	Betaine	822782 KIAC18_000857 P	820406 KIAC18_000855 P
TU-0713	820406	821307	-	P	P	Monocistronic	902	1	KIAC18_000855	CO2	Betaine	821307 KIAC18_000855 P	820406 KIAC18_000855 P
TU-0714	820406	821034	-	I	P	Monocistronic	629	1	KIAC18_000855	CO2	Betaine	821034 KIAC18_000855 I	820406 KIAC18_000855 P
TU-0715	820406	829505	-	P	P	Polycistronic	9100	9	KIAC18_000855,KIAC18_000856,KIAC18_000857,KIAC18_000858,KIAC18_000859,KIAC18_000860,KIAC18_000861,KIAC18_000862,KIAC18_000863		Betaine	829505 KIAC18_000864 P	820406 KIAC18_000855 P
TU-0716	823315	834351	-	P	I	Polycistronic	11037	13	KIAC18_000859,KIAC18_000860,KIAC18_000861,KIAC18_000862,KIAC18_000863,KIAC18_000864,KIAC18_000865,KIAC18_000866,KIAC18_000867,KIAC18_000868,KIAC18_000869,KIAC18_000870,KIAC18_000858		Betaine	834351 KIAC18_000870 P	823315 KIAC18_000858 I
TU-0717	823315	829505	-	P	I	Polycistronic	6191	6	KIAC18_000859,KIAC18_000860,KIAC18_000861,KIAC18_000862,KIAC18_000863,KIAC18_000858		Betaine	829505 KIAC18_000864 P	823315 KIAC18_000858 I
TU-0718	823315	828712	-	P	I	Polycistronic	5398	6	KIAC18_000859,KIAC18_000860,KIAC18_000861,KIAC18_000862,KIAC18_000863,KIAC18_000858		Betaine	828712 KIAC18_000863 P	823315 KIAC18_000858 I
TU-0719	823315	828216	-	P	I	Polycistronic	4902	5	KIAC18_000859,KIAC18_000860,KIAC18_000861,KIAC18_000862,KIAC18_000858		Betaine	828216 KIAC18_000862 P	823315 KIAC18_000858 I
TU-0720	828117	834351	-	P	P	Polycistronic	6235	8	KIAC18_000863,KIAC18_000864,KIAC18_000865,KIAC18_000866,KIAC18_000867,KIAC18_000868,KIAC18_000869,KIAC18_000870		Betaine	834351 KIAC18_000870 P	828117 KIAC18_000863 P
TU-0721	828117	829505	-	P	P	Monocistronic	1389	1	KIAC18_000863		Betaine	829505 KIAC18_000864 P	828117 KIAC18_000863 P
TU-0722	828117	828712	-	P	P	Monocistronic	596	1	KIAC18_000863		Betaine	828712 KIAC18_000863 P	828117 KIAC18_000863 P
TU-0723	829103	834351	-	P	I	Polycistronic	5249	7	KIAC18_000865,KIAC18_000866,KIAC18_000867,KIAC18_000868,KIAC18_000869,KIAC18_000870,KIAC18_000864		Betaine	834351 KIAC18_000870 P	829103 KIAC18_000864 I
TU-0724	829103	829505	-	P	I	Monocistronic	403	1	KIAC18_000864		Betaine	829505 KIAC18_000864 P	829103 KIAC18_000864 I
TU-0725	829255	834351	-	P	P	Polycistronic	5097	6	KIAC18_000865,KIAC18_000866,KIAC18_000867,KIAC18_000868,KIAC18_000869,KIAC18_000870	CO2	Betaine	834351 KIAC18_000870 P	829255 KIAC18_000865 P
TU-0726	829255	833544	-	P	P	Polycistronic	4290	5	KIAC18_000865,KIAC18_000866,KIAC18_000867,KIAC18_000868,KIAC18_000869	CO2		833544 KIAC18_000869 P	829255 KIAC18_000865 P
TU-0727	829255	832099	-	P	P	Polycistronic	2845	3	KIAC18_000865,KIAC18_000866,KIAC18_000867	CO2		832099 KIAC18_000867 P	829255 KIAC18_000865 P
TU-0728	830703	834351	-	P	P	Polycistronic	3649	4	KIAC18_000867,KIAC18_000868,KIAC18_000869,KIAC18_000870	CO2	Betaine	834351 KIAC18_000870 P	830703 KIAC18_000867 P
TU-0729	830703	833544	-	P	P	Polycistronic	2842	3	KIAC18_000867,KIAC18_000868,KIAC18_000869	CO2		833544 KIAC18_000869 P	830703 KIAC18_000867 P
TU-0730	830703	832099	-	P	P	Monocistronic	1397	1	KIAC18_000867	CO2		832099 KIAC18_000867 P	830703 KIAC18_000867 P
TU-0731	837408	839079	-	P	P	Monocistronic	1672	1	KIAC18_000873	CO2		839079 KIAC18_000873 P	837408 KIAC18_000873 P
TU-0732	837532	839079	-	P	P	Monocistronic	1548	1	KIAC18_000873		Betaine	839079 KIAC18_000873 P	837532 KIAC18_000873 P
TU-0733	839964	840809	-	P	P	Polycistronic	846	2	KIAC18_000875,KIAC18_000876	CO2	Betaine	840809 KIAC18_000876 P	839964 KIAC18_000875 P
TU-0734	840554	840809	-	P	P	Monocistronic	256	1	KIAC18_000876	CO2	Betaine	840809 KIAC18_000876 P	840554 KIAC18_000876 P
TU-0735	840960	841757	+	P	P	Monocistronic	798	1	KIAC18_000877	CO2	Betaine	840960 KIAC18_000877 P	841757 KIAC18_000877 P
TU-0736	843367	846219	-	P	P	Polycistronic	2853	3	KIAC18_000880,KIAC18_000881,KIAC18_000882	CO2		846219 KIAC18_000882 P	843367 KIAC18_000880 P
TU-0737	843367	845119	-	I	P	Polycistronic	1753	2	KIAC18_000880,KIAC18_000881	CO2	Betaine	845119 KIAC18_000881 I	843367 KIAC18_000880 P
TU-0738	843367	843628	-	P	P	Monocistronic	262	1	KIAC18_000880	CO2	Betaine	843628 KIAC18_000880 P	843367 KIAC18_000880 P
TU-0739	843367	846231	-	P	P	Polycistronic	2865	3	KIAC18_000880,KIAC18_000881,KIAC18_000882		Betaine	846231 KIAC18_000882 P	843367 KIAC18_000880 P
TU-0740	844845	846231	-	P	I	Polycistronic	1387	2	KIAC18_000882,KIAC18_000881		Betaine	846231 KIAC18_000882 P	844845 KIAC18_000881 I
TU-0741	844845	845119	-	I	I	Polycistronic	275	2	KIAC18_000881,KIAC18_000881		Betaine	845119 KIAC18_000881 I	844845 KIAC18_000881 I
TU-0742	845322	846219	-	P	I	Polycistronic	898	2	KIAC18_000882,KIAC18_000881	CO2		846219 KIAC18_000882 P	845322 KIAC18_000881 I
TU-0743	846350	846631	+	P	P	Monocistronic	282	1	KIAC18_000883	CO2	Betaine	846350 KIAC18_000883 P	846631 KIAC18_000883 P
TU-0744	846710	847682	-	P	P	Monocistronic	973	1	KIAC18_000884	CO2		847682 KIAC18_000884 P	846710 KIAC18_000884 P
TU-0745	851714	851949	-	P	C	Cis-regulatory	236	0	.	CO2		851949 KIAC18_000889 P	851714 KIAC18_000889 Pre
TU-0746	853708	860406	-	P	P	Polycistronic	6699	6	KIAC18_000892,KIAC18_000893,KIAC18_000894,KIAC18_000895,KIAC18_000896,KIAC18_000897	CO2		860406 KIAC18_000897 P	853708 KIAC18_000892 P
TU-0747	853708	859695	-	P	P	Polycistronic	5988	5	KIAC18_000892,KIAC18_000893,KIAC18_000894,KIAC18_000895,KIAC18_000896	CO2		859695 KIAC18_000896 P	853708 KIAC18_000892 P
TU-0748	855689	860406	-	P	I	Polycistronic	4718	5	KIAC18_000894,KIAC18_000895,KIAC18_000896,KIAC18_000897,KIAC18_000893		Betaine	860406 KIAC18_000897 P	855689 KIAC18_000893 I
TU-0749	855689	859695	-	P	I	Polycistronic	4007	4	KIAC18_000894,KIAC18_000895,KIAC18_000896,KIAC18_000893		Betaine	859695 KIAC18_000896 P	855689 KIAC18_000893 I
TU-0750	859471	860406	-	P	P	Monocistronic	936	1	KIAC18_000897	CO2	Betaine	860406 KIAC18_000897 P	859471 KIAC18_000897 P
TU-0751	867652	877605	-	P	P	Polycistronic	9954	10	KIAC18_000904,KIAC18_000905,KIAC18_000906,KIAC18_000907,KIAC18_000908,KIAC18_000909,KIAC18_000910,KIAC18_000911,KIAC18_000912,KIAC18_000913	CO2		877605 KIAC18_000913 P	867652 KIAC18_000904 P
TU-0752	867652	873021	-	P	P	Polycistronic	5370	7	KIAC18_000904,KIAC18_000905,KIAC18_000906,KIAC18_000907,KIAC18_000908,KIAC18_000909,KIAC18_000910	CO2	Betaine	873021 KIAC18_000910 P	867652 KIAC18_000904 P
TU-0753	867652	872725	-	I	P	Polycistronic	5074	7	KIAC18_000904,KIAC18_000905,KIAC18_000906,KIAC18_000907,KIAC18_000908,KIAC18_000909,KIAC18_000910	CO2		872725 KIAC18_000910 I	867652 KIAC18_000904 P
TU-0754	867652	871184	-	P	P	Polycistronic	3533	4	KIAC18_000904,KIAC18_000905,KIAC18_000906,KIAC18_000907	CO2	Betaine	871184 KIAC18_000907 P	867652 KIAC18_000904 P
TU-0755	867652	869670	-	P	P	Polycistronic	2019	2	KIAC18_000904,KIAC18_000905	CO2	Betaine	869670 KIAC18_000905 P	867652 KIAC18_000904 P
TU-0756	867652	868123	-	P	P	Monocistronic	472	1	KIAC18_000904	CO2	Betaine	868123 KIAC18_000904 P	867652 KIAC18_000904 P
TU-0757	867652	872112	-	P	P	Polycistronic	4461	6	KIAC18_000904,KIAC18_000905,KIAC18_000906,KIAC18_000907,KIAC18_000908,KIAC18_000909		Betaine	872112 KIAC18_000909 P	867652 KIAC18_000904 P
TU-0758	867652	871132	-	S	P	Polycistronic	3481	4	KIAC18_000904,KIAC18_000905,KIAC18_000906,KIAC18_000907		Betaine	871132 KIAC18_000907 S	867652 KIAC18_000904 P
TU-0759	867652	869645	-	S	P	Polycistronic	1994	2	KIAC18_000904,KIAC18_000905		Betaine	869645 KIAC18_000905 S	867652 KIAC18_000904 P
TU-0760	869504	869670	-	P	C	Cis-regulatory	167	0	.	CO2	Betaine	869670 KIAC18_000905 P	869504 KIAC18_000905 Pre
TU-0761	869504	869645	-	S	C	Cis-regulatory	142	0	.		Betaine	869645 KIAC18_000905 S	869504 KIAC18_000905 Pre
TU-0762	872177	877605	-	P	I	Polycistronic	5429	4	KIAC18_000911,KIAC18_000912,KIAC18_000913,KIAC18_000910	CO2		877605 KIAC18_000913 P	872177 KIAC18_000910 I
TU-0763	872177	873021	-	P	I	Monocistronic	845	1	KIAC18_000910	CO2		873021 KIAC18_000910 P	872177 KIAC18_000910 I
TU-0764	872177	872725	-	I	I	Polycistronic	549	2	KIAC18_000910,KIAC18_000910	CO2		872725 KIAC18_000910 I	872177 KIAC18_000910 I
TU-0765	873901	877605	-	P	P	Polycistronic	3705	2	KIAC18_000912,KIAC18_000913	CO2	Betaine	877605 KIAC18_000913 P	873901 KIAC18_000912 P
TU-0766	874527	877605	-	P	P	Monocistronic	3079	1	KIAC18_000913	CO2	Betaine	877605 KIAC18_000913 P	874527 KIAC18_000913 P
TU-0767	882610	890957	-	P	P	Polycistronic	8348	10	KIAC18_000919,KIAC18_000920,KIAC18_000921,KIAC18_000922,KIAC18_000923,KIAC18_000924,KIAC18_000925,KIAC18_000926,KIAC18_000927,KIAC18_000928	CO2	Betaine	890957 KIAC18_000928 P	882610 KIAC18_000919 P
TU-0768	882610	887358	-	P	P	Polycistronic	4749	4	KIAC18_000919,KIAC18_000920,KIAC18_000921,KIAC18_000922	CO2	Betaine	887358 KIAC18_000922 P	882610 KIAC18_000919 P
TU-0769	882610	886197	-	I	P	Polycistronic	3588	4	KIAC18_000919,KIAC18_000920,KIAC18_000921,KIAC18_000922	CO2		886197 KIAC18_000922 I	882610 KIAC18_000919 P
TU-0770	882610	884211	-	P	P	Polycistronic	1602	3	KIAC18_000919,KIAC18_000920,KIAC18_000921	CO2	Betaine	884211 KIAC18_000921 P	882610 KIAC18_000919 P
TU-0771	883558	884010	+	A	A	Intergenic	453	0	.		Betaine	883558 KIAC18_000920 A	884010 KIAC18_000921 A
TU-0772	884235	890957	-	P	P	Polycistronic	6723	7	KIAC18_000922,KIAC18_000923,KIAC18_000924,KIAC18_000925,KIAC18_000926,KIAC18_000927,KIAC18_000928	CO2	Betaine	890957 KIAC18_000928 P	884235 KIAC18_000922 P
TU-0773	884235	887358	-	P	P	Monocistronic	3124	1	KIAC18_000922	CO2	Betaine	887358 KIAC18_000922 P	884235 KIAC18_000922 P
TU-0774	884235	886197	-	I	P	Monocistronic	1963	1	KIAC18_000922	CO2		886197 KIAC18_000922 I	884235 KIAC18_000922 P
TU-0775	887100	887358	-	P	C	Cis-regulatory	259	0	.	CO2	Betaine	887358 KIAC18_000922 P	887100 KIAC18_000922 Pre
TU-0776	899443	900538	-	P	P	Monocistronic	1096	1	KIAC18_000937		Betaine	900538 KIAC18_000937 P	899443 KIAC18_000937 P
TU-0777	902930	905510	-	P	P	Polycistronic	2581	4	KIAC18_000939,KIAC18_000940,KIAC18_000941,KIAC18_000942	CO2	Betaine	905510 KIAC18_000942 P	902930 KIAC18_000939 P
TU-0778	903361	905510	-	P	I	Polycistronic	2150	4	KIAC18_000940,KIAC18_000941,KIAC18_000942,KIAC18_000939	CO2		905510 KIAC18_000942 P	903361 KIAC18_000939 I
TU-0779	905548	908401	-	P	P	Polycistronic	2854	3	KIAC18_000943,KIAC18_000944,KIAC18_000945	CO2	Betaine	908401 KIAC18_000945 P	905548 KIAC18_000943 P
TU-0780	905548	907082	-	P	P	Polycistronic	1535	2	KIAC18_000943,KIAC18_000944	CO2	Betaine	907082 KIAC18_000944 P	905548 KIAC18_000943 P
TU-0781	905548	906578	-	P	P	Monocistronic	1031	1	KIAC18_000943	CO2	Betaine	906578 KIAC18_000943 P	905548 KIAC18_000943 P
TU-0782	915842	917907	+	P	P	Monocistronic	2066	1	KIAC18_000952	CO2	Betaine	915842 KIAC18_000952 P	917907 KIAC18_000952 P
TU-0783	915842	918221	+	P	P	Polycistronic	2380	2	KIAC18_000952,KIAC18_000953	CO2	Betaine	915842 KIAC18_000952 P	918221 KIAC18_000953 P
TU-0784	917941	918221	+	P	P	Monocistronic	281	1	KIAC18_000953	CO2	Betaine	917941 KIAC18_000953 P	918221 KIAC18_000953 P
TU-0785	918183	918764	-	P	P	Polycistronic	582	5	KIAC18_000954,KIAC18_000955,KIAC18_000956,KIAC18_000957,KIAC18_000958	CO2	Betaine	918764 KIAC18_000958 P	918183 KIAC18_000954 P
TU-0786	918183	918840	-	S	P	Polycistronic	658	5	KIAC18_000954,KIAC18_000955,KIAC18_000956,KIAC18_000957,KIAC18_000958		Betaine	918840 KIAC18_000958 S	918183 KIAC18_000954 P
TU-0787	918369	918764	-	P	P	Polycistronic	396	4	KIAC18_000955,KIAC18_000956,KIAC18_000957,KIAC18_000958	CO2		918764 KIAC18_000958 P	918369 KIAC18_000955 P
TU-0788	918444	918764	-	P	P	Polycistronic	321	3	KIAC18_000956,KIAC18_000957,KIAC18_000958	CO2		918764 KIAC18_000958 P	918444 KIAC18_000956 P
TU-0789	920060	922795	+	P	P	Polycistronic	2736	3	KIAC18_000961,KIAC18_000962,KIAC18_000963		Betaine	920060 KIAC18_000961 P	922795 KIAC18_000963 P
TU-0790	920060	922851	+	P	S	Polycistronic	2792	3	KIAC18_000961,KIAC18_000962,KIAC18_000963		Betaine	920060 KIAC18_000961 P	922851 KIAC18_000963 S
TU-0791	940497	943097	-	P	P	Polycistronic	2601	2	KIAC18_000983,KIAC18_000984	CO2	Betaine	943097 KIAC18_000984 P	940497 KIAC18_000983 P
TU-0792	940497	941841	-	P	P	Monocistronic	1345	1	KIAC18_000983	CO2	Betaine	941841 KIAC18_000983 P	940497 KIAC18_000983 P
TU-0793	940553	943097	-	P	S	Polycistronic	2545	2	KIAC18_000983,KIAC18_000984		Betaine	943097 KIAC18_000984 P	940553 KIAC18_000983 S
TU-0794	940553	941841	-	P	S	Monocistronic	1289	1	KIAC18_000983		Betaine	941841 KIAC18_000983 P	940553 KIAC18_000983 S
TU-0795	943392	944098	-	P	P	Monocistronic	707	1	KIAC18_000985	CO2	Betaine	944098 KIAC18_000985 P	943392 KIAC18_000985 P
TU-0796	944270	944505	-	N	N	Intergenic	236	0	.	CO2		944505 N N	944270 N N
TU-0797	944270	944444	-	N	N	Intergenic	175	0	.	CO2	Betaine	944444 N N	944270 N N
TU-0798	944270	944390	-	N	N	Intergenic	121	0	.		Betaine	944390 N N	944270 N N
TU-0799	946415	946962	-	P	P	Monocistronic	548	1	KIAC18_000989		Betaine	946962 KIAC18_000989 P	946415 KIAC18_000989 P
TU-0800	946987	947924	-	P	P	Polycistronic	938	2	KIAC18_000990,KIAC18_000991	CO2		947924 KIAC18_000991 P	946987 KIAC18_000990 P
TU-0801	948056	948501	+	P	P	Monocistronic	446	1	KIAC18_000992	CO2	Betaine	948056 KIAC18_000992 P	948501 KIAC18_000992 P
TU-0802	948058	949633	+	P	P	Polycistronic	1576	2	KIAC18_000992,KIAC18_000993		Betaine	948058 KIAC18_000992 P	949633 KIAC18_000993 P
TU-0803	948058	951184	+	P	P	Polycistronic	3127	3	KIAC18_000992,KIAC18_000993,KIAC18_000994		Betaine	948058 KIAC18_000992 P	951184 KIAC18_000994 P
TU-0804	948058	951246	+	P	P	Polycistronic	3189	4	KIAC18_000992,KIAC18_000993,KIAC18_000994,KIAC18_000995		Betaine	948058 KIAC18_000992 P	951246 KIAC18_000995 P
TU-0805	948122	948441	-	A	A	Intergenic	320	0	.		Betaine	948441 KIAC18_000992 A	948122 KIAC18_000992 A
TU-0806	948556	949633	+	P	P	Monocistronic	1078	1	KIAC18_000993	CO2	Betaine	948556 KIAC18_000993 P	949633 KIAC18_000993 P
TU-0807	948556	951184	+	P	P	Polycistronic	2629	2	KIAC18_000993,KIAC18_000994	CO2	Betaine	948556 KIAC18_000993 P	951184 KIAC18_000994 P
TU-0808	948556	951246	+	P	P	Polycistronic	2691	3	KIAC18_000993,KIAC18_000994,KIAC18_000995	CO2	Betaine	948556 KIAC18_000993 P	951246 KIAC18_000995 P
TU-0809	950900	951246	+	S	P	Monocistronic	347	1	KIAC18_000995	CO2		950900 KIAC18_000995 S	951246 KIAC18_000995 P
TU-0810	951298	951656	-	P	I	Monocistronic	359	1	KIAC18_000996	CO2	Betaine	951656 KIAC18_000996 P	951298 KIAC18_000996 I
TU-0811	957689	959506	-	P	P	Polycistronic	1818	2	KIAC18_001002,KIAC18_001003	CO2		959506 KIAC18_001003 P	957689 KIAC18_001002 P
TU-0812	960792	961059	-	P	P	Monocistronic	268	1	KIAC18_001005	CO2		961059 KIAC18_001005 P	960792 KIAC18_001005 P
TU-0813	966352	966642	-	P	P	Monocistronic	291	1	KIAC18_001009	CO2	Betaine	966642 KIAC18_001009 P	966352 KIAC18_001009 P
TU-0814	967613	967909	-	N	N	Intergenic	297	0	.	CO2		967909 N N	967613 N N
TU-0815	975786	976188	-	N	N	Intergenic	403	0	.	CO2	Betaine	976188 N N	975786 N N
TU-0816	975867	976188	-	N	N	Intergenic	322	0	.	CO2	Betaine	976188 N N	975867 N N
TU-0817	978171	980278	-	P	P	Polycistronic	2108	2	KIAC18_001021,KIAC18_001022	CO2		980278 KIAC18_001022 P	978171 KIAC18_001021 P
TU-0818	983035	983848	-	P	I	Monocistronic	814	1	KIAC18_001023	CO2		983848 KIAC18_001023 P	983035 KIAC18_001023 I
TU-0819	992150	992696	-	P	P	Monocistronic	547	1	KIAC18_001031	CO2		992696 KIAC18_001031 P	992150 KIAC18_001031 P
TU-0820	996487	1001974	-	P	P	Polycistronic	5488	6	KIAC18_001034,KIAC18_001035,KIAC18_001036,KIAC18_001037,KIAC18_001038,KIAC18_001039	CO2	Betaine	1001974 KIAC18_001039 P	996487 KIAC18_001034 P
TU-0821	996487	999624	-	P	P	Polycistronic	3138	3	KIAC18_001034,KIAC18_001035,KIAC18_001036	CO2	Betaine	999624 KIAC18_001036 P	996487 KIAC18_001034 P
TU-0822	996487	998233	-	P	P	Monocistronic	1747	1	KIAC18_001034	CO2		998233 KIAC18_001034 P	996487 KIAC18_001034 P
TU-0823	996490	998226	-	P	P	Monocistronic	1737	1	KIAC18_001034		Betaine	998226 KIAC18_001034 P	996490 KIAC18_001034 P
TU-0824	998279	1001974	-	P	P	Polycistronic	3696	5	KIAC18_001035,KIAC18_001036,KIAC18_001037,KIAC18_001038,KIAC18_001039	CO2	Betaine	1001974 KIAC18_001039 P	998279 KIAC18_001035 P
TU-0825	998279	999624	-	P	P	Polycistronic	1346	2	KIAC18_001035,KIAC18_001036	CO2	Betaine	999624 KIAC18_001036 P	998279 KIAC18_001035 P
TU-0826	1002087	1003298	+	P	P	Monocistronic	1212	1	KIAC18_001040	CO2	Betaine	1002087 KIAC18_001040 P	1003298 KIAC18_001040 P
TU-0827	1006703	1006979	-	P	C	Cis-regulatory	277	0	.	CO2	Betaine	1006979 KIAC18_001043 P	1006703 KIAC18_001043 Pre
TU-0828	1006889	1011534	-	P	P	Polycistronic	4646	7	KIAC18_001044,KIAC18_001045,KIAC18_001046,KIAC18_001047,KIAC18_001048,KIAC18_001049,KIAC18_001050	CO2		1011534 KIAC18_001050 P	1006889 KIAC18_001044 P
TU-0829	1006889	1007201	-	I	P	Monocistronic	313	1	KIAC18_001044	CO2		1007201 KIAC18_001044 I	1006889 KIAC18_001044 P
TU-0830	1011725	1013149	-	P	P	Monocistronic	1425	1	KIAC18_001051	CO2	Betaine	1013149 KIAC18_001051 P	1011725 KIAC18_001051 P
TU-0831	1015711	1016459	+	P	P	Monocistronic	749	1	KIAC18_001055	CO2		1015711 KIAC18_001055 P	1016459 KIAC18_001055 P
TU-0832	1016414	1016934	-	P	P	Monocistronic	521	1	KIAC18_001056	CO2	Betaine	1016934 KIAC18_001056 P	1016414 KIAC18_001056 P
TU-0833	1057560	1058305	-	I	I	Polycistronic	746	2	KIAC18_001091,KIAC18_001091	CO2		1058305 KIAC18_001091 I	1057560 KIAC18_001091 I
TU-0834	1061504	1063259	-	P	P	Polycistronic	1756	2	KIAC18_001094,KIAC18_001095	CO2	Betaine	1063259 KIAC18_001095 P	1061504 KIAC18_001094 P
TU-0835	1063308	1065112	-	P	P	Polycistronic	1805	2	KIAC18_001096,KIAC18_001097	CO2	Betaine	1065112 KIAC18_001097 P	1063308 KIAC18_001096 P
TU-0836	1065341	1065675	+	P	P	Monocistronic	335	1	KIAC18_001098	CO2		1065341 KIAC18_001098 P	1065675 KIAC18_001098 P
TU-0837	1065633	1066421	-	P	P	Polycistronic	789	2	KIAC18_001099,KIAC18_001100		Betaine	1066421 KIAC18_001100 P	1065633 KIAC18_001099 P
TU-0838	1065633	1066120	-	P	P	Monocistronic	488	1	KIAC18_001099		Betaine	1066120 KIAC18_001099 P	1065633 KIAC18_001099 P
TU-0839	1065758	1066421	-	P	I	Polycistronic	664	2	KIAC18_001100,KIAC18_001099		Betaine	1066421 KIAC18_001100 P	1065758 KIAC18_001099 I
TU-0840	1065758	1066120	-	P	I	Monocistronic	363	1	KIAC18_001099		Betaine	1066120 KIAC18_001099 P	1065758 KIAC18_001099 I
TU-0841	1069439	1070901	+	P	P	Monocistronic	1463	1	KIAC18_001103	CO2	Betaine	1069439 KIAC18_001103 P	1070901 KIAC18_001103 P
TU-0842	1070863	1072607	-	P	P	Monocistronic	1745	1	KIAC18_001104	CO2		1072607 KIAC18_001104 P	1070863 KIAC18_001104 P
TU-0843	1079103	1079331	-	N	N	Intergenic	229	0	.	CO2	Betaine	1079331 N N	1079103 N N
TU-0844	1079557	1079811	+	P	S	Monocistronic	255	1	KIAC18_001112	CO2		1079557 KIAC18_001112 P	1079811 KIAC18_001112 S
TU-0845	1079557	1079866	+	P	P	Monocistronic	310	1	KIAC18_001112	CO2	Betaine	1079557 KIAC18_001112 P	1079866 KIAC18_001112 P
TU-0846	1079818	1080080	-	P	P	Monocistronic	263	1	KIAC18_001113	CO2	Betaine	1080080 KIAC18_001113 P	1079818 KIAC18_001113 P
TU-0847	1079818	1083395	-	P	P	Polycistronic	3578	4	KIAC18_001113,KIAC18_001114,KIAC18_001115,KIAC18_001116		Betaine	1083395 KIAC18_001116 P	1079818 KIAC18_001113 P
TU-0848	1079818	1080639	-	P	P	Polycistronic	822	2	KIAC18_001113,KIAC18_001114		Betaine	1080639 KIAC18_001114 P	1079818 KIAC18_001113 P
TU-0849	1080674	1083395	-	P	P	Polycistronic	2722	2	KIAC18_001115,KIAC18_001116	CO2	Betaine	1083395 KIAC18_001116 P	1080674 KIAC18_001115 P
TU-0850	1083589	1083907	-	P	P	Monocistronic	319	1	KIAC18_001117	CO2	Betaine	1083907 KIAC18_001117 P	1083589 KIAC18_001117 P
TU-0851	1083975	1087371	-	P	P	Polycistronic	3397	4	KIAC18_001118,KIAC18_001119,KIAC18_001120,KIAC18_001121	CO2		1087371 KIAC18_001121 P	1083975 KIAC18_001118 P
TU-0852	1083975	1085869	-	P	P	Polycistronic	1895	2	KIAC18_001118,KIAC18_001119	CO2		1085869 KIAC18_001119 P	1083975 KIAC18_001118 P
TU-0853	1083975	1085285	-	P	P	Monocistronic	1311	1	KIAC18_001118	CO2		1085285 KIAC18_001118 P	1083975 KIAC18_001118 P
TU-0854	1085385	1087371	-	P	P	Polycistronic	1987	3	KIAC18_001119,KIAC18_001120,KIAC18_001121	CO2		1087371 KIAC18_001121 P	1085385 KIAC18_001119 P
TU-0855	1085385	1085869	-	P	P	Monocistronic	485	1	KIAC18_001119	CO2	Betaine	1085869 KIAC18_001119 P	1085385 KIAC18_001119 P
TU-0856	1087511	1087949	+	P	P	Monocistronic	439	1	KIAC18_001122		Betaine	1087511 KIAC18_001122 P	1087949 KIAC18_001122 P
TU-0857	1087511	1088472	+	P	P	Polycistronic	962	2	KIAC18_001122,KIAC18_001123		Betaine	1087511 KIAC18_001122 P	1088472 KIAC18_001123 P
TU-0858	1087934	1088472	+	P	P	Monocistronic	539	1	KIAC18_001123		Betaine	1087934 KIAC18_001123 P	1088472 KIAC18_001123 P
TU-0859	1089520	1090736	+	P	P	Monocistronic	1217	1	KIAC18_001125	CO2	Betaine	1089520 KIAC18_001125 P	1090736 KIAC18_001125 P
TU-0860	1091913	1093188	-	P	P	Monocistronic	1276	1	KIAC18_001127	CO2	Betaine	1093188 KIAC18_001127 P	1091913 KIAC18_001127 P
TU-0861	1094140	1094591	-	P	P	Polycistronic	452	2	KIAC18_001136,KIAC18_001137	CO2		1094591 KIAC18_001138 P	1094140 KIAC18_001136 P
TU-0862	1094967	1095306	-	P	P	Polycistronic	340	2	KIAC18_001140,KIAC18_001141		Betaine	1095306 KIAC18_001141 P	1094967 KIAC18_001140 P
TU-0863	1101364	1101794	+	P	P	Monocistronic	431	1	KIAC18_001147	CO2	Betaine	1101364 KIAC18_001147 P	1101794 KIAC18_001147 P
TU-0864	1105055	1105438	-	P	P	Polycistronic	384	2	KIAC18_001149,KIAC18_001150	CO2	Betaine	1105438 KIAC18_001150 P	1105055 KIAC18_001149 P
TU-0865	1105193	1105438	-	P	P	Monocistronic	246	1	KIAC18_001150		Betaine	1105438 KIAC18_001150 P	1105193 KIAC18_001150 P
TU-0866	1105275	1105438	-	P	C	Cis-regulatory	164	0	.	CO2	Betaine	1105438 KIAC18_001150 P	1105275 KIAC18_001150 Pre
TU-0867	1107906	1108122	-	N	N	Intergenic	217	0	.	CO2	Betaine	1108122 N N	1107906 N N
TU-0868	1111068	1112799	+	P	I	Polycistronic	1732	2	KIAC18_001154,KIAC18_001155		Betaine	1111068 KIAC18_001154 P	1112799 KIAC18_001155 I
TU-0869	1111068	1114413	+	P	P	Polycistronic	3346	3	KIAC18_001154,KIAC18_001155,KIAC18_001156		Betaine	1111068 KIAC18_001154 P	1114413 KIAC18_001156 P
TU-0870	1111949	1114412	+	P	P	Polycistronic	2464	2	KIAC18_001155,KIAC18_001156	CO2		1111949 KIAC18_001155 P	1114412 KIAC18_001156 P
TU-0871	1113969	1114412	+	P	P	Monocistronic	444	1	KIAC18_001156	CO2	Betaine	1113969 KIAC18_001156 P	1114412 KIAC18_001156 P
TU-0872	1114560	1117358	+	P	I	Polycistronic	2799	3	KIAC18_001157,KIAC18_001158,KIAC18_001159	CO2	Betaine	1114560 KIAC18_001157 P	1117358 KIAC18_001159 I
TU-0873	1114560	1117406	+	P	P	Polycistronic	2847	3	KIAC18_001157,KIAC18_001158,KIAC18_001159		Betaine	1114560 KIAC18_001157 P	1117406 KIAC18_001159 P
TU-0874	1117406	1119007	-	P	P	Monocistronic	1602	1	KIAC18_001160	CO2	Betaine	1119007 KIAC18_001160 P	1117406 KIAC18_001160 P
TU-0875	1117472	1119007	-	P	I	Monocistronic	1536	1	KIAC18_001160	CO2	Betaine	1119007 KIAC18_001160 P	1117472 KIAC18_001160 I
TU-0876	1118210	1119007	-	P	I	Monocistronic	798	1	KIAC18_001160		Betaine	1119007 KIAC18_001160 P	1118210 KIAC18_001160 I
TU-0877	1123170	1123487	-	P	P	Monocistronic	318	1	KIAC18_001165	CO2	Betaine	1123487 KIAC18_001165 P	1123170 KIAC18_001165 P
TU-0878	1126863	1128864	-	P	P	Polycistronic	2002	2	KIAC18_001168,KIAC18_001169	CO2		1128864 KIAC18_001169 P	1126863 KIAC18_001168 P
TU-0879	1126869	1128864	-	P	P	Polycistronic	1996	2	KIAC18_001168,KIAC18_001169		Betaine	1128864 KIAC18_001169 P	1126869 KIAC18_001168 P
TU-0880	1127482	1128864	-	P	I	Monocistronic	1383	1	KIAC18_001169	CO2		1128864 KIAC18_001169 P	1127482 KIAC18_001169 I
TU-0881	1128183	1128864	-	P	I	Monocistronic	682	1	KIAC18_001169	CO2	Betaine	1128864 KIAC18_001169 P	1128183 KIAC18_001169 I
TU-0882	1128658	1130259	+	A	A	Intergenic	1602	0	.		Betaine	1128658 KIAC18_001169 A	1130259 KIAC18_001171 A
TU-0883	1128969	1130259	+	N	A	Intergenic	1291	0	.		Betaine	1128969 N N	1130259 KIAC18_001171 A
TU-0884	1129642	1130259	+	A	A	Intergenic	618	0	.		Betaine	1129642 KIAC18_001171 A	1130259 KIAC18_001171 A
TU-0885	1135294	1135918	-	P	P	Monocistronic	625	1	KIAC18_001173		Betaine	1135918 KIAC18_001173 P	1135294 KIAC18_001173 P
TU-0886	1136568	1138665	-	P	P	Polycistronic	2098	2	KIAC18_001175,KIAC18_001176	CO2	Betaine	1138665 KIAC18_001176 P	1136568 KIAC18_001175 P
TU-0887	1136568	1138222	-	P	P	Monocistronic	1655	1	KIAC18_001175	CO2	Betaine	1138222 KIAC18_001175 P	1136568 KIAC18_001175 P
TU-0888	1138445	1138665	-	P	C	Cis-regulatory	221	0	.	CO2		1138665 KIAC18_001176 P	1138445 KIAC18_001176 Pre
TU-0889	1159179	1160616	+	P	P	Polycistronic	1438	2	KIAC18_001188,KIAC18_001189	CO2		1159179 KIAC18_001188 P	1160616 KIAC18_001189 P
TU-0890	1161279	1163826	-	P	P	Polycistronic	2548	4	KIAC18_001191,KIAC18_001192,KIAC18_001193,KIAC18_001194	CO2	Betaine	1163826 KIAC18_001194 P	1161279 KIAC18_001191 P
TU-0891	1161279	1162222	-	P	P	Monocistronic	944	1	KIAC18_001191	CO2	Betaine	1162222 KIAC18_001191 P	1161279 KIAC18_001191 P
TU-0892	1161279	1163782	-	P	P	Polycistronic	2504	4	KIAC18_001191,KIAC18_001192,KIAC18_001193,KIAC18_001194		Betaine	1163782 KIAC18_001194 P	1161279 KIAC18_001191 P
TU-0893	1162257	1163826	-	P	P	Polycistronic	1570	3	KIAC18_001192,KIAC18_001193,KIAC18_001194	CO2		1163826 KIAC18_001194 P	1162257 KIAC18_001192 P
TU-0894	1163165	1163826	-	P	P	Monocistronic	662	1	KIAC18_001194	CO2	Betaine	1163826 KIAC18_001194 P	1163165 KIAC18_001194 P
TU-0895	1163165	1163782	-	P	P	Monocistronic	618	1	KIAC18_001194		Betaine	1163782 KIAC18_001194 P	1163165 KIAC18_001194 P
TU-0896	1168406	1170370	-	P	P	Monocistronic	1965	1	KIAC18_001198		Betaine	1170370 KIAC18_001199 P	1168406 KIAC18_001198 P
TU-0897	1172913	1176943	-	P	P	Polycistronic	4031	4	KIAC18_001202,KIAC18_001203,KIAC18_001204,KIAC18_001205	CO2	Betaine	1176943 KIAC18_001205 P	1172913 KIAC18_001202 P
TU-0898	1177089	1177968	+	P	P	Monocistronic	880	1	KIAC18_001206	CO2	Betaine	1177089 KIAC18_001206 P	1177968 KIAC18_001206 P
TU-0899	1177995	1178549	-	I	P	Monocistronic	555	1	KIAC18_001207	CO2	Betaine	1178549 KIAC18_001207 I	1177995 KIAC18_001207 P
TU-0900	1177995	1179763	-	P	P	Polycistronic	1769	2	KIAC18_001207,KIAC18_001208		Betaine	1179763 KIAC18_001208 P	1177995 KIAC18_001207 P
TU-0901	1181519	1182098	-	P	P	Monocistronic	580	1	KIAC18_001211	CO2	Betaine	1182098 KIAC18_001211 P	1181519 KIAC18_001211 P
TU-0902	1189594	1189705	-	P	C	Cis-regulatory	112	0	.	CO2		1189705 KIAC18_001216 P	1189594 KIAC18_001216 Pre
TU-0903	1200436	1201022	-	P	P	Monocistronic	587	1	KIAC18_001227	CO2		1201022 KIAC18_001227 P	1200436 KIAC18_001227 P
TU-0904	1209629	1209857	-	N	A	Intergenic	229	0	.	CO2		1209857 N N	1209629 KIAC18_001238 A
TU-0905	1209997	1210315	-	P	P	Monocistronic	319	1	KIAC18_001239	CO2	Betaine	1210315 KIAC18_001239 P	1209997 KIAC18_001239 P
TU-0906	1211528	1213083	-	P	P	Monocistronic	1556	1	KIAC18_001242	CO2	Betaine	1213083 KIAC18_001242 P	1211528 KIAC18_001242 P
TU-0907	1219092	1219627	-	P	P	Polycistronic	536	2	KIAC18_001248,KIAC18_001249	CO2	Betaine	1219627 KIAC18_001249 P	1219092 KIAC18_001248 P
TU-0908	1219191	1219627	-	P	P	Monocistronic	437	1	KIAC18_001249		Betaine	1219627 KIAC18_001249 P	1219191 KIAC18_001249 P
TU-0909	1219436	1219627	-	P	I	Monocistronic	192	1	KIAC18_001249	CO2		1219627 KIAC18_001249 P	1219436 KIAC18_001249 I
TU-0910	1222502	1224422	-	P	P	Polycistronic	1921	2	KIAC18_001253,KIAC18_001254		Betaine	1224422 KIAC18_001254 P	1222502 KIAC18_001253 P
TU-0911	1225842	1228667	-	P	P	Polycistronic	2826	2	KIAC18_001256,KIAC18_001258	CO2		1228667 KIAC18_001258 P	1225842 KIAC18_001256 P
TU-0912	1225842	1226841	-	P	P	Monocistronic	1000	1	KIAC18_001256	CO2		1226841 KIAC18_001256 P	1225842 KIAC18_001256 P
TU-0913	1227991	1228667	-	P	P	Monocistronic	677	1	KIAC18_001258	CO2		1228667 KIAC18_001258 P	1227991 KIAC18_001258 P
TU-0914	1231168	1232843	-	P	P	Monocistronic	1676	1	KIAC18_001263	CO2	Betaine	1232843 KIAC18_001263 P	1231168 KIAC18_001263 P
TU-0915	1232726	1232843	-	P	C	Cis-regulatory	118	0	.	CO2	Betaine	1232843 KIAC18_001263 P	1232726 KIAC18_001263 Pre
TU-0916	1233135	1233813	-	P	P	Monocistronic	679	1	KIAC18_001264	CO2	Betaine	1233813 KIAC18_001264 P	1233135 KIAC18_001264 P
TU-0917	1251689	1252421	-	P	P	Monocistronic	733	1	KIAC18_001280	CO2	Betaine	1252421 KIAC18_001280 P	1251689 KIAC18_001280 P
TU-0918	1258239	1259380	+	A	N	Intergenic	1142	0	.		Betaine	1258239 KIAC18_001287 A	1259380 N N
TU-0919	1268680	1269866	-	P	P	Polycistronic	1187	2	KIAC18_001297,KIAC18_001298	CO2	Betaine	1269866 KIAC18_001298 P	1268680 KIAC18_001297 P
TU-0920	1269555	1269866	-	P	I	Monocistronic	312	1	KIAC18_001298		Betaine	1269866 KIAC18_001298 P	1269555 KIAC18_001298 I
TU-0921	1271003	1271677	+	P	P	Monocistronic	675	1	KIAC18_001300		Betaine	1271003 KIAC18_001300 P	1271677 KIAC18_001300 P
TU-0922	1296472	1297057	+	N	A	Intergenic	586	0	.	CO2		1296472 N N	1297057 KIAC18_001319 A
TU-0923	1296526	1297057	+	N	A	Intergenic	532	0	.	CO2		1296526 N N	1297057 KIAC18_001319 A
TU-0924	1305434	1307148	+	P	I	Polycistronic	1715	2	KIAC18_001323,KIAC18_001324		Betaine	1305434 KIAC18_001323 P	1307148 KIAC18_001324 I
TU-0925	1335586	1337392	+	P	P	Polycistronic	1807	3	KIAC18_001350,KIAC18_001351,KIAC18_001353		Betaine	1335586 KIAC18_001350 P	1337392 KIAC18_001353 P
TU-0926	1340115	1340252	-	P	C	Cis-regulatory	138	0	.	CO2		1340252 KIAC18_001357 P	1340115 KIAC18_001357 Pre
TU-0927	1342827	1343290	+	P	P	Monocistronic	464	1	KIAC18_001360		Betaine	1342827 KIAC18_001360 P	1343290 KIAC18_001360 P
TU-0928	1344298	1345498	-	P	P	Monocistronic	1201	1	KIAC18_001362		Betaine	1345498 KIAC18_001362 P	1344298 KIAC18_001362 P
TU-0929	1351312	1354338	-	P	P	Polycistronic	3027	3	KIAC18_001367,KIAC18_001368,KIAC18_001369		Betaine	1354338 KIAC18_001369 P	1351312 KIAC18_001367 P
TU-0930	1353142	1354338	-	P	P	Polycistronic	1197	2	KIAC18_001368,KIAC18_001369	CO2		1354338 KIAC18_001369 P	1353142 KIAC18_001368 P
TU-0931	1354461	1355238	-	P	P	Monocistronic	778	1	KIAC18_001370		Betaine	1355238 KIAC18_001370 P	1354461 KIAC18_001370 P
TU-0932	1354512	1355238	-	P	I	Monocistronic	727	1	KIAC18_001370	CO2		1355238 KIAC18_001370 P	1354512 KIAC18_001370 I
TU-0933	1357472	1361129	-	P	P	Polycistronic	3658	2	KIAC18_001373,KIAC18_001374		Betaine	1361129 KIAC18_001374 P	1357472 KIAC18_001373 P
TU-0934	1381322	1381956	+	P	P	Monocistronic	635	1	KIAC18_001396	CO2		1381322 KIAC18_001396 P	1381956 KIAC18_001396 P
TU-0935	1381925	1382555	-	I	P	Monocistronic	631	1	KIAC18_001397	CO2	Betaine	1382555 KIAC18_001397 I	1381925 KIAC18_001397 P
TU-0936	1388081	1388468	-	P	P	Monocistronic	388	1	KIAC18_001402	CO2		1388468 KIAC18_001402 P	1388081 KIAC18_001402 P
TU-0937	1396718	1397514	-	P	I	Polycistronic	797	2	KIAC18_001411,KIAC18_001410	CO2		1397514 KIAC18_001411 P	1396718 KIAC18_001410 I
TU-0938	1399409	1402069	-	P	P	Monocistronic	2661	1	KIAC18_001413	CO2	Betaine	1402069 KIAC18_001413 P	1399409 KIAC18_001413 P
TU-0939	1399410	1402805	-	P	P	Polycistronic	3396	2	KIAC18_001413,KIAC18_001414		Betaine	1402805 KIAC18_001414 P	1399410 KIAC18_001413 P
TU-0940	1402272	1402805	-	P	I	Monocistronic	534	1	KIAC18_001414	CO2		1402805 KIAC18_001414 P	1402272 KIAC18_001414 I
TU-0941	1402872	1406218	-	P	P	Polycistronic	3347	3	KIAC18_001415,KIAC18_001416,KIAC18_001417	CO2		1406218 KIAC18_001417 P	1402872 KIAC18_001415 P
TU-0942	1405747	1406218	-	P	P	Monocistronic	472	1	KIAC18_001417	CO2		1406218 KIAC18_001417 P	1405747 KIAC18_001417 P
TU-0943	1410587	1411005	-	P	P	Monocistronic	419	1	KIAC18_001420	CO2	Betaine	1411005 KIAC18_001420 P	1410587 KIAC18_001420 P
TU-0944	1410587	1410924	-	S	P	Monocistronic	338	1	KIAC18_001420		Betaine	1410924 KIAC18_001420 S	1410587 KIAC18_001420 P
TU-0945	1418784	1419310	+	P	P	Monocistronic	527	1	KIAC18_001428		Betaine	1418784 KIAC18_001428 P	1419310 KIAC18_001428 P
TU-0946	1423623	1424213	-	P	P	Monocistronic	591	1	KIAC18_001433	CO2	Betaine	1424213 KIAC18_001433 P	1423623 KIAC18_001433 P
TU-0947	1425034	1425759	-	I	P	Monocistronic	726	1	KIAC18_001435		Betaine	1425759 KIAC18_001435 I	1425034 KIAC18_001435 P
TU-0948	1453515	1454836	+	P	P	Polycistronic	1322	2	KIAC18_001463,KIAC18_001464	CO2	Betaine	1453515 KIAC18_001463 P	1454836 KIAC18_001464 P
TU-0949	1455488	1456157	+	P	P	Monocistronic	670	1	KIAC18_001466	CO2	Betaine	1455488 KIAC18_001466 P	1456157 KIAC18_001466 P
TU-0950	1458953	1459423	-	P	P	Monocistronic	471	1	KIAC18_001469	CO2		1459423 KIAC18_001469 P	1458953 KIAC18_001469 P
TU-0951	1458953	1459339	-	P	P	Monocistronic	387	1	KIAC18_001469		Betaine	1459339 KIAC18_001469 P	1458953 KIAC18_001469 P
TU-0952	1461052	1461522	+	P	P	Monocistronic	471	1	KIAC18_001471	CO2	Betaine	1461052 KIAC18_001471 P	1461522 KIAC18_001471 P
TU-0953	1465422	1466513	+	P	P	Monocistronic	1092	1	KIAC18_001475	CO2	Betaine	1465422 KIAC18_001475 P	1466513 KIAC18_001475 P
TU-0954	1466623	1467597	+	P	P	Monocistronic	975	1	KIAC18_001476	CO2		1466623 KIAC18_001476 P	1467597 KIAC18_001476 P
TU-0955	1467923	1469694	+	P	P	Polycistronic	1772	2	KIAC18_001477,KIAC18_001478	CO2		1467923 KIAC18_001477 P	1469694 KIAC18_001478 P
TU-0956	1479848	1486359	-	P	P	Polycistronic	6512	8	KIAC18_001482,KIAC18_001483,KIAC18_001484,KIAC18_001485,KIAC18_001486,KIAC18_001487,KIAC18_001488,KIAC18_001489		Betaine	1486359 KIAC18_001489 P	1479848 KIAC18_001482 P
TU-0957	1479848	1484950	-	I	P	Polycistronic	5103	7	KIAC18_001482,KIAC18_001483,KIAC18_001484,KIAC18_001485,KIAC18_001486,KIAC18_001487,KIAC18_001488		Betaine	1484950 KIAC18_001488 I	1479848 KIAC18_001482 P
TU-0958	1479848	1484401	-	P	P	Polycistronic	4554	6	KIAC18_001482,KIAC18_001483,KIAC18_001484,KIAC18_001485,KIAC18_001486,KIAC18_001487		Betaine	1484401 KIAC18_001487 P	1479848 KIAC18_001482 P
TU-0959	1481586	1486359	-	P	I	Polycistronic	4774	6	KIAC18_001485,KIAC18_001486,KIAC18_001487,KIAC18_001488,KIAC18_001489,KIAC18_001484		Betaine	1486359 KIAC18_001489 P	1481586 KIAC18_001484 I
TU-0960	1481586	1484950	-	I	I	Polycistronic	3365	5	KIAC18_001485,KIAC18_001486,KIAC18_001487,KIAC18_001488,KIAC18_001484		Betaine	1484950 KIAC18_001488 I	1481586 KIAC18_001484 I
TU-0961	1481586	1484401	-	P	I	Polycistronic	2816	4	KIAC18_001485,KIAC18_001486,KIAC18_001487,KIAC18_001484		Betaine	1484401 KIAC18_001487 P	1481586 KIAC18_001484 I
TU-0962	1482484	1486359	-	P	P	Polycistronic	3876	4	KIAC18_001486,KIAC18_001487,KIAC18_001488,KIAC18_001489		Betaine	1486359 KIAC18_001489 P	1482484 KIAC18_001486 P
TU-0963	1482484	1484950	-	I	P	Polycistronic	2467	3	KIAC18_001486,KIAC18_001487,KIAC18_001488		Betaine	1484950 KIAC18_001488 I	1482484 KIAC18_001486 P
TU-0964	1482484	1484401	-	P	P	Polycistronic	1918	2	KIAC18_001486,KIAC18_001487		Betaine	1484401 KIAC18_001487 P	1482484 KIAC18_001486 P
TU-0965	1483986	1486359	-	P	I	Polycistronic	2374	3	KIAC18_001488,KIAC18_001489,KIAC18_001487		Betaine	1486359 KIAC18_001489 P	1483986 KIAC18_001487 I
TU-0966	1483986	1484950	-	I	I	Polycistronic	965	2	KIAC18_001488,KIAC18_001487		Betaine	1484950 KIAC18_001488 I	1483986 KIAC18_001487 I
TU-0967	1483987	1484401	-	P	I	Monocistronic	415	1	KIAC18_001487	CO2	Betaine	1484401 KIAC18_001487 P	1483987 KIAC18_001487 I
TU-0968	1486480	1490813	+	P	P	Polycistronic	4334	2	KIAC18_001490,KIAC18_001494	CO2		1486480 KIAC18_001490 P	1490813 KIAC18_001494 P
TU-0969	1489692	1490813	+	P	P	Monocistronic	1122	1	KIAC18_001494	CO2	Betaine	1489692 KIAC18_001494 P	1490813 KIAC18_001494 P
TU-0970	1489692	1489851	+	P	C	Cis-regulatory	160	0	.	CO2		1489692 KIAC18_001494 P	1489851 KIAC18_001494 Pre
TU-0971	1494095	1495893	-	P	P	Monocistronic	1799	1	KIAC18_001499	CO2		1495893 KIAC18_001499 P	1494095 KIAC18_001499 P
TU-0972	1500382	1500932	+	P	P	Monocistronic	551	1	KIAC18_001503	CO2	Betaine	1500382 KIAC18_001503 P	1500932 KIAC18_001503 P
TU-0973	1503638	1504015	-	P	P	Monocistronic	378	1	KIAC18_001506		Betaine	1504015 KIAC18_001506 P	1503638 KIAC18_001506 P
TU-0974	1520379	1521059	-	P	P	Monocistronic	681	1	KIAC18_001516	CO2		1521059 KIAC18_001516 P	1520379 KIAC18_001516 P
TU-0975	1553417	1554245	+	P	P	Monocistronic	829	1	KIAC18_001533	CO2	Betaine	1553417 KIAC18_001533 P	1554245 KIAC18_001533 P
TU-0976	1559822	1560042	-	S	C	Cis-regulatory	221	0	.	CO2	Betaine	1560042 KIAC18_001539 S	1559822 KIAC18_001539 Pre
TU-0977	1559822	1559992	-	P	C	Cis-regulatory	171	0	.	CO2	Betaine	1559992 KIAC18_001539 P	1559822 KIAC18_001539 Pre
TU-0978	1567423	1567990	-	P	P	Monocistronic	568	1	KIAC18_001552	CO2	Betaine	1567990 KIAC18_001552 P	1567423 KIAC18_001552 P
TU-0979	1571111	1571497	-	N	N	Intergenic	387	0	.	CO2	Betaine	1571497 N N	1571111 N N
TU-0980	1572164	1573297	+	P	P	Monocistronic	1134	1	KIAC18_001556		Betaine	1572164 KIAC18_001556 P	1573297 KIAC18_001556 P
TU-0981	1587029	1593070	-	P	S	Polycistronic	6042	7	KIAC18_001570,KIAC18_001571,KIAC18_001572,KIAC18_001573,KIAC18_001574,KIAC18_001575,KIAC18_001576		Betaine	1593070 KIAC18_001576 P	1587029 KIAC18_001570 S
TU-0982	1587121	1593070	-	P	P	Polycistronic	5950	7	KIAC18_001570,KIAC18_001571,KIAC18_001572,KIAC18_001573,KIAC18_001574,KIAC18_001575,KIAC18_001576		Betaine	1593070 KIAC18_001576 P	1587121 KIAC18_001570 P
TU-0983	1600315	1600832	+	P	P	Monocistronic	518	1	KIAC18_001582	CO2		1600315 KIAC18_001582 P	1600832 KIAC18_001582 P
TU-0984	1602111	1602816	-	P	P	Monocistronic	706	1	KIAC18_001584		Betaine	1602816 KIAC18_001584 P	1602111 KIAC18_001584 P
TU-0985	1604378	1604841	+	P	P	Monocistronic	464	1	KIAC18_001586	CO2	Betaine	1604378 KIAC18_001586 P	1604841 KIAC18_001586 P
TU-0986	1604913	1605896	+	P	P	Monocistronic	984	1	KIAC18_001587	CO2	Betaine	1604913 KIAC18_001587 P	1605896 KIAC18_001587 P
TU-0987	1607091	1607373	-	P	P	Monocistronic	283	1	KIAC18_001590	CO2	Betaine	1607373 KIAC18_001590 P	1607091 KIAC18_001590 P
TU-0988	1609289	1610562	-	P	P	Monocistronic	1274	1	KIAC18_001592	CO2	Betaine	1610562 KIAC18_001592 P	1609289 KIAC18_001592 P
TU-0989	1610665	1612031	-	P	P	Monocistronic	1367	1	KIAC18_001593	CO2		1612031 KIAC18_001593 P	1610665 KIAC18_001593 P
TU-0990	1618839	1623466	-	P	P	Polycistronic	4628	4	KIAC18_001602,KIAC18_001603,KIAC18_001604,KIAC18_001605		Betaine	1623466 KIAC18_001605 P	1618839 KIAC18_001602 P
TU-0991	1621028	1623466	-	P	I	Polycistronic	2439	2	KIAC18_001605,KIAC18_001604		Betaine	1623466 KIAC18_001605 P	1621028 KIAC18_001604 I
TU-0992	1623567	1623901	+	N	N	Intergenic	335	0	.	CO2		1623567 N N	1623901 N N
TU-0993	1623569	1623810	-	N	N	Intergenic	242	0	.	CO2	Betaine	1623810 N N	1623569 N N
TU-0994	1623573	1623901	+	N	N	Intergenic	329	0	.		Betaine	1623573 N N	1623901 N N
TU-0995	1623702	1624347	-	P	P	Monocistronic	646	1	KIAC18_001606	CO2		1624347 KIAC18_001606 P	1623702 KIAC18_001606 P
TU-0996	1624449	1624691	-	N	N	Intergenic	243	0	.	CO2	Betaine	1624691 N N	1624449 N N
TU-0997	1632210	1633933	-	P	P	Monocistronic	1724	1	KIAC18_001612	CO2	Betaine	1633933 KIAC18_001612 P	1632210 KIAC18_001612 P
TU-0998	1634456	1634734	-	N	N	Intergenic	279	0	.		Betaine	1634734 N N	1634456 N N
TU-0999	1635187	1636059	-	N	A	Intergenic	873	0	.	CO2		1636059 N N	1635187 KIAC18_001615 A
TU-1000	1635187	1636021	-	N	A	Intergenic	835	0	.	CO2		1636021 N N	1635187 KIAC18_001615 A
TU-1001	1635187	1635963	-	N	A	Intergenic	777	0	.	CO2	Betaine	1635963 N N	1635187 KIAC18_001615 A
TU-1002	1635187	1635918	-	N	A	Intergenic	732	0	.		Betaine	1635918 N N	1635187 KIAC18_001615 A
TU-1003	1635632	1636059	-	N	N	Intergenic	428	0	.	CO2		1636059 N N	1635632 N N
TU-1004	1635632	1636021	-	N	N	Intergenic	390	0	.	CO2		1636021 N N	1635632 N N
TU-1005	1635632	1635963	-	N	N	Intergenic	332	0	.	CO2	Betaine	1635963 N N	1635632 N N
TU-1006	1635632	1635918	-	N	N	Intergenic	287	0	.		Betaine	1635918 N N	1635632 N N
TU-1007	1635759	1636059	-	N	N	Intergenic	301	0	.	CO2		1636059 N N	1635759 N N
TU-1008	1635759	1636021	-	N	N	Intergenic	263	0	.	CO2		1636021 N N	1635759 N N
TU-1009	1635759	1635963	-	N	N	Intergenic	205	0	.	CO2	Betaine	1635963 N N	1635759 N N
TU-1010	1635759	1635918	-	N	N	Intergenic	160	0	.		Betaine	1635918 N N	1635759 N N
TU-1011	1638674	1643024	-	P	P	Polycistronic	4351	6	KIAC18_001619,KIAC18_001620,KIAC18_001621,KIAC18_001622,KIAC18_001623,KIAC18_001624	CO2	Betaine	1643024 KIAC18_001624 P	1638674 KIAC18_001619 P
TU-1012	1638674	1642793	-	P	P	Polycistronic	4120	5	KIAC18_001619,KIAC18_001620,KIAC18_001621,KIAC18_001622,KIAC18_001623	CO2		1642793 KIAC18_001623 P	1638674 KIAC18_001619 P
TU-1013	1638674	1640661	-	P	P	Polycistronic	1988	3	KIAC18_001619,KIAC18_001620,KIAC18_001621	CO2	Betaine	1640661 KIAC18_001621 P	1638674 KIAC18_001619 P
TU-1014	1638674	1639109	-	P	P	Monocistronic	436	1	KIAC18_001619	CO2	Betaine	1639109 KIAC18_001619 P	1638674 KIAC18_001619 P
TU-1015	1638674	1641668	-	I	P	Polycistronic	2995	5	KIAC18_001619,KIAC18_001620,KIAC18_001621,KIAC18_001622,KIAC18_001623		Betaine	1641668 KIAC18_001623 I	1638674 KIAC18_001619 P
TU-1016	1639995	1643024	-	P	P	Polycistronic	3030	4	KIAC18_001621,KIAC18_001622,KIAC18_001623,KIAC18_001624	CO2	Betaine	1643024 KIAC18_001624 P	1639995 KIAC18_001621 P
TU-1017	1639995	1642793	-	P	P	Polycistronic	2799	3	KIAC18_001621,KIAC18_001622,KIAC18_001623	CO2		1642793 KIAC18_001623 P	1639995 KIAC18_001621 P
TU-1018	1639995	1640661	-	P	P	Monocistronic	667	1	KIAC18_001621	CO2	Betaine	1640661 KIAC18_001621 P	1639995 KIAC18_001621 P
TU-1019	1639996	1641668	-	I	P	Polycistronic	1673	3	KIAC18_001621,KIAC18_001622,KIAC18_001623		Betaine	1641668 KIAC18_001623 I	1639996 KIAC18_001621 P
TU-1020	1641404	1643024	-	P	P	Polycistronic	1621	2	KIAC18_001623,KIAC18_001624	CO2	Betaine	1643024 KIAC18_001624 P	1641404 KIAC18_001623 P
TU-1021	1641404	1642793	-	P	P	Monocistronic	1390	1	KIAC18_001623	CO2		1642793 KIAC18_001623 P	1641404 KIAC18_001623 P
TU-1022	1641405	1641668	-	I	P	Monocistronic	264	1	KIAC18_001623		Betaine	1641668 KIAC18_001623 I	1641405 KIAC18_001623 P
TU-1023	1650127	1651628	-	P	P	Monocistronic	1502	1	KIAC18_001633		Betaine	1651628 KIAC18_001633 P	1650127 KIAC18_001633 P
TU-1024	1654936	1658966	-	P	P	Polycistronic	4031	3	KIAC18_001638,KIAC18_001639,KIAC18_001640		Betaine	1658966 KIAC18_001640 P	1654936 KIAC18_001638 P
TU-1025	1657779	1658966	-	P	P	Monocistronic	1188	1	KIAC18_001640	CO2	Betaine	1658966 KIAC18_001640 P	1657779 KIAC18_001640 P
TU-1026	1661908	1662132	-	P	I	Monocistronic	225	1	KIAC18_001643	CO2		1662132 KIAC18_001643 P	1661908 KIAC18_001643 I
TU-1027	1662244	1662997	-	P	P	Monocistronic	754	1	KIAC18_001644	CO2	Betaine	1662997 KIAC18_001644 P	1662244 KIAC18_001644 P
TU-1028	1667294	1667646	-	N	N	Intergenic	353	0	.	CO2	Betaine	1667646 N N	1667294 N N
TU-1029	1667373	1667646	-	N	N	Intergenic	274	0	.	CO2	Betaine	1667646 N N	1667373 N N
TU-1030	1667809	1669168	+	P	P	Monocistronic	1360	1	KIAC18_001650	CO2	Betaine	1667809 KIAC18_001650 P	1669168 KIAC18_001650 P
TU-1031	1667809	1669251	+	P	S	Monocistronic	1443	1	KIAC18_001650	CO2	Betaine	1667809 KIAC18_001650 P	1669251 KIAC18_001650 S
TU-1032	1670788	1671411	-	P	P	Monocistronic	624	1	KIAC18_001652	CO2	Betaine	1671411 KIAC18_001652 P	1670788 KIAC18_001652 P
TU-1033	1672196	1680199	-	P	P	Polycistronic	8004	9	KIAC18_001654,KIAC18_001655,KIAC18_001656,KIAC18_001657,KIAC18_001658,KIAC18_001659,KIAC18_001660,KIAC18_001661,KIAC18_001662		Betaine	1680199 KIAC18_001662 P	1672196 KIAC18_001654 P
TU-1034	1672196	1675598	-	P	P	Polycistronic	3403	4	KIAC18_001654,KIAC18_001655,KIAC18_001656,KIAC18_001657		Betaine	1675598 KIAC18_001657 P	1672196 KIAC18_001654 P
TU-1035	1672196	1672729	-	P	P	Monocistronic	534	1	KIAC18_001654		Betaine	1672729 KIAC18_001654 P	1672196 KIAC18_001654 P
TU-1036	1672695	1680199	-	P	I	Polycistronic	7505	8	KIAC18_001656,KIAC18_001657,KIAC18_001658,KIAC18_001659,KIAC18_001660,KIAC18_001661,KIAC18_001662,KIAC18_001655		Betaine	1680199 KIAC18_001662 P	1672695 KIAC18_001655 I
TU-1037	1672695	1675598	-	P	I	Polycistronic	2904	3	KIAC18_001656,KIAC18_001657,KIAC18_001655		Betaine	1675598 KIAC18_001657 P	1672695 KIAC18_001655 I
TU-1038	1672798	1680199	-	P	I	Polycistronic	7402	8	KIAC18_001656,KIAC18_001657,KIAC18_001658,KIAC18_001659,KIAC18_001660,KIAC18_001661,KIAC18_001662,KIAC18_001655		Betaine	1680199 KIAC18_001662 P	1672798 KIAC18_001655 I
TU-1039	1672798	1675598	-	P	I	Polycistronic	2801	3	KIAC18_001656,KIAC18_001657,KIAC18_001655		Betaine	1675598 KIAC18_001657 P	1672798 KIAC18_001655 I
TU-1040	1673496	1680199	-	P	I	Polycistronic	6704	7	KIAC18_001657,KIAC18_001658,KIAC18_001659,KIAC18_001660,KIAC18_001661,KIAC18_001662,KIAC18_001656		Betaine	1680199 KIAC18_001662 P	1673496 KIAC18_001656 I
TU-1041	1673496	1675598	-	P	I	Polycistronic	2103	2	KIAC18_001657,KIAC18_001656		Betaine	1675598 KIAC18_001657 P	1673496 KIAC18_001656 I
TU-1042	1674070	1680199	-	P	P	Polycistronic	6130	6	KIAC18_001657,KIAC18_001658,KIAC18_001659,KIAC18_001660,KIAC18_001661,KIAC18_001662		Betaine	1680199 KIAC18_001662 P	1674070 KIAC18_001657 P
TU-1043	1674070	1675598	-	P	P	Monocistronic	1529	1	KIAC18_001657		Betaine	1675598 KIAC18_001657 P	1674070 KIAC18_001657 P
TU-1044	1679710	1680199	-	P	I	Monocistronic	490	1	KIAC18_001662		Betaine	1680199 KIAC18_001662 P	1679710 KIAC18_001662 I
TU-1045	1680559	1680923	+	P	I	Monocistronic	365	1	KIAC18_001663		Betaine	1680559 KIAC18_001663 P	1680923 KIAC18_001663 I
TU-1046	1680559	1681424	+	P	P	Monocistronic	866	1	KIAC18_001663		Betaine	1680559 KIAC18_001663 P	1681424 KIAC18_001663 P
TU-1047	1680559	1683016	+	P	P	Polycistronic	2458	2	KIAC18_001663,KIAC18_001664		Betaine	1680559 KIAC18_001663 P	1683016 KIAC18_001664 P
TU-1048	1682980	1684496	-	P	P	Monocistronic	1517	1	KIAC18_001665	CO2		1684496 KIAC18_001665 P	1682980 KIAC18_001665 P
TU-1049	1686151	1686704	+	P	P	Monocistronic	554	1	KIAC18_001668	CO2		1686151 KIAC18_001668 P	1686704 KIAC18_001668 P
TU-1050	1686667	1687264	-	P	P	Monocistronic	598	1	KIAC18_001669		Betaine	1687264 KIAC18_001669 P	1686667 KIAC18_001669 P
TU-1051	1687553	1689620	-	I	P	Monocistronic	2068	1	KIAC18_001670	CO2	Betaine	1689620 KIAC18_001670 I	1687553 KIAC18_001670 P
TU-1052	1689221	1689620	-	I	I	Polycistronic	400	2	KIAC18_001670,KIAC18_001670		Betaine	1689620 KIAC18_001670 I	1689221 KIAC18_001670 I
TU-1053	1692181	1693923	+	P	P	Polycistronic	1743	2	KIAC18_001672,KIAC18_001673	CO2		1692181 KIAC18_001672 P	1693923 KIAC18_001673 P
TU-1054	1692227	1693922	+	P	P	Polycistronic	1696	2	KIAC18_001672,KIAC18_001673		Betaine	1692227 KIAC18_001672 P	1693922 KIAC18_001673 P
TU-1055	1699181	1699526	-	P	P	Monocistronic	346	1	KIAC18_001678	CO2	Betaine	1699526 KIAC18_001678 P	1699181 KIAC18_001678 P
TU-1056	1700498	1705433	-	P	P	Polycistronic	4936	5	KIAC18_001680,KIAC18_001681,KIAC18_001682,KIAC18_001683,KIAC18_001684	CO2		1705433 KIAC18_001684 P	1700498 KIAC18_001680 P
TU-1057	1700498	1701142	-	P	P	Monocistronic	645	1	KIAC18_001680	CO2		1701142 KIAC18_001680 P	1700498 KIAC18_001680 P
TU-1058	1703449	1705433	-	P	P	Polycistronic	1985	3	KIAC18_001682,KIAC18_001683,KIAC18_001684	CO2	Betaine	1705433 KIAC18_001684 P	1703449 KIAC18_001682 P
TU-1059	1705580	1726191	-	P	P	Polycistronic	20612	16	KIAC18_001685,KIAC18_001686,KIAC18_001687,KIAC18_001688,KIAC18_001689,KIAC18_001690,KIAC18_001691,KIAC18_001692,KIAC18_001693,KIAC18_001694,KIAC18_001695,KIAC18_001696,KIAC18_001697,KIAC18_001698,KIAC18_001699,KIAC18_001700	CO2		1726191 KIAC18_001700 P	1705580 KIAC18_001685 P
TU-1060	1705580	1715835	-	P	P	Polycistronic	10256	9	KIAC18_001685,KIAC18_001686,KIAC18_001687,KIAC18_001688,KIAC18_001689,KIAC18_001690,KIAC18_001691,KIAC18_001692,KIAC18_001693	CO2	Betaine	1715835 KIAC18_001693 P	1705580 KIAC18_001685 P
TU-1061	1705580	1714742	-	S	P	Polycistronic	9163	8	KIAC18_001685,KIAC18_001686,KIAC18_001687,KIAC18_001688,KIAC18_001689,KIAC18_001690,KIAC18_001691,KIAC18_001692	CO2		1714742 KIAC18_001692 S	1705580 KIAC18_001685 P
TU-1062	1705580	1714635	-	P	P	Polycistronic	9056	8	KIAC18_001685,KIAC18_001686,KIAC18_001687,KIAC18_001688,KIAC18_001689,KIAC18_001690,KIAC18_001691,KIAC18_001692	CO2		1714635 KIAC18_001692 P	1705580 KIAC18_001685 P
TU-1063	1705580	1709121	-	I	P	Polycistronic	3542	4	KIAC18_001685,KIAC18_001686,KIAC18_001687,KIAC18_001688	CO2		1709121 KIAC18_001688 I	1705580 KIAC18_001685 P
TU-1064	1705580	1708167	-	P	P	Polycistronic	2588	2	KIAC18_001685,KIAC18_001686	CO2	Betaine	1708167 KIAC18_001686 P	1705580 KIAC18_001685 P
TU-1065	1705580	1715794	-	S	P	Polycistronic	10215	9	KIAC18_001685,KIAC18_001686,KIAC18_001687,KIAC18_001688,KIAC18_001689,KIAC18_001690,KIAC18_001691,KIAC18_001692,KIAC18_001693		Betaine	1715794 KIAC18_001693 S	1705580 KIAC18_001685 P
TU-1066	1706836	1715835	-	P	I	Polycistronic	9000	9	KIAC18_001686,KIAC18_001687,KIAC18_001688,KIAC18_001689,KIAC18_001690,KIAC18_001691,KIAC18_001692,KIAC18_001693,KIAC18_001685		Betaine	1715835 KIAC18_001693 P	1706836 KIAC18_001685 I
TU-1067	1706836	1715794	-	S	I	Polycistronic	8959	9	KIAC18_001686,KIAC18_001687,KIAC18_001688,KIAC18_001689,KIAC18_001690,KIAC18_001691,KIAC18_001692,KIAC18_001693,KIAC18_001685		Betaine	1715794 KIAC18_001693 S	1706836 KIAC18_001685 I
TU-1068	1706836	1708167	-	P	I	Polycistronic	1332	2	KIAC18_001686,KIAC18_001685		Betaine	1708167 KIAC18_001686 P	1706836 KIAC18_001685 I
TU-1069	1707664	1726191	-	P	P	Polycistronic	18528	15	KIAC18_001686,KIAC18_001687,KIAC18_001688,KIAC18_001689,KIAC18_001690,KIAC18_001691,KIAC18_001692,KIAC18_001693,KIAC18_001694,KIAC18_001695,KIAC18_001696,KIAC18_001697,KIAC18_001698,KIAC18_001699,KIAC18_001700	CO2		1726191 KIAC18_001700 P	1707664 KIAC18_001686 P
TU-1070	1707664	1715835	-	P	P	Polycistronic	8172	8	KIAC18_001686,KIAC18_001687,KIAC18_001688,KIAC18_001689,KIAC18_001690,KIAC18_001691,KIAC18_001692,KIAC18_001693	CO2	Betaine	1715835 KIAC18_001693 P	1707664 KIAC18_001686 P
TU-1071	1707664	1714742	-	S	P	Polycistronic	7079	7	KIAC18_001686,KIAC18_001687,KIAC18_001688,KIAC18_001689,KIAC18_001690,KIAC18_001691,KIAC18_001692	CO2		1714742 KIAC18_001692 S	1707664 KIAC18_001686 P
TU-1072	1707664	1714635	-	P	P	Polycistronic	6972	7	KIAC18_001686,KIAC18_001687,KIAC18_001688,KIAC18_001689,KIAC18_001690,KIAC18_001691,KIAC18_001692	CO2		1714635 KIAC18_001692 P	1707664 KIAC18_001686 P
TU-1073	1707664	1709121	-	I	P	Polycistronic	1458	3	KIAC18_001686,KIAC18_001687,KIAC18_001688	CO2		1709121 KIAC18_001688 I	1707664 KIAC18_001686 P
TU-1074	1707664	1708167	-	P	P	Monocistronic	504	1	KIAC18_001686	CO2	Betaine	1708167 KIAC18_001686 P	1707664 KIAC18_001686 P
TU-1075	1707665	1715794	-	S	P	Polycistronic	8130	8	KIAC18_001686,KIAC18_001687,KIAC18_001688,KIAC18_001689,KIAC18_001690,KIAC18_001691,KIAC18_001692,KIAC18_001693		Betaine	1715794 KIAC18_001693 S	1707665 KIAC18_001686 P
TU-1076	1708352	1726191	-	P	P	Polycistronic	17840	14	KIAC18_001687,KIAC18_001688,KIAC18_001689,KIAC18_001690,KIAC18_001691,KIAC18_001692,KIAC18_001693,KIAC18_001694,KIAC18_001695,KIAC18_001696,KIAC18_001697,KIAC18_001698,KIAC18_001699,KIAC18_001700	CO2		1726191 KIAC18_001700 P	1708352 KIAC18_001687 P
TU-1077	1708352	1715835	-	P	P	Polycistronic	7484	7	KIAC18_001687,KIAC18_001688,KIAC18_001689,KIAC18_001690,KIAC18_001691,KIAC18_001692,KIAC18_001693	CO2		1715835 KIAC18_001693 P	1708352 KIAC18_001687 P
TU-1078	1708352	1714742	-	S	P	Polycistronic	6391	6	KIAC18_001687,KIAC18_001688,KIAC18_001689,KIAC18_001690,KIAC18_001691,KIAC18_001692	CO2		1714742 KIAC18_001692 S	1708352 KIAC18_001687 P
TU-1079	1708352	1714635	-	P	P	Polycistronic	6284	6	KIAC18_001687,KIAC18_001688,KIAC18_001689,KIAC18_001690,KIAC18_001691,KIAC18_001692	CO2		1714635 KIAC18_001692 P	1708352 KIAC18_001687 P
TU-1080	1708352	1709121	-	I	P	Polycistronic	770	2	KIAC18_001687,KIAC18_001688	CO2		1709121 KIAC18_001688 I	1708352 KIAC18_001687 P
TU-1081	1709669	1726191	-	P	P	Polycistronic	16523	12	KIAC18_001689,KIAC18_001690,KIAC18_001691,KIAC18_001692,KIAC18_001693,KIAC18_001694,KIAC18_001695,KIAC18_001696,KIAC18_001697,KIAC18_001698,KIAC18_001699,KIAC18_001700	CO2		1726191 KIAC18_001700 P	1709669 KIAC18_001689 P
TU-1082	1709669	1715835	-	P	P	Polycistronic	6167	5	KIAC18_001689,KIAC18_001690,KIAC18_001691,KIAC18_001692,KIAC18_001693	CO2		1715835 KIAC18_001693 P	1709669 KIAC18_001689 P
TU-1083	1709669	1714742	-	S	P	Polycistronic	5074	4	KIAC18_001689,KIAC18_001690,KIAC18_001691,KIAC18_001692	CO2		1714742 KIAC18_001692 S	1709669 KIAC18_001689 P
TU-1084	1709669	1714635	-	P	P	Polycistronic	4967	4	KIAC18_001689,KIAC18_001690,KIAC18_001691,KIAC18_001692	CO2		1714635 KIAC18_001692 P	1709669 KIAC18_001689 P
TU-1085	1710332	1726191	-	P	I	Polycistronic	15860	12	KIAC18_001690,KIAC18_001691,KIAC18_001692,KIAC18_001693,KIAC18_001694,KIAC18_001695,KIAC18_001696,KIAC18_001697,KIAC18_001698,KIAC18_001699,KIAC18_001700,KIAC18_001689	CO2		1726191 KIAC18_001700 P	1710332 KIAC18_001689 I
TU-1086	1710332	1715835	-	P	I	Polycistronic	5504	5	KIAC18_001690,KIAC18_001691,KIAC18_001692,KIAC18_001693,KIAC18_001689	CO2		1715835 KIAC18_001693 P	1710332 KIAC18_001689 I
TU-1087	1710332	1714742	-	S	I	Polycistronic	4411	4	KIAC18_001690,KIAC18_001691,KIAC18_001692,KIAC18_001689	CO2		1714742 KIAC18_001692 S	1710332 KIAC18_001689 I
TU-1088	1710332	1714635	-	P	I	Polycistronic	4304	4	KIAC18_001690,KIAC18_001691,KIAC18_001692,KIAC18_001689	CO2		1714635 KIAC18_001692 P	1710332 KIAC18_001689 I
TU-1089	1711481	1726191	-	P	P	Polycistronic	14711	11	KIAC18_001690,KIAC18_001691,KIAC18_001692,KIAC18_001693,KIAC18_001694,KIAC18_001695,KIAC18_001696,KIAC18_001697,KIAC18_001698,KIAC18_001699,KIAC18_001700	CO2		1726191 KIAC18_001700 P	1711481 KIAC18_001690 P
TU-1090	1711481	1715835	-	P	P	Polycistronic	4355	4	KIAC18_001690,KIAC18_001691,KIAC18_001692,KIAC18_001693	CO2		1715835 KIAC18_001693 P	1711481 KIAC18_001690 P
TU-1091	1711481	1714742	-	S	P	Polycistronic	3262	3	KIAC18_001690,KIAC18_001691,KIAC18_001692	CO2		1714742 KIAC18_001692 S	1711481 KIAC18_001690 P
TU-1092	1711481	1714635	-	P	P	Polycistronic	3155	3	KIAC18_001690,KIAC18_001691,KIAC18_001692	CO2		1714635 KIAC18_001692 P	1711481 KIAC18_001690 P
TU-1093	1713527	1726191	-	P	P	Polycistronic	12665	9	KIAC18_001692,KIAC18_001693,KIAC18_001694,KIAC18_001695,KIAC18_001696,KIAC18_001697,KIAC18_001698,KIAC18_001699,KIAC18_001700	CO2	Betaine	1726191 KIAC18_001700 P	1713527 KIAC18_001692 P
TU-1094	1713527	1715835	-	P	P	Polycistronic	2309	2	KIAC18_001692,KIAC18_001693	CO2	Betaine	1715835 KIAC18_001693 P	1713527 KIAC18_001692 P
TU-1095	1713527	1714742	-	S	P	Monocistronic	1216	1	KIAC18_001692	CO2		1714742 KIAC18_001692 S	1713527 KIAC18_001692 P
TU-1096	1713527	1714635	-	P	P	Monocistronic	1109	1	KIAC18_001692	CO2	Betaine	1714635 KIAC18_001692 P	1713527 KIAC18_001692 P
TU-1097	1713527	1715794	-	S	P	Polycistronic	2268	2	KIAC18_001692,KIAC18_001693		Betaine	1715794 KIAC18_001693 S	1713527 KIAC18_001692 P
TU-1098	1714627	1714742	-	S	C	Cis-regulatory	116	0	.	CO2		1714742 KIAC18_001692 S	1714627 KIAC18_001692 Pre
TU-1099	1722014	1726191	-	P	I	Polycistronic	4178	3	KIAC18_001699,KIAC18_001700,KIAC18_001698		Betaine	1726191 KIAC18_001700 P	1722014 KIAC18_001698 I
TU-1100	1723629	1726191	-	P	P	Polycistronic	2563	2	KIAC18_001699,KIAC18_001700	CO2	Betaine	1726191 KIAC18_001700 P	1723629 KIAC18_001699 P
TU-1101	1724163	1726191	-	P	I	Polycistronic	2029	2	KIAC18_001700,KIAC18_001699	CO2	Betaine	1726191 KIAC18_001700 P	1724163 KIAC18_001699 I
TU-1102	1727025	1728530	-	P	P	Monocistronic	1506	1	KIAC18_001702	CO2	Betaine	1728530 KIAC18_001702 P	1727025 KIAC18_001702 P
TU-1103	1733079	1734602	-	P	P	Monocistronic	1524	1	KIAC18_001707	CO2	Betaine	1734602 KIAC18_001707 P	1733079 KIAC18_001707 P
TU-1104	1734720	1738766	-	I	P	Polycistronic	4047	5	KIAC18_001708,KIAC18_001709,KIAC18_001710,KIAC18_001711,KIAC18_001712	CO2	Betaine	1738766 KIAC18_001712 I	1734720 KIAC18_001708 P
TU-1105	1734720	1736121	-	P	P	Polycistronic	1402	2	KIAC18_001708,KIAC18_001709	CO2	Betaine	1736121 KIAC18_001709 P	1734720 KIAC18_001708 P
TU-1106	1734720	1734931	-	P	P	Monocistronic	212	1	KIAC18_001708	CO2	Betaine	1734931 KIAC18_001708 P	1734720 KIAC18_001708 P
TU-1107	1736178	1738766	-	I	P	Polycistronic	2589	3	KIAC18_001710,KIAC18_001711,KIAC18_001712	CO2		1738766 KIAC18_001712 I	1736178 KIAC18_001710 P
TU-1108	1743503	1745594	-	P	P	Polycistronic	2092	3	KIAC18_001717,KIAC18_001718,KIAC18_001719	CO2		1745594 KIAC18_001719 P	1743503 KIAC18_001717 P
TU-1109	1743503	1743934	-	P	P	Monocistronic	432	1	KIAC18_001717	CO2	Betaine	1743934 KIAC18_001717 P	1743503 KIAC18_001717 P
TU-1110	1744358	1745594	-	P	P	Monocistronic	1237	1	KIAC18_001719	CO2		1745594 KIAC18_001719 P	1744358 KIAC18_001719 P
TU-1111	1748368	1748692	-	P	P	Monocistronic	325	1	KIAC18_001723	CO2	Betaine	1748692 KIAC18_001723 P	1748368 KIAC18_001723 P
TU-1112	1748864	1749189	-	A	A	Intergenic	326	0	.		Betaine	1749189 KIAC18_001724 A	1748864 KIAC18_001724 A
TU-1113	1750019	1750250	-	P	P	Monocistronic	232	1	KIAC18_001725	CO2	Betaine	1750250 KIAC18_001725 P	1750019 KIAC18_001725 P
TU-1114	1758749	1762816	-	P	P	Polycistronic	4068	4	KIAC18_001730,KIAC18_001731,KIAC18_001732,KIAC18_001733	CO2	Betaine	1762816 KIAC18_001733 P	1758749 KIAC18_001730 P
TU-1115	1758749	1760034	-	P	P	Monocistronic	1286	1	KIAC18_001730	CO2	Betaine	1760034 KIAC18_001730 P	1758749 KIAC18_001730 P
TU-1116	1762938	1763874	-	P	P	Monocistronic	937	1	KIAC18_001734		Betaine	1763874 KIAC18_001734 P	1762938 KIAC18_001734 P
TU-1117	1763771	1763874	-	P	C	Cis-regulatory	104	0	.	CO2		1763874 KIAC18_001734 P	1763771 KIAC18_001734 Pre
TU-1118	1763895	1774553	-	P	P	Polycistronic	10659	8	KIAC18_001736,KIAC18_001737,KIAC18_001738,KIAC18_001739,KIAC18_001740,KIAC18_001741,KIAC18_001742,KIAC18_001743	CO2	Betaine	1774553 KIAC18_001743 P	1763895 KIAC18_001736 P
TU-1119	1763895	1770046	-	P	P	Polycistronic	6152	5	KIAC18_001736,KIAC18_001737,KIAC18_001738,KIAC18_001739,KIAC18_001740	CO2		1770046 KIAC18_001740 P	1763895 KIAC18_001736 P
TU-1120	1765962	1774553	-	P	P	Polycistronic	8592	6	KIAC18_001738,KIAC18_001739,KIAC18_001740,KIAC18_001741,KIAC18_001742,KIAC18_001743	CO2	Betaine	1774553 KIAC18_001743 P	1765962 KIAC18_001738 P
TU-1121	1765962	1770046	-	P	P	Polycistronic	4085	3	KIAC18_001738,KIAC18_001739,KIAC18_001740	CO2		1770046 KIAC18_001740 P	1765962 KIAC18_001738 P
TU-1122	1774610	1778104	-	P	P	Polycistronic	3495	4	KIAC18_001744,KIAC18_001745,KIAC18_001746,KIAC18_001748	CO2		1778104 KIAC18_001748 P	1774610 KIAC18_001744 P
TU-1123	1774610	1777086	-	P	P	Polycistronic	2477	3	KIAC18_001744,KIAC18_001745,KIAC18_001746	CO2	Betaine	1777086 KIAC18_001746 P	1774610 KIAC18_001744 P
TU-1124	1774610	1775201	-	I	P	Monocistronic	592	1	KIAC18_001744	CO2	Betaine	1775201 KIAC18_001744 I	1774610 KIAC18_001744 P
TU-1125	1775202	1778104	-	P	P	Polycistronic	2903	3	KIAC18_001745,KIAC18_001746,KIAC18_001748	CO2		1778104 KIAC18_001748 P	1775202 KIAC18_001745 P
TU-1126	1775202	1777086	-	P	P	Polycistronic	1885	2	KIAC18_001745,KIAC18_001746	CO2		1777086 KIAC18_001746 P	1775202 KIAC18_001745 P
TU-1127	1777220	1777527	+	P	P	Monocistronic	308	1	KIAC18_001747	CO2	Betaine	1777220 KIAC18_001747 P	1777527 KIAC18_001747 P
TU-1128	1777490	1778104	-	P	P	Monocistronic	615	1	KIAC18_001748	CO2	Betaine	1778104 KIAC18_001748 P	1777490 KIAC18_001748 P
TU-1129	1778240	1778531	-	P	P	Monocistronic	292	1	KIAC18_001749	CO2	Betaine	1778531 KIAC18_001749 P	1778240 KIAC18_001749 P
TU-1130	1780024	1780995	-	P	P	Monocistronic	972	1	KIAC18_001752	CO2		1780995 KIAC18_001752 P	1780024 KIAC18_001752 P
TU-1131	1781196	1781815	-	P	P	Monocistronic	620	1	KIAC18_001753	CO2	Betaine	1781815 KIAC18_001753 P	1781196 KIAC18_001753 P
TU-1132	1781567	1781815	-	P	C	Cis-regulatory	249	0	.	CO2	Betaine	1781815 KIAC18_001753 P	1781567 KIAC18_001753 Pre
TU-1133	1783120	1783942	-	P	P	Monocistronic	823	1	KIAC18_001755	CO2	Betaine	1783942 KIAC18_001755 P	1783120 KIAC18_001755 P
TU-1134	1784036	1784726	+	P	P	Monocistronic	691	1	KIAC18_001756	CO2	Betaine	1784036 KIAC18_001756 P	1784726 KIAC18_001756 P
TU-1135	1801948	1803947	-	P	P	Monocistronic	2000	1	KIAC18_001772	CO2	Betaine	1803947 KIAC18_001772 P	1801948 KIAC18_001772 P
TU-1136	1804097	1804484	-	N	N	Intergenic	388	0	.	CO2	Betaine	1804484 N N	1804097 N N
TU-1137	1804608	1804821	+	P	P	Monocistronic	214	1	KIAC18_001773	CO2	Betaine	1804608 KIAC18_001773 P	1804821 KIAC18_001773 P
TU-1138	1807741	1808248	+	P	P	Monocistronic	508	1	KIAC18_001776	CO2	Betaine	1807741 KIAC18_001776 P	1808248 KIAC18_001776 P
TU-1139	1810870	1811782	-	P	P	Monocistronic	913	1	KIAC18_001780	CO2	Betaine	1811782 KIAC18_001780 P	1810870 KIAC18_001780 P
TU-1140	1827472	1829051	+	P	P	Monocistronic	1580	1	KIAC18_001794	CO2		1827472 KIAC18_001794 P	1829051 KIAC18_001794 P
TU-1141	1829412	1832256	-	P	P	Polycistronic	2845	2	KIAC18_001796,KIAC18_001797	CO2	Betaine	1832256 KIAC18_001797 P	1829412 KIAC18_001796 P
TU-1142	1831487	1832256	-	P	P	Monocistronic	770	1	KIAC18_001797	CO2		1832256 KIAC18_001797 P	1831487 KIAC18_001797 P
TU-1143	1834503	1834704	+	P	P	Monocistronic	202	1	KIAC18_001800	CO2	Betaine	1834503 KIAC18_001800 P	1834704 KIAC18_001800 P
TU-1144	1835818	1836106	+	I	I	Polycistronic	289	2	KIAC18_001801,KIAC18_001801		Betaine	1835818 KIAC18_001801 I	1836106 KIAC18_001801 I
TU-1145	1835818	1838441	+	I	P	Monocistronic	2624	1	KIAC18_001801		Betaine	1835818 KIAC18_001801 I	1838441 KIAC18_001801 P
TU-1146	1838405	1838977	-	P	P	Monocistronic	573	1	KIAC18_001802		Betaine	1838977 KIAC18_001802 P	1838405 KIAC18_001802 P
TU-1147	1844130	1853640	-	P	P	Polycistronic	9511	9	KIAC18_001813,KIAC18_001814,KIAC18_001815,KIAC18_001816,KIAC18_001817,KIAC18_001818,KIAC18_001819,KIAC18_001820,KIAC18_001821	CO2		1853640 KIAC18_001821 P	1844130 KIAC18_001813 P
TU-1148	1844130	1847947	-	P	P	Polycistronic	3818	4	KIAC18_001813,KIAC18_001814,KIAC18_001815,KIAC18_001816	CO2		1847947 KIAC18_001816 P	1844130 KIAC18_001813 P
TU-1149	1844130	1850801	-	P	P	Polycistronic	6672	6	KIAC18_001813,KIAC18_001814,KIAC18_001815,KIAC18_001816,KIAC18_001817,KIAC18_001818		Betaine	1850801 KIAC18_001818 P	1844130 KIAC18_001813 P
TU-1150	1847434	1853640	-	P	I	Polycistronic	6207	6	KIAC18_001817,KIAC18_001818,KIAC18_001819,KIAC18_001820,KIAC18_001821,KIAC18_001816	CO2		1853640 KIAC18_001821 P	1847434 KIAC18_001816 I
TU-1151	1847434	1847947	-	P	I	Monocistronic	514	1	KIAC18_001816	CO2		1847947 KIAC18_001816 P	1847434 KIAC18_001816 I
TU-1152	1847434	1850801	-	P	I	Polycistronic	3368	3	KIAC18_001817,KIAC18_001818,KIAC18_001816		Betaine	1850801 KIAC18_001818 P	1847434 KIAC18_001816 I
TU-1153	1847819	1853640	-	P	P	Polycistronic	5822	5	KIAC18_001817,KIAC18_001818,KIAC18_001819,KIAC18_001820,KIAC18_001821	CO2		1853640 KIAC18_001821 P	1847819 KIAC18_001817 P
TU-1154	1855516	1856310	+	P	P	Monocistronic	795	1	KIAC18_001823	CO2	Betaine	1855516 KIAC18_001823 P	1856310 KIAC18_001823 P
TU-1155	1875218	1877937	-	P	P	Polycistronic	2720	4	KIAC18_001842,KIAC18_001843,KIAC18_001844,KIAC18_001845	CO2		1877937 KIAC18_001845 P	1875218 KIAC18_001842 P
TU-1156	1875218	1877381	-	P	P	Polycistronic	2164	3	KIAC18_001842,KIAC18_001843,KIAC18_001844	CO2		1877381 KIAC18_001844 P	1875218 KIAC18_001842 P
TU-1157	1878112	1878472	+	P	P	Monocistronic	361	1	KIAC18_001846	CO2		1878112 KIAC18_001846 P	1878472 KIAC18_001846 P
TU-1158	1878441	1878880	-	N	N	Intergenic	440	0	.	CO2		1878880 N N	1878441 N N
TU-1159	1878543	1878880	-	N	N	Intergenic	338	0	.	CO2		1878880 N N	1878543 N N
TU-1160	1878925	1879281	-	P	P	Monocistronic	357	1	KIAC18_001847	CO2	Betaine	1879281 KIAC18_001847 P	1878925 KIAC18_001847 P
TU-1161	1880247	1880938	-	P	P	Monocistronic	692	1	KIAC18_001850	CO2	Betaine	1880938 KIAC18_001850 P	1880247 KIAC18_001850 P
TU-1162	1881313	1881729	-	N	N	Intergenic	417	0	.	CO2		1881729 N N	1881313 N N
TU-1163	1881531	1881729	-	N	N	Intergenic	199	0	.	CO2	Betaine	1881729 N N	1881531 N N
TU-1164	1881987	1882579	-	P	P	Polycistronic	593	2	KIAC18_001852,KIAC18_001853	CO2	Betaine	1882579 KIAC18_001853 P	1881987 KIAC18_001852 P
TU-1165	1882062	1882579	-	P	P	Monocistronic	518	1	KIAC18_001853	CO2		1882579 KIAC18_001853 P	1882062 KIAC18_001853 P
TU-1166	1893992	1894633	-	P	P	Monocistronic	642	1	KIAC18_001864	CO2	Betaine	1894633 KIAC18_001864 P	1893992 KIAC18_001864 P
TU-1167	1896892	1898154	+	P	P	Monocistronic	1263	1	KIAC18_001869	CO2	Betaine	1896892 KIAC18_001869 P	1898154 KIAC18_001869 P
TU-1168	1899200	1899476	+	P	P	Monocistronic	277	1	KIAC18_001871	CO2		1899200 KIAC18_001871 P	1899476 KIAC18_001871 P
TU-1169	1899200	1900316	+	P	P	Polycistronic	1117	3	KIAC18_001871,KIAC18_001872,KIAC18_001873	CO2		1899200 KIAC18_001871 P	1900316 KIAC18_001873 P
TU-1170	1899622	1900316	+	P	P	Polycistronic	695	2	KIAC18_001872,KIAC18_001873	CO2	Betaine	1899622 KIAC18_001872 P	1900316 KIAC18_001873 P
TU-1171	1900265	1906045	-	P	P	Polycistronic	5781	4	KIAC18_001874,KIAC18_001875,KIAC18_001876,KIAC18_001877	CO2		1906045 KIAC18_001877 P	1900265 KIAC18_001874 P
TU-1172	1900265	1903003	-	P	P	Polycistronic	2739	3	KIAC18_001874,KIAC18_001875,KIAC18_001876	CO2		1903003 KIAC18_001876 P	1900265 KIAC18_001874 P
TU-1173	1900265	1901414	-	P	P	Polycistronic	1150	2	KIAC18_001874,KIAC18_001875	CO2		1901414 KIAC18_001875 P	1900265 KIAC18_001874 P
TU-1174	1910850	1912181	-	P	P	Polycistronic	1332	2	KIAC18_001880,KIAC18_001881	CO2	Betaine	1912181 KIAC18_001881 P	1910850 KIAC18_001880 P
TU-1175	1912329	1919214	-	P	P	Polycistronic	6886	10	KIAC18_001882,KIAC18_001883,KIAC18_001884,KIAC18_001885,KIAC18_001886,KIAC18_001887,KIAC18_001888,KIAC18_001889,KIAC18_001890,KIAC18_001891	CO2		1919214 KIAC18_001891 P	1912329 KIAC18_001882 P
TU-1176	1912329	1916200	-	I	P	Polycistronic	3872	7	KIAC18_001882,KIAC18_001883,KIAC18_001884,KIAC18_001885,KIAC18_001886,KIAC18_001887,KIAC18_001888	CO2		1916200 KIAC18_001888 I	1912329 KIAC18_001882 P
TU-1177	1912329	1914484	-	P	P	Polycistronic	2156	5	KIAC18_001882,KIAC18_001883,KIAC18_001884,KIAC18_001885,KIAC18_001886	CO2		1914484 KIAC18_001886 P	1912329 KIAC18_001882 P
TU-1178	1912329	1913651	-	P	P	Polycistronic	1323	3	KIAC18_001882,KIAC18_001883,KIAC18_001884	CO2		1913651 KIAC18_001884 P	1912329 KIAC18_001882 P
TU-1179	1912329	1912780	-	P	P	Monocistronic	452	1	KIAC18_001882	CO2	Betaine	1912780 KIAC18_001882 P	1912329 KIAC18_001882 P
TU-1180	1913928	1919214	-	P	P	Polycistronic	5287	6	KIAC18_001886,KIAC18_001887,KIAC18_001888,KIAC18_001889,KIAC18_001890,KIAC18_001891	CO2		1919214 KIAC18_001891 P	1913928 KIAC18_001886 P
TU-1181	1913928	1916200	-	I	P	Polycistronic	2273	3	KIAC18_001886,KIAC18_001887,KIAC18_001888	CO2		1916200 KIAC18_001888 I	1913928 KIAC18_001886 P
TU-1182	1913928	1914484	-	P	P	Monocistronic	557	1	KIAC18_001886	CO2		1914484 KIAC18_001886 P	1913928 KIAC18_001886 P
TU-1183	1914441	1919214	-	P	P	Polycistronic	4774	5	KIAC18_001887,KIAC18_001888,KIAC18_001889,KIAC18_001890,KIAC18_001891	CO2	Betaine	1919214 KIAC18_001891 P	1914441 KIAC18_001887 P
TU-1184	1914441	1916200	-	I	P	Polycistronic	1760	2	KIAC18_001887,KIAC18_001888	CO2		1916200 KIAC18_001888 I	1914441 KIAC18_001887 P
TU-1185	1916422	1919214	-	P	P	Polycistronic	2793	3	KIAC18_001889,KIAC18_001890,KIAC18_001891	CO2		1919214 KIAC18_001891 P	1916422 KIAC18_001889 P
TU-1186	1919227	1919746	-	P	P	Monocistronic	520	1	KIAC18_001892	CO2	Betaine	1919746 KIAC18_001892 P	1919227 KIAC18_001892 P
TU-1187	1923548	1923814	+	P	P	Monocistronic	267	1	KIAC18_001896	CO2		1923548 KIAC18_001896 P	1923814 KIAC18_001896 P
TU-1188	1923768	1924493	-	P	P	Polycistronic	726	3	KIAC18_001897,KIAC18_001898,KIAC18_001899	CO2	Betaine	1924493 KIAC18_001899 P	1923768 KIAC18_001897 P
TU-1189	1925246	1925553	-	N	N	Intergenic	308	0	.	CO2	Betaine	1925553 N N	1925246 N N
TU-1190	1928285	1933488	-	P	P	Polycistronic	5204	5	KIAC18_001903,KIAC18_001904,KIAC18_001905,KIAC18_001906,KIAC18_001907		Betaine	1933488 KIAC18_001907 P	1928285 KIAC18_001903 P
TU-1191	1928285	1928888	-	P	P	Monocistronic	604	1	KIAC18_001903		Betaine	1928888 KIAC18_001903 P	1928285 KIAC18_001903 P
TU-1192	1928858	1933489	-	P	P	Polycistronic	4632	4	KIAC18_001904,KIAC18_001905,KIAC18_001906,KIAC18_001907	CO2		1933489 KIAC18_001907 P	1928858 KIAC18_001904 P
TU-1193	1929516	1933489	-	P	P	Polycistronic	3974	3	KIAC18_001905,KIAC18_001906,KIAC18_001907	CO2		1933489 KIAC18_001907 P	1929516 KIAC18_001905 P
TU-1194	1931990	1933488	-	P	P	Monocistronic	1499	1	KIAC18_001907		Betaine	1933488 KIAC18_001907 P	1931990 KIAC18_001907 P
TU-1195	1935091	1935865	+	P	P	Monocistronic	775	1	KIAC18_001909	CO2	Betaine	1935091 KIAC18_001909 P	1935865 KIAC18_001909 P
TU-1196	1936464	1943689	-	P	I	Polycistronic	7226	7	KIAC18_001912,KIAC18_001913,KIAC18_001914,KIAC18_001915,KIAC18_001916,KIAC18_001917,KIAC18_001911	CO2		1943689 KIAC18_001917 P	1936464 KIAC18_001911 I
TU-1197	1942402	1943689	-	P	P	Monocistronic	1288	1	KIAC18_001917	CO2		1943689 KIAC18_001917 P	1942402 KIAC18_001917 P
TU-1198	1954803	1955190	-	S	I	Monocistronic	388	1	KIAC18_001927	CO2		1955190 KIAC18_001927 S	1954803 KIAC18_001927 I
TU-1199	1954803	1955143	-	P	I	Monocistronic	341	1	KIAC18_001927	CO2	Betaine	1955143 KIAC18_001927 P	1954803 KIAC18_001927 I
TU-1200	1960133	1961103	-	S	I	Polycistronic	971	2	KIAC18_001933,KIAC18_001932		Betaine	1961103 KIAC18_001933 S	1960133 KIAC18_001932 I
TU-1201	1960133	1960863	-	P	I	Monocistronic	731	1	KIAC18_001932		Betaine	1960863 KIAC18_001933 P	1960133 KIAC18_001932 I
TU-1202	1960198	1961103	-	S	P	Monocistronic	906	1	KIAC18_001933		Betaine	1961103 KIAC18_001933 S	1960198 KIAC18_001933 P
TU-1203	1969925	1971537	-	P	P	Monocistronic	1613	1	KIAC18_001943	CO2		1971537 KIAC18_001943 P	1969925 KIAC18_001943 P
TU-1204	1971595	1972597	-	P	P	Monocistronic	1003	1	KIAC18_001944	CO2		1972597 KIAC18_001944 P	1971595 KIAC18_001944 P
TU-1205	1972792	1975678	-	P	P	Polycistronic	2887	2	KIAC18_001945,KIAC18_001946	CO2		1975678 KIAC18_001946 P	1972792 KIAC18_001945 P
[truncated: 1,212 more rows]

## Sheet: 4. TUC
TUC ID	Start	End	Strand	TU No.	Gene No.	Gene list
[truncated: 850 more rows]
